# Supplementary material for: Revision of the genus-group Hystricella R. T. Lowe, 1855 from Porto Santo (Madeira Archipelago), with descriptions of new recent and fossil taxa (Gastropoda, Helicoidea, Geomitridae)
Source: Zookeys. 2018 Jan 24;(732):1–125. doi: 10.3897/zookeys.732.21677 (PMC5799741; doi:10.3897/zookeys.732.21677)
Supplement: XML Treatment for Hystricella [file zookeys.732.21677-treatment1.xml]

<!DOCTYPE tp:taxon-treatment
  PUBLIC "-//TaxonX//DTD Taxonomic Treatment Publishing DTD v0 20100105//EN" "tax-treatment-NSO.dtd">
<tp:taxon-treatment xmlns:tp="http://www.plazi.org/taxpub"><tp:treatment-meta><kwd-group><label>Taxon classification</label><kwd><named-content xmlns:xlink="http://www.w3.org/1999/xlink" content-type="kingdom">Animalia</named-content></kwd><kwd><named-content xmlns:xlink="http://www.w3.org/1999/xlink" content-type="order">Stylommatophora</named-content></kwd><kwd><named-content xmlns:xlink="http://www.w3.org/1999/xlink" content-type="family">Geomitridae</named-content></kwd></kwd-group><mixed-citation publication-type="journal"><person-group><name><surname>Mattia</surname><given-names>Willy De</given-names></name><name><surname>Neiber</surname><given-names>Marco T.</given-names></name><name><surname>Groh</surname><given-names>Klaus</given-names></name></person-group><article-title>Revision of the genus-group <italic><tp:taxon-name><tp:taxon-name-part taxon-name-part-type="genus" reg="Hystricella">Hystricella</tp:taxon-name-part></tp:taxon-name></italic> R. T. Lowe, 1855 from Porto Santo (Madeira Archipelago), with descriptions of new recent and fossil taxa (<tp:taxon-name><tp:taxon-name-part taxon-name-part-type="class">Gastropoda</tp:taxon-name-part></tp:taxon-name>, <tp:taxon-name><tp:taxon-name-part taxon-name-part-type="superfamily">Helicoidea</tp:taxon-name-part></tp:taxon-name>, <tp:taxon-name><tp:taxon-name-part taxon-name-part-type="family">Geomitridae</tp:taxon-name-part></tp:taxon-name>)</article-title><source>Zookeys</source><day>24</day><month>1</month><year>2018</year><volume>2018</volume><issue>732</issue><fpage>1</fpage><lpage>125</lpage><pub-id pub-id-type="doi">10.3897/zookeys.732.21677</pub-id></mixed-citation></tp:treatment-meta><tp:nomenclature><tp:taxon-name>
              <tp:taxon-name-part taxon-name-part-type="genus" reg="Hystricella">Hystricella</tp:taxon-name-part>
            </tp:taxon-name><tp:taxon-authority>R. T. Lowe, 1855</tp:taxon-authority><tp:nomenclature-citation-list><tp:nomenclature-citation><tp:taxon-name>
                  <tp:taxon-name-part taxon-name-part-type="genus" reg="Discula">Discula</tp:taxon-name-part>
                </tp:taxon-name><comment>auct., partim [non R. T. Lowe, 1852].</comment></tp:nomenclature-citation><tp:nomenclature-citation><tp:taxon-name>
                  <tp:taxon-name-part taxon-name-part-type="genus" reg="Helix">Helix</tp:taxon-name-part> (<tp:taxon-name-part taxon-name-part-type="subgenus" reg="Ochthephila">Ochthephila</tp:taxon-name-part>)</tp:taxon-name><comment>sensu <xref ref-type="bibr" rid="B1">Albers (1850)</xref> and <xref ref-type="bibr" rid="B2">Albers (1854)</xref>, partim.</comment></tp:nomenclature-citation><tp:nomenclature-citation><tp:taxon-name>
                  <tp:taxon-name-part taxon-name-part-type="genus" reg="Helix">Helix</tp:taxon-name-part> (<tp:taxon-name-part taxon-name-part-type="subgenus" reg="Octephila">Octephila</tp:taxon-name-part>)</tp:taxon-name><comment>, <xref ref-type="bibr" rid="B37">Paiva (1867)</xref> [incorrect subsequent spelling <tp:taxon-name><tp:taxon-name-part taxon-name-part-type="genus" reg="Ochthephila">Ochthephila</tp:taxon-name-part></tp:taxon-name> Albers, 1850], partim.</comment></tp:nomenclature-citation><tp:nomenclature-citation><tp:taxon-name>
                  <tp:taxon-name-part taxon-name-part-type="genus" reg="Geomitra">Geomitra</tp:taxon-name-part>
                </tp:taxon-name><comment>(<tp:taxon-name><tp:taxon-name-part taxon-name-part-type="genus" reg="Actinella">Actinella</tp:taxon-name-part> (<tp:taxon-name-part taxon-name-part-type="subgenus" reg="Hystricella">Hystricella</tp:taxon-name-part>)</tp:taxon-name>), <xref ref-type="bibr" rid="B43">Pilsbry (1893–1895)</xref>.</comment></tp:nomenclature-citation><tp:nomenclature-citation><tp:taxon-name>
                  <tp:taxon-name-part taxon-name-part-type="genus" reg="Geomitra">Geomitra</tp:taxon-name-part>
                </tp:taxon-name><comment>sensu <xref ref-type="bibr" rid="B3">Bank et al. (2002)</xref>.</comment></tp:nomenclature-citation></tp:nomenclature-citation-list></tp:nomenclature><tp:treatment-sec sec-type="type species" id="SECID0EVECK"><title>Type species, by original designation in R. T. Lowe (1855).</title><p>
              <italic><tp:taxon-name><tp:taxon-name-part taxon-name-part-type="genus" reg="Helix">Helix</tp:taxon-name-part> <tp:taxon-name-part taxon-name-part-type="species" reg="bicarinata">bicarinata</tp:taxon-name-part></tp:taxon-name></italic> G. B. Sowerby I, 1824 = <italic><tp:taxon-name><tp:taxon-name-part taxon-name-part-type="genus" reg="Hystricella">Hystricella</tp:taxon-name-part> <tp:taxon-name-part taxon-name-part-type="species" reg="bicarinata">bicarinata</tp:taxon-name-part></tp:taxon-name></italic> (G. B. Sowerby I, 1824).</p><p>
              <xref ref-type="bibr" rid="B29">Lowe (1855</xref>: 186–187) describes the new genus <italic><tp:taxon-name><tp:taxon-name-part taxon-name-part-type="genus" reg="Hystricella">Hystricella</tp:taxon-name-part></tp:taxon-name></italic> in the section § 24, basing his description upon shell features only, as follows:</p><p>(Typ. <italic><tp:taxon-name><tp:taxon-name-part taxon-name-part-type="genus" reg="Hystricella">H.</tp:taxon-name-part> <tp:taxon-name-part taxon-name-part-type="species" reg="bicarinata">bicarinata</tp:taxon-name-part></tp:taxon-name></italic>, Sow.). T. perf. v. angustae umbil. conuloidea v. trochiformis, aliquando turrito-pyramidata acute v. distincte 1–2-carinata solidiuscula aspero-granulata v. echinulata subfasciata. Anfr. 6–9 lente crescentes planiusculi, ult. valde carinato subtus planato, antice deflexo. Umbil. parvus anguste cylindricus v. subspiralis constrictus. Apert. circularis circinata labris connexis; perist. continuum solutum expanso-reflexiusculum tenue acutum.</p><p>
              <xref ref-type="bibr" rid="B29">Lowe (1855</xref>: 186–187) cites for the genus (under section § 24) the following species:</p><p>
              <italic><tp:taxon-name><tp:taxon-name-part taxon-name-part-type="genus" reg="Hystricella">H.</tp:taxon-name-part> <tp:taxon-name-part taxon-name-part-type="species" reg="bicarinata">bicarinata</tp:taxon-name-part></tp:taxon-name></italic> G. B. Sowerby I, 1824</p><p>
              <italic><tp:taxon-name><tp:taxon-name-part taxon-name-part-type="genus" reg="Hystricella">H.</tp:taxon-name-part> <tp:taxon-name-part taxon-name-part-type="species" reg="echinulata">echinulata</tp:taxon-name-part></tp:taxon-name></italic> R. T. Lowe, 1831</p><p>
              <italic><tp:taxon-name><tp:taxon-name-part taxon-name-part-type="genus" reg="Hystricella">H.</tp:taxon-name-part> <tp:taxon-name-part taxon-name-part-type="species" reg="oxytropis">oxytropis</tp:taxon-name-part></tp:taxon-name></italic> R. T. Lowe, 1831</p><p>
              <italic><tp:taxon-name><tp:taxon-name-part taxon-name-part-type="genus" reg="Hystricella">H.</tp:taxon-name-part> <tp:taxon-name-part taxon-name-part-type="species" reg="turricula">turricula</tp:taxon-name-part></tp:taxon-name></italic> R. T. Lowe, 1831</p><p>
              <italic><tp:taxon-name><tp:taxon-name-part taxon-name-part-type="genus" reg="Hystricella">H.</tp:taxon-name-part> <tp:taxon-name-part taxon-name-part-type="species" reg="vermetiformis">vermetiformis</tp:taxon-name-part></tp:taxon-name></italic> R. T. Lowe, 1855</p><p>
              <italic><tp:taxon-name><tp:taxon-name-part taxon-name-part-type="genus" reg="Hystricella">Hystricella</tp:taxon-name-part> <tp:taxon-name-part taxon-name-part-type="species" reg="mustelina">mustelina</tp:taxon-name-part></tp:taxon-name></italic> Reeve, 1854 [under authorship R. T. Lowe, 1855], currently considered as a subspecies of <tp:taxon-name><tp:taxon-name-part taxon-name-part-type="genus" reg="Discula">Discula</tp:taxon-name-part> (<tp:taxon-name-part taxon-name-part-type="subgenus" reg="Discula">Discula</tp:taxon-name-part>) <tp:taxon-name-part taxon-name-part-type="species" reg="cheiranthicola">cheiranthicola</tp:taxon-name-part></tp:taxon-name> Reeve, 1854 [even though the description was prepared by R. T. Lowe in 1854 the work was only published in 1855 and therefore the earlier publication of that name in Reeve in 1854 has priority].</p><p>
              <italic><tp:taxon-name><tp:taxon-name-part taxon-name-part-type="genus" reg="Hystricella">Hystricella</tp:taxon-name-part> <tp:taxon-name-part taxon-name-part-type="species" reg="cheiranticola">cheiranticola</tp:taxon-name-part></tp:taxon-name></italic> R. T. Lowe, 1831 and its morphae (later put in the mono-specific subgenus [as section] <italic><tp:taxon-name><tp:taxon-name-part taxon-name-part-type="genus" reg="Turritella">Turritella</tp:taxon-name-part></tp:taxon-name></italic> by <xref ref-type="bibr" rid="B69">Wollaston 1878</xref> [non Lamarck 1799]).</p><p>Later, <italic><tp:taxon-name><tp:taxon-name-part taxon-name-part-type="genus" reg="Hystricella">H.</tp:taxon-name-part> <tp:taxon-name-part taxon-name-part-type="species" reg="mustelina">mustelina</tp:taxon-name-part></tp:taxon-name></italic> (currently <tp:taxon-name><tp:taxon-name-part taxon-name-part-type="genus" reg="Discula">Discula</tp:taxon-name-part> (<tp:taxon-name-part taxon-name-part-type="subgenus" reg="Discula">Discula</tp:taxon-name-part>) <tp:taxon-name-part taxon-name-part-type="species" reg="cheiranthicola">cheiranthicola</tp:taxon-name-part> <tp:taxon-name-part taxon-name-part-type="subspecies" reg="mustelina">mustelina</tp:taxon-name-part></tp:taxon-name> (Reeve, 1854)) and <italic><tp:taxon-name><tp:taxon-name-part taxon-name-part-type="genus" reg="Hystricella">H.</tp:taxon-name-part> <tp:taxon-name-part taxon-name-part-type="species" reg="cheiranticola">cheiranticola</tp:taxon-name-part></tp:taxon-name></italic> (currently <tp:taxon-name><tp:taxon-name-part taxon-name-part-type="genus" reg="Discula">Discula</tp:taxon-name-part> (<tp:taxon-name-part taxon-name-part-type="subgenus" reg="Discula">Discula</tp:taxon-name-part>) <tp:taxon-name-part taxon-name-part-type="species" reg="cheiranthicola">cheiranthicola</tp:taxon-name-part> <tp:taxon-name-part taxon-name-part-type="subspecies" reg="cheiranthicola">cheiranthicola</tp:taxon-name-part></tp:taxon-name> (R. T. Lowe, 1831)) were assigned to the genus <italic><tp:taxon-name><tp:taxon-name-part taxon-name-part-type="genus" reg="Discula">Discula</tp:taxon-name-part></tp:taxon-name></italic> R. T. Lowe, 1852 (<xref ref-type="bibr" rid="B31">Mandahl-Barth 1950</xref>).</p></tp:treatment-sec><tp:treatment-sec sec-type="description" id="SECID0EVMCK"><title>Description of the genus.</title><p>
              <bold>Shell.</bold> The shell is dextral, hairless and it is usually conical and scalariform. The protoconch is whitish to dark brown, with 1.3 to 2.2 whorls. It is almost smooth along the first whorl and shows fine radial striae and extremely small, scattered tubercles along its remaining portion. The teleoconch has from 4.2 to 5.0 rapidly increasing whorls. It is usually dark brown with brick red and/or dark violet colour shades. The dark areas of the shell are mottled with more or less light brown to whitish areas, usually placed longitudinally and slightly slanting. No band pattern is visible along the upper whorls. On the lower part of the last whorl two well-defined, dark bands are visible that can differ in width. The area around the umbilicus is usually the lightest in colour. The <!--PageBreak-->spire is slightly variable in height, ranging in shape from compressed to somewhat more elevated. Along the last and the penultimate whorls one to two evident keels are present. The external upper surface has very fine but clearly visible, irregularly spaced growth lines. Along the last whorls the growth lines usually disappear along the lateral area and reappear on the lower part. Irregularly disposed tubercles are found all over the teleoconch. The dimensions of the tubercles tend to increase slightly from the first toward the last whorl, the density remaining, however, approximately the same. The tubercles are somewhat denser along the keels of the penultimate and last whorls, letting the keel/keels appear like a rough chord. On the lower part of the last whorl the tubercles are usually bigger and slightly less dense than in the remaining parts of the shell. The last whorl is large, with a contribution of 60% of the total shell height and descending towards the aperture. The umbilicus is open but very narrow, concentric and has a diameter of approximately 10% of the maximum shell diameter. The aperture is elliptical with a faint thickening along the inner side of the last whorl. The peristome is continuous, slightly reflected with the columellar margin somewhat thicker and more reflected.</p><p>
              <bold>Body.</bold> Head and neck are grey to pale grey, slightly transparent. The sides and posterior upper section of the foot are whitish. The sole of the foot is whitish and longitudinally divided into three areas. The central area is smooth whereas the two lateral areas are equipped with bands of muscles roughly arranged in a chevron pattern. The mantle border is grey to dark grey with five more or less developed lobes. The ratio among lateral and dorsal lobes varies from specimen to specimen also in the same population. In some specimens, particular lobes (regardless if lateral or dorsal) may be completely missing. The walls of the pallial cavity are colourless, without any stripes or spots. A strong pulmonary vein is visible.</p><p>
              <bold>Genitalia.</bold> The general arrangement of the genitalia is semi-diaulic monotrematic. A convoluted to almost straight first hermaphroditic duct arises from a multi-lobated gonad. The albumen gland is long and moderately thin and connected to an equally long sperm-oviduct consisting of a prostatic and a uterine portion. Distally, the prostatic part extends into a thin vas deferens, twice as long as the sperm-oviduct, terminating in the penial complex. The distal portion of the uterine part inserts into the free oviduct, then transforming into a vagina at the level of the insertion of the duct of the bursa copulatrix. The free oviduct is usually three to four times shorter than the vagina. The duct of the bursa copulatrix is usually wide, approximately as long as the penis and uniform in diameter. This duct terminates in a variable, oval to roundish, small bursa copulatrix. The spermatophore is unknown. One tuft of digitiform glands arises from the proximal part of the vagina. There are usually two or three, equally long and very rarely branched glands. A short and thin vaginal appendix arises from the vagina’s wall, immediately distal of the glandular tuft. Very smooth, little elevated and spaced pleats run longitudinally along the inner surface of the vagina, reaching into the genital atrium as far as the genital orifice. The atrium can be short or moderately long. The penial complex consists of a flagellum, an epiphallus (which extends from insertion of the vas deferens to the penial retractor muscle) and a penis that inserts into the genital atrium. The penial flagellum is short, remarkably cylindrical and with <!--PageBreak-->a blunt apex. It is usually twice as long as the epiphallus. Its internal walls can be either completely smooth or ornamented with very small papillae distributed mainly close to the blunt end. The epiphallus is usually extremely short and its internal walls are smooth. The retractor muscle is well developed, strong and is variable in length. The penis lacks a muscular or glandular sheath. It is thick-walled and approximately four times longer than the flagellum. It is usually cylindrical to sometimes slightly swollen in its distal part. The inner walls of the penis are usually smooth or with very smooth, little elevated and spaced pleats which run longitudinally and reach the genital atrium. The section where the penial papilla is located is usually detectable from the outside by virtue of a fine circular swelling corresponding to the origin of the papilla itself. The penial papilla is very variable in size, ranging from 1/6 to 1/2 of the total penial length and is conical to subcylindrical in shape. The inner lumen of the penial papilla is filled with a spongy and sturdy tissue which directly connects with the walls of the epiphallus. It has smooth external walls with the opening emerging apically. The channel of the penial papilla is thin and narrow. The longitudinal section of the penial papilla shows that its walls are the continuation of the penial walls that abruptly bend inward.</p><p>
              <bold>Jaw and radula.</bold> The jaw and radular apparatus of <italic><tp:taxon-name><tp:taxon-name-part taxon-name-part-type="genus" reg="Hystricella">Hystricella</tp:taxon-name-part></tp:taxon-name></italic> is depicted in Fig. <xref ref-type="fig" rid="F8">8</xref>. No notable variability was found among the species of the genus. The jaw is odontognathous, almost straight to markedly arched, with 13 to 15 smooth ridges. The radula ribbon is typical helicoid, it is elongated but not very slender. Central tooth present, tricuspid, the main cusp (endocone) is rhomboid, pointed; the ectocones are much smaller than the endocone; they are triangular, pointed. There are 19–20 laterals and marginals which do not distinctly differ from each other, i.e., their shape changes gradually from the first laterals towards the marginals. Laterals are bicuspid, endocones are rhomboid or triangular and pointed. The ectocones are much smaller, pointed, and triangular. The endocones of the central tooth and the first laterals are approximately of the same size. Both, the endocone and the ectocone of the laterals gradually become bifurcated towards the marginal teeth, but the ectocones may occasionally have three cusps as well. The cusps of the marginals are gradually decreasing in size; therefore, the outermost marginals appear nearly serrated.</p></tp:treatment-sec><tp:treatment-sec sec-type="distribution" id="SECID0EYNCK"><title>Distribution.</title><p>The genus <italic><tp:taxon-name><tp:taxon-name-part taxon-name-part-type="genus" reg="Hystricella">Hystricella</tp:taxon-name-part></tp:taxon-name></italic> is endemic to the island of Porto Santo (Madeiran Archipelago, Portugal). The genus is restricted to the eastern, mountainous part of the island and occurs there only in the central-northern section of this area (Fig. <xref ref-type="fig" rid="F7">7</xref>). Species assigned to the genus are commonly found on the slopes of Pico do Castelo, Pico do Facho, Pico de Juliana, Pico da Gandaia, Rocha de Nossa Senhora, the western slopes of Pico do Concelho, and those of the Pico Branco and Terra Chã complex. It is also commonly found at lower elevations of Serra de Dentro, Barranco Branco, and Lombo de Paredes. Recent <italic><tp:taxon-name><tp:taxon-name-part taxon-name-part-type="genus" reg="Hystricella">Hystricella</tp:taxon-name-part></tp:taxon-name></italic> are absent from the southeastern part of the island, i.e., from Vale do Touro, Portela, Pico do Maçarico, and Pico do Baixo. It is likewise not present on the small islets surrounding the main island, namely Ilhéu de Cima, Ilhéu de Baixo, and Ilhéu de Ferro. Subfossil representatives of the genus are found mainly in the mud and aeolinite deposits along the southeastern coast, namely Vale do Touro, Ponta do Passo, Barbinha, and Calhau da Serra de Fora.</p><fig id="F7" position="float" orientation="portrait"><label>Figure 7.</label><caption><p>Distribution of the genus <italic><tp:taxon-name><tp:taxon-name-part taxon-name-part-type="genus" reg="Hystricella">Hystricella</tp:taxon-name-part></tp:taxon-name></italic>. Filled circles refer to recent and open circles to fossil records.</p></caption><graphic xmlns:xlink="http://www.w3.org/1999/xlink" xlink:href="zookeys-732-001-g007.jpg" position="float" orientation="portrait" xlink:type="simple" id="oo_181303.jpg"/></fig><fig id="F8" position="float" orientation="portrait"><label>Figure 8.</label><caption><p>Radulae and jaws of <italic><tp:taxon-name><tp:taxon-name-part taxon-name-part-type="genus" reg="Hystricella">Hystricella</tp:taxon-name-part></tp:taxon-name></italic> species. <bold>A</bold> <italic><tp:taxon-name><tp:taxon-name-part taxon-name-part-type="genus" reg="Hystricella">Hystricella</tp:taxon-name-part> <tp:taxon-name-part taxon-name-part-type="species" reg="bicarinata">bicarinata</tp:taxon-name-part></tp:taxon-name></italic>, Ribeira da Areia <bold>B</bold> <italic><tp:taxon-name><tp:taxon-name-part taxon-name-part-type="genus" reg="Hystricella">Hystricella</tp:taxon-name-part> <tp:taxon-name-part taxon-name-part-type="species" reg="echinulata">echinulata</tp:taxon-name-part></tp:taxon-name></italic>, path to Pico Branco.</p></caption><graphic xmlns:xlink="http://www.w3.org/1999/xlink" xlink:href="zookeys-732-001-g008.jpg" position="float" orientation="portrait" xlink:type="simple" id="oo_181305.jpg"/></fig><!--PageBreak--></tp:treatment-sec><tp:treatment-sec sec-type="ecology" id="SECID0ETQCK"><title>Ecology.</title><p>Representatives of the genus <italic><tp:taxon-name><tp:taxon-name-part taxon-name-part-type="genus" reg="Hystricella">Hystricella</tp:taxon-name-part></tp:taxon-name></italic> are commonly found under volcanic rocks scattered on grassland in open fields that are more or less strongly sloping. They have been found under stones in pine woods (Pico do Castelo) or in cracks and crevices of rocky walls (Pico da Gandaia). Disturbed or anthropogenic habitats have also been colonised by representatives of the genus, such as stone walls (Pedregal de Dentro) or terraced areas (southern slopes of Pico do Castelo). Specimens aestivate on the lower surfaces of stones or rocks, frequently forming large clusters of individuals attached to one another, reaching more than 40 to 50 in number. Under a single stone of roughly 60 × 40 cm approximately 200 individuals were counted (southern slopes of Pico do Facho).</p></tp:treatment-sec><tp:treatment-sec sec-type="Nomenclatural and taxonomic remarks" id="SECID0EARCK"><title>Nomenclatural and taxonomic remarks.</title><p>
              <italic><tp:taxon-name><tp:taxon-name-part taxon-name-part-type="genus" reg="Hystricella">Hystricella</tp:taxon-name-part></tp:taxon-name></italic> was considered a subgenus of <italic><tp:taxon-name><tp:taxon-name-part taxon-name-part-type="genus" reg="Helix">Helix</tp:taxon-name-part></tp:taxon-name></italic> for a long time (until <xref ref-type="bibr" rid="B69">Wollaston 1878</xref>) or was replaced by <italic><tp:taxon-name><tp:taxon-name-part taxon-name-part-type="genus" reg="Ochthephila">Ochthephila</tp:taxon-name-part></tp:taxon-name></italic> Beck, 1837 (<xref ref-type="bibr" rid="B1">Albers 1850</xref>) or <italic><tp:taxon-name><tp:taxon-name-part taxon-name-part-type="genus" reg="Octephila">Octephila</tp:taxon-name-part></tp:taxon-name></italic> Paiva, 1867 (<xref ref-type="bibr" rid="B37">Paiva 1867</xref>). Later it was considered as a subgenus of <italic><tp:taxon-name><tp:taxon-name-part taxon-name-part-type="genus" reg="Discula">Discula</tp:taxon-name-part></tp:taxon-name></italic> R. T. Lowe, 1852 and only since 2002 (<xref ref-type="bibr" rid="B3">Bank et al. 2002</xref>) accepted as a distinct genus.</p><p>
              <xref ref-type="bibr" rid="B3">Bank et al. (2002)</xref> used the generic name <italic><tp:taxon-name><tp:taxon-name-part taxon-name-part-type="genus" reg="Geomitra">Geomitra</tp:taxon-name-part></tp:taxon-name></italic> Swainson, 1840 despite Herrmannsen’s (1847: 470) selection of the nominal species <italic><tp:taxon-name><tp:taxon-name-part taxon-name-part-type="genus" reg="Helix">Helix</tp:taxon-name-part> <tp:taxon-name-part taxon-name-part-type="species" reg="tiarella">tiarella</tp:taxon-name-part></tp:taxon-name></italic> Webb &amp; Berthelot, 1833 as the type species of that genus. The decision of Herrmannsen was followed by all subsequent authors (e.g., <xref ref-type="bibr" rid="B69">Wollaston 1878</xref>; <xref ref-type="bibr" rid="B31">Mandahl-Barth 1950</xref>; <xref ref-type="bibr" rid="B66">Waldén 1983</xref>). The reason to contradict that type selection was the fact that it was wrong with respect to the rules of the International Commission on Zoological Nomenclature’s (<abbrev xmlns:xlink="http://www.w3.org/1999/xlink" xlink:title="International Commission on Zoological Nomenclature" id="ABBRID0E4TCK" xlink:type="simple">ICZN</abbrev>) Code of Zoological Nomenclature (hereafter ‘the Code’) Art. 67.2.1: Swainson introduced <italic><tp:taxon-name><tp:taxon-name-part taxon-name-part-type="genus" reg="Geomitra">Geomitra</tp:taxon-name-part></tp:taxon-name></italic> describing and depicting <italic><tp:taxon-name><tp:taxon-name-part taxon-name-part-type="genus" reg="Helix"/><tp:taxon-name-part taxon-name-part-type="species" reg="tiarella">tiarella</tp:taxon-name-part></tp:taxon-name></italic>, namely on p. 166 and 332, but he did not mention that name, but instead only <italic><tp:taxon-name><tp:taxon-name-part taxon-name-part-type="genus" reg="Helix"/><tp:taxon-name-part taxon-name-part-type="species" reg="bicarinata">bicarinata</tp:taxon-name-part></tp:taxon-name></italic>, which therefore would be the type species by monotypy. In consequence <italic><tp:taxon-name><tp:taxon-name-part taxon-name-part-type="genus" reg="Hystricella">Hystricella</tp:taxon-name-part></tp:taxon-name></italic> R. T. Lowe, 1855 would become a synonym of <italic><tp:taxon-name><tp:taxon-name-part taxon-name-part-type="genus" reg="Geomitra">Geomitra</tp:taxon-name-part></tp:taxon-name></italic> and <italic><tp:taxon-name><tp:taxon-name-part taxon-name-part-type="genus" reg="Geomitra">Geomitra</tp:taxon-name-part></tp:taxon-name></italic> <italic>sensu auct</italic>. has to be referred to <italic><tp:taxon-name><tp:taxon-name-part taxon-name-part-type="genus" reg="Craspedaria">Craspedaria</tp:taxon-name-part></tp:taxon-name></italic> R. T. Lowe, 1852. Nevertheless, this decision was much criticised (<xref ref-type="bibr" rid="B52">Seddon 2008</xref>) and a new study of the Code revealed a solution which permits the stabilisation of the former use of <italic><tp:taxon-name><tp:taxon-name-part taxon-name-part-type="genus" reg="Geomitra">Geomitra</tp:taxon-name-part></tp:taxon-name></italic> (<xref ref-type="bibr" rid="B19">Groh et al. 2009</xref>). Following Art. 70.3 of the Code the combination of the figure of <italic><tp:taxon-name><tp:taxon-name-part taxon-name-part-type="genus" reg="Helix"/><tp:taxon-name-part taxon-name-part-type="species" reg="tiarella">tiarella</tp:taxon-name-part></tp:taxon-name></italic> with the name <italic><tp:taxon-name><tp:taxon-name-part taxon-name-part-type="genus" reg="Helix"/><tp:taxon-name-part taxon-name-part-type="species" reg="bicarinata">bicarinata</tp:taxon-name-part></tp:taxon-name></italic> can be interpreted as a misidentification by Swainson and therefore following Art. 70.3.2, the name <italic><tp:taxon-name><tp:taxon-name-part taxon-name-part-type="genus" reg="Helix"/><tp:taxon-name-part taxon-name-part-type="species" reg="tiarella">tiarella</tp:taxon-name-part></tp:taxon-name></italic> becomes available for type selection under the synonymous name <italic><tp:taxon-name><tp:taxon-name-part taxon-name-part-type="genus" reg="Geomitra">Geomitra</tp:taxon-name-part> <tp:taxon-name-part taxon-name-part-type="species" reg="bicarinata">bicarinata</tp:taxon-name-part></tp:taxon-name></italic> Swainson, 1840. This was already recognised by <xref ref-type="bibr" rid="B40">Pfeiffer (1847: 191)</xref> who listed Swainson’s combination as a synonym of <italic><tp:taxon-name><tp:taxon-name-part taxon-name-part-type="genus" reg="Helix">Helix</tp:taxon-name-part> <tp:taxon-name-part taxon-name-part-type="species" reg="tiarella">tiarella</tp:taxon-name-part></tp:taxon-name></italic> (cf. <xref ref-type="bibr" rid="B19">Groh et al. 2009</xref>).</p></tp:treatment-sec><tp:treatment-sec sec-type="comparisons" id="SECID0EBYCK"><title>Comparison and comments.</title><p>
              <italic><tp:taxon-name><tp:taxon-name-part taxon-name-part-type="genus" reg="Hystricella">Hystricella</tp:taxon-name-part></tp:taxon-name></italic> shows a number of morphological characters that clearly distinguishes it from the other native geomitrid genera from Porto Santo, in particular with regard to the genus <italic><tp:taxon-name><tp:taxon-name-part taxon-name-part-type="genus" reg="Discula">Discula</tp:taxon-name-part></tp:taxon-name></italic> s. lat., into which the <italic><tp:taxon-name><tp:taxon-name-part taxon-name-part-type="genus" reg="Hystricella">Hystricella</tp:taxon-name-part></tp:taxon-name></italic> species were previously placed (<xref ref-type="bibr" rid="B31">Mandahl-Barth 1950</xref>; <xref ref-type="bibr" rid="B66">Waldén 1983</xref>). On the basis of the shell, the main distinguishing feature of <italic><tp:taxon-name><tp:taxon-name-part taxon-name-part-type="genus" reg="Hystricella">Hystricella</tp:taxon-name-part></tp:taxon-name></italic> from <italic><tp:taxon-name><tp:taxon-name-part taxon-name-part-type="genus" reg="Discula">Discula</tp:taxon-name-part></tp:taxon-name></italic> s. lat. is the continuous and detached peristome. On the contrary, in <italic><tp:taxon-name><tp:taxon-name-part taxon-name-part-type="genus" reg="Discula">Discula</tp:taxon-name-part></tp:taxon-name></italic> s. lat. and <italic><tp:taxon-name><tp:taxon-name-part taxon-name-part-type="genus" reg="Callina">Callina</tp:taxon-name-part></tp:taxon-name></italic> (Figs <xref ref-type="fig" rid="F9">10–12</xref>) the peristome is always interrupted, forming only a thickening or a callous along the parietal region but not a real and proper detached lip. Other minor differences can be found in the ornamentation of the shell’s surface. <italic><tp:taxon-name><tp:taxon-name-part taxon-name-part-type="genus" reg="Hystricella">Hystricella</tp:taxon-name-part></tp:taxon-name></italic> always possesses round, somewhat spaced tubercles, whereas <italic><tp:taxon-name><tp:taxon-name-part taxon-name-part-type="genus" reg="Discula">Discula</tp:taxon-name-part></tp:taxon-name></italic> s. lat. and <italic><tp:taxon-name><tp:taxon-name-part taxon-name-part-type="genus" reg="Callina">Callina</tp:taxon-name-part></tp:taxon-name></italic> shows mainly elongated, sometimes drop-like tubercles arranged in a regular pattern. In <italic><tp:taxon-name><tp:taxon-name-part taxon-name-part-type="genus" reg="Hystricella">Hystricella</tp:taxon-name-part></tp:taxon-name></italic> the size of the tubercles can reach large dimensions in comparison to the overall <!--PageBreak-->size of the shell and their size can remarkably vary on the same shell. <italic><tp:taxon-name><tp:taxon-name-part taxon-name-part-type="genus" reg="Actinella">Actinella</tp:taxon-name-part></tp:taxon-name></italic> s. lat. and <italic><tp:taxon-name><tp:taxon-name-part taxon-name-part-type="genus" reg="Caseolus">Caseolus</tp:taxon-name-part></tp:taxon-name></italic> s. lat. (see Figs <xref ref-type="fig" rid="F9">13–16</xref>) also possess an interrupted peristome. Most <italic><tp:taxon-name><tp:taxon-name-part taxon-name-part-type="genus" reg="Caseolus">Caseolus</tp:taxon-name-part></tp:taxon-name></italic> species have a more or less granulated shell’s surface and, at first glance, could therefore be confused with <italic><tp:taxon-name><tp:taxon-name-part taxon-name-part-type="genus" reg="Hystricella">Hystricella</tp:taxon-name-part></tp:taxon-name></italic>. However, a closer look reveals the different peristome and the overall different shape, with the whorls always rounded and usually without any prominent keel. <italic><tp:taxon-name><tp:taxon-name-part taxon-name-part-type="genus" reg="Serratorotula">Serratorotula</tp:taxon-name-part></tp:taxon-name></italic> (Fig. <xref ref-type="fig" rid="F9">17</xref>) has an extremely ornamented shell that is easily distinguishable from <italic><tp:taxon-name><tp:taxon-name-part taxon-name-part-type="genus" reg="Hystricella">Hystricella</tp:taxon-name-part></tp:taxon-name></italic>. The shell form of <italic><tp:taxon-name><tp:taxon-name-part taxon-name-part-type="genus" reg="Heterostoma">Heterostoma</tp:taxon-name-part></tp:taxon-name></italic> is very different from that of <italic><tp:taxon-name><tp:taxon-name-part taxon-name-part-type="genus" reg="Hystricella">Hystricella</tp:taxon-name-part></tp:taxon-name></italic> and these two genera are therefore easily distinguishable (see <xref ref-type="bibr" rid="B52">Seddon 2008</xref>: 125). Some species of the genus <italic><tp:taxon-name><tp:taxon-name-part taxon-name-part-type="genus" reg="Spirorbula">Spirorbula</tp:taxon-name-part></tp:taxon-name></italic> sometimes have shells with a continuous peristome with detached lips along the parietal side. The very depressed shell shape and different surface ornamentation of <italic><tp:taxon-name><tp:taxon-name-part taxon-name-part-type="genus" reg="Spirorbula">Spirorbula</tp:taxon-name-part></tp:taxon-name></italic> however, readily distinguishes the two genera (Fig. <xref ref-type="fig" rid="F9">18</xref>). <italic><tp:taxon-name><tp:taxon-name-part taxon-name-part-type="genus" reg="Lemniscia">Lemniscia</tp:taxon-name-part></tp:taxon-name></italic> usually possesses a smooth and rather glossy shell without tubercles or papillae (Fig. <xref ref-type="fig" rid="F9">19</xref>). The shell morphology of <italic><tp:taxon-name><tp:taxon-name-part taxon-name-part-type="genus" reg="Wollastonia">Wollastonia</tp:taxon-name-part></tp:taxon-name></italic> gen. n. and its differences with regard to <tp:taxon-name><tp:taxon-name-part taxon-name-part-type="genus" reg="Hystricella">Hystricella</tp:taxon-name-part></tp:taxon-name> will be discussed in the section on <tp:taxon-name><tp:taxon-name-part taxon-name-part-type="genus" reg="Wollastonia">Wollastonia</tp:taxon-name-part></tp:taxon-name> gen. n. below.</p><fig id="F9" position="float" orientation="portrait"><label>Figures 9–19.</label><caption><p>Shells of Portosanctan and Madeiran <tp:taxon-name><tp:taxon-name-part taxon-name-part-type="family">Geomitridae</tp:taxon-name-part></tp:taxon-name>. <bold>9</bold> <italic><tp:taxon-name><tp:taxon-name-part taxon-name-part-type="genus" reg="Hystricella">Hystricella</tp:taxon-name-part> <tp:taxon-name-part taxon-name-part-type="species" reg="bicarinata">bicarinata</tp:taxon-name-part></tp:taxon-name></italic>, Pico do Castelo, S slope around the Miradouro <bold>10</bold> <italic><tp:taxon-name><tp:taxon-name-part taxon-name-part-type="genus" reg="Discula">Discula</tp:taxon-name-part> <tp:taxon-name-part taxon-name-part-type="species" reg="discina">discina</tp:taxon-name-part></tp:taxon-name></italic>, Porto da Morena <bold>11</bold> <tp:taxon-name><tp:taxon-name-part taxon-name-part-type="genus" reg="Discula">Discula</tp:taxon-name-part> (<tp:taxon-name-part taxon-name-part-type="subgenus" reg="Mandahlia">Mandahlia</tp:taxon-name-part>) <tp:taxon-name-part taxon-name-part-type="species" reg="tectiformis">tectiformis</tp:taxon-name-part></tp:taxon-name>, Pico do Baixo <bold>12</bold> <italic><tp:taxon-name><tp:taxon-name-part taxon-name-part-type="genus" reg="Callina">Callina</tp:taxon-name-part> <tp:taxon-name-part taxon-name-part-type="species" reg="rotula">rotula</tp:taxon-name-part></tp:taxon-name></italic>, Cabeco dos Bades <bold>13</bold> <tp:taxon-name><tp:taxon-name-part taxon-name-part-type="genus" reg="Actinella">Actinella</tp:taxon-name-part> (<tp:taxon-name-part taxon-name-part-type="subgenus" reg="Plebecula">Plebecula</tp:taxon-name-part>) <tp:taxon-name-part taxon-name-part-type="species" reg="littorinella">littorinella</tp:taxon-name-part></tp:taxon-name>, E of Pico do Castelo <bold>14</bold> <tp:taxon-name><tp:taxon-name-part taxon-name-part-type="genus" reg="Caseolus">Caseolus</tp:taxon-name-part> (<tp:taxon-name-part taxon-name-part-type="subgenus" reg="Caseolus">C.</tp:taxon-name-part>) <tp:taxon-name-part taxon-name-part-type="species" reg="innominatus">innominatus</tp:taxon-name-part> <tp:taxon-name-part taxon-name-part-type="subspecies" reg="portosanctanus">portosanctanus</tp:taxon-name-part></tp:taxon-name>, Ribeira da Areia <bold>15</bold> <tp:taxon-name><tp:taxon-name-part taxon-name-part-type="genus" reg="Caseolus">Caseolus</tp:taxon-name-part> (<tp:taxon-name-part taxon-name-part-type="subgenus" reg="Helicomela">Helicomela</tp:taxon-name-part>) <tp:taxon-name-part taxon-name-part-type="species" reg="punctulatus">punctulatus</tp:taxon-name-part> <tp:taxon-name-part taxon-name-part-type="subspecies" reg="punctulatus">punctulatus</tp:taxon-name-part></tp:taxon-name>, Fonte da Areia <bold>16</bold> <tp:taxon-name><tp:taxon-name-part taxon-name-part-type="genus" reg="Caseolus">Caseolus</tp:taxon-name-part> (<tp:taxon-name-part taxon-name-part-type="subgenus" reg="Leptostictea">Leptostictea</tp:taxon-name-part>) <tp:taxon-name-part taxon-name-part-type="species" reg="leptosticus">leptosticus</tp:taxon-name-part></tp:taxon-name>, Ponta do Garajau, Madeira <bold>17</bold> <italic><tp:taxon-name><tp:taxon-name-part taxon-name-part-type="genus" reg="Serratorotula">Serratorotula</tp:taxon-name-part> <tp:taxon-name-part taxon-name-part-type="species" reg="juliformis">juliformis</tp:taxon-name-part></tp:taxon-name></italic>, Pico de Ana Ferreira <bold>18</bold> <italic><tp:taxon-name><tp:taxon-name-part taxon-name-part-type="genus" reg="Spirorbula">Spirorbula</tp:taxon-name-part> <tp:taxon-name-part taxon-name-part-type="species" reg="depauperata">depauperata</tp:taxon-name-part></tp:taxon-name></italic>, Pico de Ana Ferreira <bold>19</bold> <italic><tp:taxon-name><tp:taxon-name-part taxon-name-part-type="genus" reg="Lemniscia">Lemniscia</tp:taxon-name-part> <tp:taxon-name-part taxon-name-part-type="species" reg="michaudi">michaudi</tp:taxon-name-part></tp:taxon-name></italic>, Terra Chã. Scale bar: 1 cm.</p></caption><graphic xmlns:xlink="http://www.w3.org/1999/xlink" xlink:href="zookeys-732-001-g009.jpg" position="float" orientation="portrait" xlink:type="simple" id="oo_181307.jpg"/></fig><p>With regard to genital morphology, <italic><tp:taxon-name><tp:taxon-name-part taxon-name-part-type="genus" reg="Hystricella">Hystricella</tp:taxon-name-part></tp:taxon-name></italic> shows a unique feature that allows the separation of the genus from all native Portosanctan <tp:taxon-name><tp:taxon-name-part taxon-name-part-type="family">Geomitridae</tp:taxon-name-part></tp:taxon-name>, except from <italic><tp:taxon-name><tp:taxon-name-part taxon-name-part-type="genus" reg="Wollastonia">Wollastonia</tp:taxon-name-part></tp:taxon-name></italic> gen. n. The main difference is the shape of the penial flagellum which is always short and has a remarkably blunt apex (Fig. <xref ref-type="fig" rid="F10">20</xref>). <italic><tp:taxon-name><tp:taxon-name-part taxon-name-part-type="genus" reg="Discula">Discula</tp:taxon-name-part></tp:taxon-name></italic> s. lat. and <italic><tp:taxon-name><tp:taxon-name-part taxon-name-part-type="genus" reg="Callina">Callina</tp:taxon-name-part></tp:taxon-name></italic>, <italic><tp:taxon-name><tp:taxon-name-part taxon-name-part-type="genus" reg="Serratorotula">Serratorotula</tp:taxon-name-part></tp:taxon-name></italic>, and <italic><tp:taxon-name><tp:taxon-name-part taxon-name-part-type="genus" reg="Lemniscia">Lemniscia</tp:taxon-name-part></tp:taxon-name></italic> (Figs <xref ref-type="fig" rid="F10">21–25</xref>) have a pointed, more or less elongated flagellum. <italic><tp:taxon-name><tp:taxon-name-part taxon-name-part-type="genus" reg="Hystricella">Hystricella</tp:taxon-name-part></tp:taxon-name></italic> is easily distinguishable from <italic><tp:taxon-name><tp:taxon-name-part taxon-name-part-type="genus" reg="Caseolus">Caseolus</tp:taxon-name-part></tp:taxon-name></italic> s. lat. and <italic><tp:taxon-name><tp:taxon-name-part taxon-name-part-type="genus" reg="Actinella">Actinella</tp:taxon-name-part></tp:taxon-name></italic> s. lat. by virtue of the single vaginal appendages instead of the two that are present in these genera (see Figs <xref ref-type="fig" rid="F10">26–29</xref>). <italic><tp:taxon-name><tp:taxon-name-part taxon-name-part-type="genus" reg="Spirorbula">Spirorbula</tp:taxon-name-part></tp:taxon-name></italic> is also easily distinguishable from <italic><tp:taxon-name><tp:taxon-name-part taxon-name-part-type="genus" reg="Hystricella">Hystricella</tp:taxon-name-part></tp:taxon-name></italic> because members of this genus possess two extremely long, and sometimes branched, vaginal appendages and a genital atrium with structures on the inner wall consisting of large and partially fringed folds (see Fig. <xref ref-type="fig" rid="F10">30</xref>).</p><fig id="F10" position="float" orientation="portrait"><label>Figures 20–30.</label><caption><p>Outer distal genitalia of Portosanctan and Madeiran <tp:taxon-name><tp:taxon-name-part taxon-name-part-type="family">Geomitridae</tp:taxon-name-part></tp:taxon-name>. 20 <italic><tp:taxon-name><tp:taxon-name-part taxon-name-part-type="genus" reg="Hystricella">Hystricella</tp:taxon-name-part> <tp:taxon-name-part taxon-name-part-type="species" reg="bicarinata">bicarinata</tp:taxon-name-part></tp:taxon-name></italic>, Capela da Graça <bold>21</bold> <italic><tp:taxon-name><tp:taxon-name-part taxon-name-part-type="genus" reg="Discula">Discula</tp:taxon-name-part> <tp:taxon-name-part taxon-name-part-type="species" reg="polymorpha">polymorpha</tp:taxon-name-part> <tp:taxon-name-part taxon-name-part-type="subspecies" reg="alleniana">alleniana</tp:taxon-name-part></tp:taxon-name></italic>, Porto Moniz, Madeira <bold>22</bold> <tp:taxon-name><tp:taxon-name-part taxon-name-part-type="genus" reg="Discula">Discula</tp:taxon-name-part> (<tp:taxon-name-part taxon-name-part-type="subgenus" reg="Mandahlia">Mandahlia</tp:taxon-name-part>) <tp:taxon-name-part taxon-name-part-type="species" reg="tectiformis">tectiformis</tp:taxon-name-part></tp:taxon-name>, Pico do Baixo <bold>23</bold> <italic><tp:taxon-name><tp:taxon-name-part taxon-name-part-type="genus" reg="Callina">Callina</tp:taxon-name-part> <tp:taxon-name-part taxon-name-part-type="species" reg="rotula">rotula</tp:taxon-name-part></tp:taxon-name></italic>, Cabeco dos Bades <bold>24</bold> <italic><tp:taxon-name><tp:taxon-name-part taxon-name-part-type="genus" reg="Serratorotula">Serratorotula</tp:taxon-name-part> <tp:taxon-name-part taxon-name-part-type="species" reg="juliformis">juliformis</tp:taxon-name-part></tp:taxon-name></italic>, Pico de Ana Ferreira <bold>25</bold> <italic><tp:taxon-name><tp:taxon-name-part taxon-name-part-type="genus" reg="Lemniscia">Lemniscia</tp:taxon-name-part> <tp:taxon-name-part taxon-name-part-type="species" reg="michaudi">michaudi</tp:taxon-name-part></tp:taxon-name></italic>, Terra Chã <bold>26</bold> <tp:taxon-name><tp:taxon-name-part taxon-name-part-type="genus" reg="Actinella">Actinella</tp:taxon-name-part> (<tp:taxon-name-part taxon-name-part-type="subgenus" reg="Plebecula">Plebecula</tp:taxon-name-part>) <tp:taxon-name-part taxon-name-part-type="species" reg="littorinella">littorinella</tp:taxon-name-part></tp:taxon-name> E of Pico do Castelo <bold>27</bold> <tp:taxon-name><tp:taxon-name-part taxon-name-part-type="genus" reg="Caseolus">Caseolus</tp:taxon-name-part> (<tp:taxon-name-part taxon-name-part-type="subgenus" reg="Caseolus">C.</tp:taxon-name-part>) <tp:taxon-name-part taxon-name-part-type="species" reg="innominatus">innominatus</tp:taxon-name-part> <tp:taxon-name-part taxon-name-part-type="subspecies" reg="portosanctanus">portosanctanus</tp:taxon-name-part></tp:taxon-name>, Ribeira da Areia <bold>28</bold> <tp:taxon-name><tp:taxon-name-part taxon-name-part-type="genus" reg="Caseolus">Caseolus</tp:taxon-name-part> (<tp:taxon-name-part taxon-name-part-type="subgenus" reg="Helicomela">Helicomela</tp:taxon-name-part>) <tp:taxon-name-part taxon-name-part-type="species" reg="punctulatus">punctulatus</tp:taxon-name-part> <tp:taxon-name-part taxon-name-part-type="subspecies" reg="punctulatus">punctulatus</tp:taxon-name-part></tp:taxon-name>, Fonte da Areia <bold>29</bold> <tp:taxon-name><tp:taxon-name-part taxon-name-part-type="genus" reg="Caseolus">Caseolus</tp:taxon-name-part> (<tp:taxon-name-part taxon-name-part-type="subgenus" reg="Leptostictea">Leptostictea</tp:taxon-name-part>) <tp:taxon-name-part taxon-name-part-type="species" reg="leptosticus">leptosticus</tp:taxon-name-part></tp:taxon-name>, Ponta do Garajau, Madeira <bold>30</bold> <italic><tp:taxon-name><tp:taxon-name-part taxon-name-part-type="genus" reg="Spirorbula">Spirorbula</tp:taxon-name-part> <tp:taxon-name-part taxon-name-part-type="species" reg="depauperata">depauperata</tp:taxon-name-part></tp:taxon-name></italic>, Pico de Ana Ferreira. Scale bars 1 mm.</p></caption><graphic xmlns:xlink="http://www.w3.org/1999/xlink" xlink:href="zookeys-732-001-g010.jpg" position="float" orientation="portrait" xlink:type="simple" id="oo_181309.jpg"/></fig></tp:treatment-sec><ref-list><ref id="B1"><mixed-citation xmlns:xlink="http://www.w3.org/1999/xlink" xlink:type="simple">
          <person-group><name name-style="western"><surname>Albers</surname><given-names>JC</given-names></name></person-group> (<year>1850</year>) <source>Die Heliceen nach natürlicher Verwandtschaft systematisch geordnet.</source> <publisher-name>Enslin</publisher-name>, <publisher-loc>Berlin</publisher-loc>, <size units="page">262 pp</size>. [59 pls]</mixed-citation></ref><ref id="B2"><mixed-citation xmlns:xlink="http://www.w3.org/1999/xlink" xlink:type="simple">
          <person-group><name name-style="western"><surname>Albers</surname><given-names>JC</given-names></name></person-group> (<year>1854</year>) <source>Malacographia Maderensis sive enumeratio molluscorum quae in insulis Maderae et Portus Sancti aut viva exstant aut fossilia reperiuntur. Cum XVII tab. color. lapide incis.</source> <publisher-name>Reimer</publisher-name>, <publisher-loc>Berolini</publisher-loc>, <size units="page">94 pp</size>. [17 pls]</mixed-citation></ref><ref id="B37"><mixed-citation xmlns:xlink="http://www.w3.org/1999/xlink" xlink:type="simple">
          <person-group><name name-style="western"><surname>Paiva</surname><given-names>C de</given-names></name></person-group> (<year>1867</year>) Monographie molluscorum terrestrium fluviatilum, lacustrium insularum maderensium. Memorias da Académia Real das Sciências de Lisboa, Classe de Sciências Mathemáticas, Physicas e Naturaes (N. S.), 6(1): I–XIX, 1–168, 1–2, [pls 1–2]</mixed-citation></ref><ref id="B43"><mixed-citation xmlns:xlink="http://www.w3.org/1999/xlink" xlink:type="simple">
          <person-group><name name-style="western"><surname>Pilsbry</surname><given-names>HA</given-names></name></person-group> (<year>1893–1895</year>) Guide to the study of Helices (<tp:taxon-name><tp:taxon-name-part taxon-name-part-type="family">Helicidae</tp:taxon-name-part></tp:taxon-name>, Vol. 7). In: Tryon GW, Pilsbry HA (Eds) Manual of Conchology. Structural and Systematic. Second Series: <tp:taxon-name><tp:taxon-name-part taxon-name-part-type="infraclass">Pulmonata</tp:taxon-name-part></tp:taxon-name>. Vol. IX. Conchological Department, Academy of Natural Sciences of Philadelphia, Philadelphia, 1–48, pls 1–14 (November 16 1893), 49–112, pls 15–28 (March 19 1894), 113–160, pls 29–40 (July 27 1894), frontspiece, i–xlviii, 161–366, pls 41–71, (February 2 1895), index 1–126 (April 1895).</mixed-citation></ref><ref id="B3"><mixed-citation xmlns:xlink="http://www.w3.org/1999/xlink" xlink:type="simple">
          <person-group><name name-style="western"><surname>Bank</surname><given-names>RA</given-names></name><name name-style="western"><surname>Groh</surname><given-names>K</given-names></name><name name-style="western"><surname>Ripken</surname><given-names>TEJ</given-names></name></person-group> (<year>2002</year>) <article-title>CLECoM Project. Catalogue and bibliography of the non-marine <tp:taxon-name><tp:taxon-name-part taxon-name-part-type="phylum">Mollusca</tp:taxon-name-part></tp:taxon-name> of Macaronesia.</article-title> In: <person-group><name name-style="western"><surname>Falkner</surname><given-names>M</given-names></name><name name-style="western"><surname>Groh</surname><given-names>K</given-names></name><name name-style="western"><surname>Speight</surname><given-names>MCD</given-names></name></person-group> (<role>Eds</role>) <issue-title>Collectanea Malacologica.</issue-title> <source>Festschrift für Gerhard Falkner. Friedrich-Held-Gesellschaft &amp; ConchBooks, München &amp; Hackenheim</source>, <fpage>89</fpage>–<lpage>235</lpage>.</mixed-citation></ref><ref id="B29"><mixed-citation xmlns:xlink="http://www.w3.org/1999/xlink" xlink:type="simple">
          <person-group><name name-style="western"><surname>Lowe</surname><given-names>RT</given-names></name></person-group> (<year>1855</year>) <article-title>Catalogus molluscorum pneumonatorum insularum Maderensium: or a list of all the land and freshwater shells, recent and fossil, of the Madeiran islands: arranged in groups according to their natural affinities; with diagnoses of the groups, and of the new or hitherto imperfectly defined species.</article-title> <source>Proceedings of the Zoological Society of London</source> <volume>22</volume>: <fpage>161</fpage>–<lpage>218</lpage>. <ext-link xlink:type="simple" ext-link-type="doi" xlink:href="10.1111/j.1469-7998.1854.tb07266.x">https://doi.org/10.1111/j.1469-7998.1854.tb07266.x</ext-link></mixed-citation></ref><ref id="B69"><mixed-citation xmlns:xlink="http://www.w3.org/1999/xlink" xlink:type="simple">
          <person-group><name name-style="western"><surname>Wollaston</surname><given-names>TV</given-names></name></person-group> (<year>1878</year>) <source><tp:taxon-name><tp:taxon-name-part taxon-name-part-type="order">Testacea</tp:taxon-name-part></tp:taxon-name> Atlantica or the land and freshwater shells of the Azores, Madeiras, Salvages, Canaries, Cape Verdes, and Saint Helena.</source> <publisher-name>Reeve</publisher-name>, <publisher-loc>London</publisher-loc>, <size units="page">588 pp</size>.</mixed-citation></ref><ref id="B31"><mixed-citation xmlns:xlink="http://www.w3.org/1999/xlink" xlink:type="simple">
          <person-group><name name-style="western"><surname>Mandahl-Barth</surname><given-names>G</given-names></name></person-group> (<year>1950</year>) <article-title>Systematische Untersuchungen über die Heliciden-Fauna von Madeira.</article-title> <source>Abhandlungen der senckenbergischen naturforschenden Gesellschaft</source> <volume>469</volume>: <fpage>1</fpage>–<lpage>93</lpage>.</mixed-citation></ref><ref id="B66"><mixed-citation xmlns:xlink="http://www.w3.org/1999/xlink" xlink:type="simple">
          <person-group><name name-style="western"><surname>Waldén</surname><given-names>HW</given-names></name></person-group> (<year>1983</year>) <article-title>Systematic and biogeographical studies on the terrestrial gastropoda of Madeira. With an annotated Check-list.</article-title> <source>Annales Zoologici Fennici</source> <volume>20</volume>: <fpage>255</fpage>–<lpage>275</lpage>.</mixed-citation></ref><ref id="B52"><mixed-citation xmlns:xlink="http://www.w3.org/1999/xlink" xlink:type="simple">
          <person-group><name name-style="western"><surname>Seddon</surname><given-names>MB</given-names></name></person-group> (<year>2008</year>) <article-title>The landsnails of Madeira. An illustrated compendium of the landsnails and slugs of the Madeiran archipelago.</article-title> <source>Biotir Reports</source> <volume>2</volume>: <fpage>1</fpage>–<lpage>196</lpage>.</mixed-citation></ref><ref id="B19"><mixed-citation xmlns:xlink="http://www.w3.org/1999/xlink" xlink:type="simple">
          <person-group><name name-style="western"><surname>Groh</surname><given-names>K</given-names></name><name name-style="western"><surname>Rähle</surname><given-names>W</given-names></name><name name-style="western"><surname>Kittel</surname><given-names>K</given-names></name><name name-style="western"><surname>Hemmen</surname><given-names>J</given-names></name><name name-style="western"><surname>Bank</surname><given-names>RA</given-names></name></person-group> (<year>2009</year>) <article-title>Corrections and additions to Mary B. Seddon’s “The landsnails of Madeira. An illustrated compendium of the landsnails and slugs of the Madeiran archipelago” (2008).</article-title> <source>Conchylia</source> <volume>40</volume>(<issue>3–4</issue>): <fpage>2</fpage>–<lpage>25</lpage>.</mixed-citation></ref><ref id="B40"><mixed-citation xmlns:xlink="http://www.w3.org/1999/xlink" xlink:type="simple">
          <person-group><name name-style="western"><surname>Pfeiffer</surname><given-names>L</given-names></name></person-group> (<year>1847–1848</year>) Monographia heliceorum viventium, sistens descriptiones. Omnium huius familiae generum et specierum hodie cognitarum. Volumen primum. F. A. Brockhaus, Lipsiae, I–XXXII [= 1–32], 1–320 (1847), 321–484 (1848).</mixed-citation></ref></ref-list></tp:taxon-treatment>
