# Supplementary material for: Revision of the genus-group Hystricella R. T. Lowe, 1855 from Porto Santo (Madeira Archipelago), with descriptions of new recent and fossil taxa (Gastropoda, Helicoidea, Geomitridae)
Source: Zookeys. 2018 Jan 24;(732):1–125. doi: 10.3897/zookeys.732.21677 (PMC5799741; doi:10.3897/zookeys.732.21677)
Supplement: XML Treatment for Hystricella aucta [file zookeys.732.21677-treatment3.xml]

<!DOCTYPE tp:taxon-treatment
  PUBLIC "-//TaxonX//DTD Taxonomic Treatment Publishing DTD v0 20100105//EN" "tax-treatment-NSO.dtd">
<tp:taxon-treatment xmlns:tp="http://www.plazi.org/taxpub"><tp:treatment-meta><kwd-group><label>Taxon classification</label><kwd><named-content xmlns:xlink="http://www.w3.org/1999/xlink" content-type="kingdom">Animalia</named-content></kwd><kwd><named-content xmlns:xlink="http://www.w3.org/1999/xlink" content-type="order">Stylommatophora</named-content></kwd><kwd><named-content xmlns:xlink="http://www.w3.org/1999/xlink" content-type="family">Geomitridae</named-content></kwd></kwd-group><mixed-citation publication-type="journal"><person-group><name><surname>Mattia</surname><given-names>Willy De</given-names></name><name><surname>Neiber</surname><given-names>Marco T.</given-names></name><name><surname>Groh</surname><given-names>Klaus</given-names></name></person-group><article-title>Revision of the genus-group <italic><tp:taxon-name><tp:taxon-name-part taxon-name-part-type="genus" reg="Hystricella">Hystricella</tp:taxon-name-part></tp:taxon-name></italic> R. T. Lowe, 1855 from Porto Santo (Madeira Archipelago), with descriptions of new recent and fossil taxa (<tp:taxon-name><tp:taxon-name-part taxon-name-part-type="class">Gastropoda</tp:taxon-name-part></tp:taxon-name>, <tp:taxon-name><tp:taxon-name-part taxon-name-part-type="superfamily">Helicoidea</tp:taxon-name-part></tp:taxon-name>, <tp:taxon-name><tp:taxon-name-part taxon-name-part-type="family">Geomitridae</tp:taxon-name-part></tp:taxon-name>)</article-title><source>Zookeys</source><day>24</day><month>1</month><year>2018</year><volume>2018</volume><issue>732</issue><fpage>1</fpage><lpage>125</lpage><pub-id pub-id-type="doi">10.3897/zookeys.732.21677</pub-id></mixed-citation></tp:treatment-meta><tp:nomenclature><label>†</label><tp:taxon-name>
              <tp:taxon-name-part taxon-name-part-type="genus" reg="Hystricella">Hystricella</tp:taxon-name-part>
              <tp:taxon-name-part taxon-name-part-type="species" reg="aucta">aucta</tp:taxon-name-part>
            </tp:taxon-name><tp:taxon-authority>(Wollaston, 1878)</tp:taxon-authority><tp:taxon-status xmlns:xlink="http://www.w3.org/1999/xlink" xlink:type="simple">stat. n.</tp:taxon-status><xref ref-type="fig" rid="F17">Figs 71–73</xref><xref ref-type="fig" rid="F18">, 75</xref><!--PageBreak--></tp:nomenclature><tp:treatment-sec sec-type="List of synonyms" id="SECID0EBCGK"><title>List of synonyms.</title><p>1867 <tp:taxon-name><tp:taxon-name-part taxon-name-part-type="genus" reg="Helix">Helix</tp:taxon-name-part> (<tp:taxon-name-part taxon-name-part-type="subgenus" reg="Octephila">Octephila</tp:taxon-name-part>) <tp:taxon-name-part taxon-name-part-type="species" reg="vermetiformis">vermetiformis</tp:taxon-name-part> <tp:taxon-name-part taxon-name-part-type="infraspecific-rank">var.</tp:taxon-name-part> <tp:taxon-name-part taxon-name-part-type="uncertainty-rank">α</tp:taxon-name-part> <tp:taxon-name-part taxon-name-part-type="species" reg="minor">minor</tp:taxon-name-part></tp:taxon-name> Paiva: 48 [non <italic><tp:taxon-name><tp:taxon-name-part taxon-name-part-type="genus" reg="Helix">Helix</tp:taxon-name-part> <tp:taxon-name-part taxon-name-part-type="species" reg="minor">minor</tp:taxon-name-part></tp:taxon-name></italic> mult. auct.].</p><p>1878 <tp:taxon-name><tp:taxon-name-part taxon-name-part-type="genus" reg="Helix">Helix</tp:taxon-name-part> (<tp:taxon-name-part taxon-name-part-type="subgenus" reg="Hystricella">Hystricella</tp:taxon-name-part>) <tp:taxon-name-part taxon-name-part-type="species" reg="bicarinata">bicarinata</tp:taxon-name-part> <tp:taxon-name-part taxon-name-part-type="infraspecific-rank">var.</tp:taxon-name-part> <tp:taxon-name-part taxon-name-part-type="uncertainty-rank">ß</tp:taxon-name-part> <tp:taxon-name-part taxon-name-part-type="variety" reg="aucta">aucta</tp:taxon-name-part></tp:taxon-name> Wollaston: 162–163.</p><p>1950 <tp:taxon-name><tp:taxon-name-part taxon-name-part-type="genus" reg="Discula">Discula</tp:taxon-name-part> (<tp:taxon-name-part taxon-name-part-type="subgenus" reg="Hystricella">Hystricella</tp:taxon-name-part>) <tp:taxon-name-part taxon-name-part-type="species" reg="bicarinata">bicarinata</tp:taxon-name-part> <tp:taxon-name-part taxon-name-part-type="subspecies" reg="aucta">aucta</tp:taxon-name-part></tp:taxon-name> – Mandahl-Barth: 31, 55.</p><p>1983 <tp:taxon-name><tp:taxon-name-part taxon-name-part-type="genus" reg="Discula">Discula</tp:taxon-name-part> (<tp:taxon-name-part taxon-name-part-type="subgenus" reg="Hystricella">Hystricella</tp:taxon-name-part>) <tp:taxon-name-part taxon-name-part-type="species" reg="bicarinata">bicarinata</tp:taxon-name-part> <tp:taxon-name-part taxon-name-part-type="subspecies" reg="aucta">aucta</tp:taxon-name-part></tp:taxon-name> – Waldén: 267.</p><p>2002 <italic><tp:taxon-name><tp:taxon-name-part taxon-name-part-type="genus" reg="Geomitra">Geomitra</tp:taxon-name-part> <tp:taxon-name-part taxon-name-part-type="species" reg="bicarinata">bicarinata</tp:taxon-name-part> <tp:taxon-name-part taxon-name-part-type="subspecies" reg="aucta">aucta</tp:taxon-name-part></tp:taxon-name></italic> – Bank et al.: 124.</p><p>2006 <italic><tp:taxon-name><tp:taxon-name-part taxon-name-part-type="genus" reg="Discula">Discula</tp:taxon-name-part> <tp:taxon-name-part taxon-name-part-type="species" reg="bicarinata">bicarinata</tp:taxon-name-part> <tp:taxon-name-part taxon-name-part-type="subspecies" reg="aucta">aucta</tp:taxon-name-part></tp:taxon-name></italic> – Cameron et al.: 31.</p><p>2008 <italic><tp:taxon-name><tp:taxon-name-part taxon-name-part-type="genus" reg="Hystricella">Hystricella</tp:taxon-name-part> <tp:taxon-name-part taxon-name-part-type="species" reg="bicarinata">bicarinata</tp:taxon-name-part> <tp:taxon-name-part taxon-name-part-type="subspecies" reg="aucta">aucta</tp:taxon-name-part></tp:taxon-name></italic> – Seddon: 79.</p><p>2009 <italic><tp:taxon-name><tp:taxon-name-part taxon-name-part-type="genus" reg="Hystricella">Hystricella</tp:taxon-name-part> <tp:taxon-name-part taxon-name-part-type="species" reg="bicarinata">bicarinata</tp:taxon-name-part> <tp:taxon-name-part taxon-name-part-type="subspecies" reg="aucta">aucta</tp:taxon-name-part></tp:taxon-name></italic> – Groh et al.: 21 fig. 25.</p></tp:treatment-sec><tp:treatment-sec sec-type="type material" id="SECID0EIHGK"><title>Type material.</title><p>Despite intensive research in multiple museum collections (<named-content xmlns:xlink="http://www.w3.org/1999/xlink" content-type="dwc:institutional_code" xlink:type="simple">NHM</named-content>, <named-content xmlns:xlink="http://www.w3.org/1999/xlink" content-type="dwc:institutional_code" xlink:type="simple">NMW</named-content>, <named-content xmlns:xlink="http://www.w3.org/1999/xlink" content-type="dwc:institutional_code" xlink:type="simple">MMUE</named-content>, <named-content xmlns:xlink="http://www.w3.org/1999/xlink" content-type="dwc:institutional_code" xlink:type="simple">ANSP</named-content>, <named-content xmlns:xlink="http://www.w3.org/1999/xlink" content-type="dwc:institutional_code" xlink:type="simple">NHC</named-content>, <named-content xmlns:xlink="http://www.w3.org/1999/xlink" content-type="dwc:institutional_code" xlink:type="simple">NMS</named-content>, <named-content xmlns:xlink="http://www.w3.org/1999/xlink" content-type="dwc:institutional_code" xlink:type="simple">RAM</named-content>, <named-content xmlns:xlink="http://www.w3.org/1999/xlink" content-type="dwc:institutional_code" xlink:type="simple">SMF</named-content>) that could have held the type material of the taxon, no such material could be traced and therefore we deem it reasonable to assume that the type material is lost. To stabilise the present interpretation of <tp:taxon-name><tp:taxon-name-part taxon-name-part-type="genus" reg="Helix">Helix</tp:taxon-name-part> (<tp:taxon-name-part taxon-name-part-type="subgenus" reg="Hystricella">Hystricella</tp:taxon-name-part>) <tp:taxon-name-part taxon-name-part-type="species" reg="bicarinata">bicarinata</tp:taxon-name-part> <tp:taxon-name-part taxon-name-part-type="infraspecific-rank">var.</tp:taxon-name-part> <tp:taxon-name-part taxon-name-part-type="uncertainty-rank">ß</tp:taxon-name-part> <tp:taxon-name-part taxon-name-part-type="variety" reg="aucta">aucta</tp:taxon-name-part></tp:taxon-name> Wollaston, 1878 and to clarify its taxonomic status we designate a neotype here, which is deposited in the collection of the <named-content xmlns:xlink="http://www.w3.org/1999/xlink" content-type="dwc:institutional_code" xlink:type="simple">SMF</named-content>, under the No. <named-content xmlns:xlink="http://www.w3.org/1999/xlink" content-type="dwc:institutional_code" xlink:type="simple">SMF</named-content> 348937 (see Fig. <xref ref-type="fig" rid="F17">71</xref>). The neotype is consistent with the original description (see below), especially with regard to size, shape and the presence and development of the two keels on the body whorl. The taxon was originally described from Porto Santo, which is consistent with the origin of the specimen selected as neotype.</p><fig id="F17" position="float" orientation="portrait"><label>Figures 71–74.</label><caption><p>Shells of <italic><tp:taxon-name><tp:taxon-name-part taxon-name-part-type="genus" reg="Hystricella">Hystricella</tp:taxon-name-part> <tp:taxon-name-part taxon-name-part-type="species" reg="aucta">aucta</tp:taxon-name-part></tp:taxon-name></italic>. <bold>71</bold> neotype, <named-content xmlns:xlink="http://www.w3.org/1999/xlink" content-type="dwc:institutional_code" xlink:type="simple">SMF</named-content> 348937 from Barbinha <bold>72</bold> Barbinha <bold>73</bold> Ponta da Canaveira <bold>74</bold> <italic><tp:taxon-name><tp:taxon-name-part taxon-name-part-type="genus" reg="Hystricella">Hystricella</tp:taxon-name-part> <tp:taxon-name-part taxon-name-part-type="species" reg="microcarinata">microcarinata</tp:taxon-name-part></tp:taxon-name></italic> sp. n., holotype, <named-content xmlns:xlink="http://www.w3.org/1999/xlink" content-type="dwc:institutional_code" xlink:type="simple">SMF</named-content> 348924. Scale bar: 1 mm.</p></caption><graphic xmlns:xlink="http://www.w3.org/1999/xlink" xlink:href="zookeys-732-001-g017.jpg" position="float" orientation="portrait" xlink:type="simple" id="oo_181323.jpg"/></fig></tp:treatment-sec><tp:treatment-sec sec-type="Loci typici" id="SECID0ENLGK"><title>Loci typici.</title><p>[<italic>aucta</italic>] Barbinha, Quaternary slope deposits, "grey layer", <named-content xmlns:xlink="http://www.w3.org/1999/xlink" content-type="dwc:verbatimCoordinates" xlink:type="simple"><named-content content-type="geo-json" specific-use="{&#34;type&#34;:&#34;Point&#34;,&#34;coordinates&#34;:[-16.296944,33.067778]}" id="NCID0EYLGK" xlink:type="simple">33°04'04"N/16°17'49"W</named-content></named-content>, 8 m, (through the designation of the neotype); [var. minor]: … rara ad Zimbral d'Aréa.</p></tp:treatment-sec><tp:treatment-sec sec-type="material" id="SECID0E4LGK"><title>Further material examined.</title><p>All from Porto Santo, <abbrev xmlns:xlink="http://www.w3.org/1999/xlink" xlink:title="private collection of Klaus Groh, Bad Dürkheim, Germany" id="ABBRID0EDMGK" xlink:type="simple">CKG</abbrev>/1, S slope of Pico do Concelho, Quaternary slope deposit, <named-content xmlns:xlink="http://www.w3.org/1999/xlink" content-type="dwc:verbatimCoordinates" xlink:type="simple"><named-content content-type="geo-json" specific-use="{&#34;type&#34;:&#34;Point&#34;,&#34;coordinates&#34;:[-16.300833,33.076389]}" id="NCID0EKMGK" xlink:type="simple">33°04'35"N/16°18'03"W</named-content></named-content>, 200–230 m, leg. K. &amp; C. Groh, Jun. 29 1980; <abbrev xmlns:xlink="http://www.w3.org/1999/xlink" xlink:title="private collection of Klaus Groh, Bad Dürkheim, Germany" id="ABBRID0EPMGK" xlink:type="simple">CKG</abbrev>/2, Barbinha, Quaternary slope deposits, "grey layer", <named-content xmlns:xlink="http://www.w3.org/1999/xlink" content-type="dwc:verbatimCoordinates" xlink:type="simple"><named-content content-type="geo-json" specific-use="{&#34;type&#34;:&#34;Point&#34;,&#34;coordinates&#34;:[-16.296944,33.067778]}" id="NCID0EWMGK" xlink:type="simple">33°04'04"N/16°17'49"W</named-content></named-content>, 8 m, leg. K. &amp; C. Groh &amp; J. &amp; C. Hemmen, Jul. 4 1983; <named-content xmlns:xlink="http://www.w3.org/1999/xlink" content-type="dwc:institutional_code" xlink:type="simple">ANSP</named-content> H 11789/9 [sub <italic><tp:taxon-name><tp:taxon-name-part taxon-name-part-type="genus" reg="Helix">H.</tp:taxon-name-part> <tp:taxon-name-part taxon-name-part-type="species" reg="bicarinata">bicarinata</tp:taxon-name-part></tp:taxon-name></italic>], Barbinha, Quaternary slope deposits, "red layer", <named-content xmlns:xlink="http://www.w3.org/1999/xlink" content-type="dwc:verbatimCoordinates" xlink:type="simple"><named-content content-type="geo-json" specific-use="{&#34;type&#34;:&#34;Point&#34;,&#34;coordinates&#34;:[-16.296944,33.067778]}" id="NCID0EONGK" xlink:type="simple">33°04'04"N/16°17'49"W</named-content></named-content>, 8 m, leg. J. Gerber, K. Groh &amp; J. Hemmen, Aug. 12 1985. <abbrev xmlns:xlink="http://www.w3.org/1999/xlink" xlink:title="private collection of Klaus Groh, Bad Dürkheim, Germany" id="ABBRID0ETNGK" xlink:type="simple">CKG</abbrev>/1, first bay S of Barbinha, Quaternary slope deposit, <named-content xmlns:xlink="http://www.w3.org/1999/xlink" content-type="dwc:verbatimCoordinates" xlink:type="simple"><named-content content-type="geo-json" specific-use="{&#34;type&#34;:&#34;Point&#34;,&#34;coordinates&#34;:[-16.296111,33.064167]}" id="NCID0E1NGK" xlink:type="simple">33°03'51"N/16°17'46"W</named-content></named-content>, 18 m, leg. K. &amp; C. Groh &amp; J. &amp; C. Hemmen, Jul. 5 1983. CGK/3, Ponta da Canaveira, Quaternary aeolinites, <named-content xmlns:xlink="http://www.w3.org/1999/xlink" content-type="dwc:verbatimCoordinates" xlink:type="simple"><named-content content-type="geo-json" specific-use="{&#34;type&#34;:&#34;Point&#34;,&#34;coordinates&#34;:[-16.393056,33.041667]}" id="NCID0ECOGK" xlink:type="simple">33°02'30"N/16°23'35"W</named-content></named-content>, 50 m, Jun. 24 1983, leg. K. Groh &amp; J. Hemmen; CGK/3, S of Ponta da Canaveira, Quaternary aeolinites, <named-content xmlns:xlink="http://www.w3.org/1999/xlink" content-type="dwc:verbatimCoordinates" xlink:type="simple"><named-content content-type="geo-json" specific-use="{&#34;type&#34;:&#34;Point&#34;,&#34;coordinates&#34;:[-16.392778,33.041667]}" id="NCID0EMFDI" xlink:type="simple">33°02'30"N 16°23'34"W</named-content></named-content>, 55 m, Oct. 26 1980, leg. K. Groh &amp; J. Hemmen; <abbrev xmlns:xlink="http://www.w3.org/1999/xlink" xlink:title="private collection of Klaus Groh, Bad Dürkheim, Germany" id="ABBRID0EHOGK" xlink:type="simple">CKG</abbrev>/2, Vale do Touro, Quaternary slope deposit cut by water erosion in the banks of the valley, <named-content xmlns:xlink="http://www.w3.org/1999/xlink" content-type="dwc:verbatimCoordinates" xlink:type="simple"><named-content content-type="geo-json" specific-use="{&#34;type&#34;:&#34;Point&#34;,&#34;coordinates&#34;:[-16.321389,33.063333]}" id="NCID0EOOGK" xlink:type="simple">33°03'48"N/16°19'17"W</named-content></named-content>, 15 m, leg. K. &amp; C. Groh, Aug. 16 1980; <abbrev xmlns:xlink="http://www.w3.org/1999/xlink" xlink:title="private collection of Willy De Mattia, Trieste, Italy" id="ABBRID0ETOGK" xlink:type="simple">CWDM</abbrev>/14, S slope of Vale do Touro hill, 50 m W of the oil tanks, fossils beds in mixed gravel and mud deposits, <named-content xmlns:xlink="http://www.w3.org/1999/xlink" content-type="dwc:verbatimCoordinates" xlink:type="simple"><named-content content-type="geo-json" specific-use="{&#34;type&#34;:&#34;Point&#34;,&#34;coordinates&#34;:[-16.323889,33.063056]}" id="NCID0E1OGK" xlink:type="simple">33°03'47"N/16°19'26"W</named-content></named-content>, 15 m, leg. W. De Mattia &amp; J. Macor, May 2015; <abbrev xmlns:xlink="http://www.w3.org/1999/xlink" xlink:title="private collection of Frank Walther, Essen, Germany" id="ABBRID0E6OGK" xlink:type="simple">CFW</abbrev> 12172/1 fragm. [cf. <italic><tp:taxon-name><tp:taxon-name-part taxon-name-part-type="genus" reg="Hystricella"/><tp:taxon-name-part taxon-name-part-type="species" reg="aucta">aucta</tp:taxon-name-part></tp:taxon-name></italic>], Ponta da Galé, E end of tunnel, lower level [of slope deposits], coarse, red coloured gravel with large stones, <named-content xmlns:xlink="http://www.w3.org/1999/xlink" content-type="dwc:verbatimCoordinates" xlink:type="simple"><named-content content-type="geo-json" specific-use="{&#34;type&#34;:&#34;Point&#34;,&#34;coordinates&#34;:[-16.295833,33.062222]}" id="NCID0EQPGK" xlink:type="simple">33°03'44"N/16°17'45"W</named-content></named-content>, 30 m, leg. F. Walther, Apr. 4 2017; <abbrev xmlns:xlink="http://www.w3.org/1999/xlink" xlink:title="private collection of Frank Walther, Essen, Germany" id="ABBRID0EVPGK" xlink:type="simple">CFW</abbrev> 12173/16, <abbrev xmlns:xlink="http://www.w3.org/1999/xlink" xlink:title="private collection of Klaus Groh, Bad Dürkheim, Germany" id="ABBRID0EZPGK" xlink:type="simple">CKG</abbrev>/3, S of Ponta da Canaveira, <!--PageBreak-->(sub-)fossil [slope-]deposits, coarse, red coloured gravel, <named-content xmlns:xlink="http://www.w3.org/1999/xlink" content-type="dwc:verbatimCoordinates" xlink:type="simple"><named-content content-type="geo-json" specific-use="{&#34;type&#34;:&#34;Point&#34;,&#34;coordinates&#34;:[-16.394722,33.040278]}" id="NCID0ECQGK" xlink:type="simple">33°02'25"N/16°23'41"W</named-content></named-content>, 30 m, leg. F. Walther, Apr. 2 2017; <abbrev xmlns:xlink="http://www.w3.org/1999/xlink" xlink:title="private collection of Frank Walther, Essen, Germany" id="ABBRID0EHQGK" xlink:type="simple">CFW</abbrev> 12175/8, E of Vila Baleira, end of Vale do Touro, (sub-)fossil [slope-] deposits, coarse, black gravel, <named-content xmlns:xlink="http://www.w3.org/1999/xlink" content-type="dwc:verbatimCoordinates" xlink:type="simple"><named-content content-type="geo-json" specific-use="{&#34;type&#34;:&#34;Point&#34;,&#34;coordinates&#34;:[-16.320833,33.063333]}" id="NCID0EOQGK" xlink:type="simple">33°03'48"N/16°19'15"W</named-content></named-content>, 20 m, leg. F. Walther, Apr. 5 2017; <abbrev xmlns:xlink="http://www.w3.org/1999/xlink" xlink:title="private collection of Frank Walther, Essen, Germany" id="ABBRID0ETQGK" xlink:type="simple">CFW</abbrev> 12174/13, <abbrev xmlns:xlink="http://www.w3.org/1999/xlink" xlink:title="private collection of Klaus Groh, Bad Dürkheim, Germany" id="ABBRID0EXQGK" xlink:type="simple">CKG</abbrev>/2, E of Vila Baleira, S slope of the hill above Vale do Touro, W of the oil tanks, [(sub-)fossil slope-deposits of] red gravel, <named-content xmlns:xlink="http://www.w3.org/1999/xlink" content-type="dwc:verbatimCoordinates" xlink:type="simple"><named-content content-type="geo-json" specific-use="{&#34;type&#34;:&#34;Point&#34;,&#34;coordinates&#34;:[-16.323889,33.063056]}" id="NCID0E5QGK" xlink:type="simple">33°03'47"N/16°19'26"W</named-content></named-content>, 25 m, leg. F. Walther, Apr. 5 2017.</p></tp:treatment-sec><tp:treatment-sec sec-type="description" id="SECID0EDRGK"><title>Original descriptions.</title><p>[<italic>aucta</italic>]: From <xref ref-type="bibr" rid="B69">Wollaston 1878</xref>: There is however an appreciably larger form of this species [<italic>bicarinata</italic>] (cited in the present catalogue as the 'var. ß. <italic>Aucta</italic>’) to which the subfossil examples might perhaps be better referred, – in which the upper (or medial) keel is a trifle more horizontal and prominent, and the shell is full 3 lines (instead of only approximately 2½) across its broadest part – which was found in Porto Santo by Mr. Watson, and which I have received from him as the 'recent state of the <italic>H. vermetiformis</italic>, Lowe.' the 'var. ß. <italic>Aucta</italic>' of the <italic>H. bicarinata</italic> in its very much larger size, and in its volutions (the ultimate one of which is not quite so deflected at the aperture) being 7 in number, instead of only 6 or 6½; [var. minor]: From <xref ref-type="bibr" rid="B37">Paiva 1867</xref>: Variet. adest α <italic>minor</italic>, testa minore.</p></tp:treatment-sec><tp:treatment-sec sec-type="redescription" id="SECID0E6RGK"><title>Redescription of the shell.</title><p>Shell small for the genus, with 5.7 regularly increasing whorls, the protoconch with 1.9 whorls. The form of the shell is conical, the concave teleoconch whorls, with two prominent keels situated at the upper ⅐, respectively ⅖ of the total height of the last whorl. The last whorl measures 62%, the penultimate whorl 19% of the total shell height. The lower 60% of the body whorl beneath the second keel are rather straight, only a little convex in the middle. The suture is simple, only slightly sunken beneath the second keel of the preceding whorl. The aperture, which is inclined to the vertical axis of the shell in an angle of 49° and is descending in the last 5% of the last whorl in an angle of 38° to the horizontal axis, has an elliptical-ovate form, its width is 42% of the total shell width and its height 27% of the total shell height. It has an only slightly reflected lip, which is completely detached from the body whorl. The eccentric umbilicus, which is approximately 12% as wide as the shell, is in the upper whorls needle stitch-like. The protoconch is smooth. The teleoconch is equipped with few oblique radial ribs, seven in the penultimate quadrant of the body whorl and is additionally covered by numerous coarse tubercles. The number of tubercles in the standard quadrate of the base is 31; the tubercles are of approximately equal size. There are no traces of colouration (Figs <xref ref-type="fig" rid="F17">71–73</xref>).</p><!--PageBreak--></tp:treatment-sec><tp:treatment-sec sec-type="description" id="SECID0EKSGK"><title>Measurements.</title><p>
              <abbrev xmlns:xlink="http://www.w3.org/1999/xlink" xlink:title="maximum shell diameter" id="ABBRID0EQSGK" xlink:type="simple">D</abbrev> 5.5 ± 0.5 mm (range 5.1–6.4 mm); <abbrev xmlns:xlink="http://www.w3.org/1999/xlink" xlink:title="maximum shell height" id="ABBRID0EUSGK" xlink:type="simple">H</abbrev> 4.6 ± 0.4 mm (range 4.1–5.3 mm); <abbrev xmlns:xlink="http://www.w3.org/1999/xlink" xlink:title="height of the first (body) whorl" id="ABBRID0EYSGK" xlink:type="simple">FW</abbrev> 2.8 ± 0.2 mm; <abbrev xmlns:xlink="http://www.w3.org/1999/xlink" xlink:title="peristomal angle" id="ABBRID0E3SGK" xlink:type="simple">PA</abbrev> 51 ± 2.1; <abbrev xmlns:xlink="http://www.w3.org/1999/xlink" xlink:title="diameter of umbilicus" id="ABBRID0EATGK" xlink:type="simple">DU</abbrev> 0.5 ± 0.03 mm; <abbrev xmlns:xlink="http://www.w3.org/1999/xlink" xlink:title="number of tubercles" id="ABBRID0EETGK" xlink:type="simple">NT</abbrev> 18 ± 6; <abbrev xmlns:xlink="http://www.w3.org/1999/xlink" xlink:title="number of whorls" id="ABBRID0EITGK" xlink:type="simple">NW</abbrev> 5.5 ± 0.4 (<italic>n</italic> = 22). Ratio <abbrev xmlns:xlink="http://www.w3.org/1999/xlink" xlink:title="shell diameter, maximum shell height" id="ABBRID0EOTGK" xlink:type="simple">D/H</abbrev> 1.2; ratio <abbrev xmlns:xlink="http://www.w3.org/1999/xlink" xlink:title="height of the first (body) whorl, maximum shell height" id="ABBRID0ESTGK" xlink:type="simple">FW/H</abbrev> 0.6.</p></tp:treatment-sec><tp:treatment-sec sec-type="distribution" id="SECID0EWTGK"><title>Distribution.</title><p>
              <italic><tp:taxon-name><tp:taxon-name-part taxon-name-part-type="genus" reg="Hystricella">Hystricella</tp:taxon-name-part> <tp:taxon-name-part taxon-name-part-type="species" reg="aucta">aucta</tp:taxon-name-part></tp:taxon-name></italic> is known only from the southeastern coast of Porto Santo: from the hill immediately east of Vila Baleira (mud and slope deposits at Vale do Touro) to the mud deposits and aeolinites along the southeastern coast (Barbinha, Zimbral da Areia, and Porto dos Frades) (Fig. <xref ref-type="fig" rid="F18">75</xref>).</p><fig id="F18" position="float" orientation="portrait"><label>Figure 75.</label><caption><p>Distribution of <italic><tp:taxon-name><tp:taxon-name-part taxon-name-part-type="genus" reg="Hystricella">Hystricella</tp:taxon-name-part> <tp:taxon-name-part taxon-name-part-type="species" reg="aucta">aucta</tp:taxon-name-part></tp:taxon-name></italic>.</p></caption><graphic xmlns:xlink="http://www.w3.org/1999/xlink" xlink:href="zookeys-732-001-g018.jpg" position="float" orientation="portrait" xlink:type="simple" id="oo_181325.jpg"/></fig></tp:treatment-sec><tp:treatment-sec sec-type="comparisons" id="SECID0EDVGK"><title>Comparison and comments.</title><p>Because of its small size, the species can only be confused with the similar sized recent <italic><tp:taxon-name><tp:taxon-name-part taxon-name-part-type="genus" reg="Helix">H.</tp:taxon-name-part> <tp:taxon-name-part taxon-name-part-type="species" reg="bicarinata">bicarinata</tp:taxon-name-part></tp:taxon-name></italic> which, however, is somewhat larger on average, has less developed keels, especially the upper one is less prominent and has coarser and denser tubercles on its shell surface, a narrower umbilicus and a more distinctly descending aperture. The smaller <italic><tp:taxon-name><tp:taxon-name-part taxon-name-part-type="genus" reg="Hystricella">H.</tp:taxon-name-part> <tp:taxon-name-part taxon-name-part-type="species" reg="microcarinata">microcarinata</tp:taxon-name-part></tp:taxon-name></italic> sp. n., which has a much more rounded globular form, bears less prominent keels on the whorls, has finer and more densely arranged tubercles, has a much narrower umbilicus and a different shape as well as differently positioned angles of the aperture. The similar sized <italic><tp:taxon-name><tp:taxon-name-part taxon-name-part-type="genus" reg="Wollastonia">Wollastonia</tp:taxon-name-part> <tp:taxon-name-part taxon-name-part-type="species" reg="beckmanni">beckmanni</tp:taxon-name-part></tp:taxon-name></italic> sp. n., which has a much flatter shape, has no keels on the whorls, a much wider umbilicus, much more and finer tubercles and differently positioned angles of the aperture.</p></tp:treatment-sec><tp:treatment-sec sec-type="Nomenclatural and taxonomic remarks" id="SECID0EKWGK"><title>Nomenclatural and taxonomic remarks.</title><p>Considered by <xref ref-type="bibr" rid="B69">Wollaston (1878)</xref> as the fossil variation of <italic><tp:taxon-name><tp:taxon-name-part taxon-name-part-type="genus" reg="Helix">H.</tp:taxon-name-part> <tp:taxon-name-part taxon-name-part-type="species" reg="bicarinata">bicarinata</tp:taxon-name-part></tp:taxon-name></italic>. We here consider it as a distinct species because of the shell differences. Like <italic><tp:taxon-name><tp:taxon-name-part taxon-name-part-type="genus" reg="Helix">H.</tp:taxon-name-part> <tp:taxon-name-part taxon-name-part-type="species" reg="bicarinata">bicarinata</tp:taxon-name-part></tp:taxon-name></italic>, <italic><tp:taxon-name><tp:taxon-name-part taxon-name-part-type="genus" reg="Hystricella">H.</tp:taxon-name-part> <tp:taxon-name-part taxon-name-part-type="species" reg="aucta">aucta</tp:taxon-name-part></tp:taxon-name></italic> has previously (<xref ref-type="bibr" rid="B31">Mandahl-Barth 1950</xref>, <xref ref-type="bibr" rid="B66">Waldén 1983</xref>, <xref ref-type="bibr" rid="B3">Bank et al. 2002</xref>) been listed as belonging to <italic><tp:taxon-name><tp:taxon-name-part taxon-name-part-type="genus" reg="Discula">Discula</tp:taxon-name-part></tp:taxon-name></italic> and later on to <italic><tp:taxon-name><tp:taxon-name-part taxon-name-part-type="genus" reg="Geomitra">Geomitra</tp:taxon-name-part></tp:taxon-name></italic>.</p></tp:treatment-sec><tp:treatment-sec sec-type="Status and conservation" id="SECID0EPYGK"><title>Status and conservation.</title><p>Extinct before the islands’ scientific exploration in the 19<sup>th</sup> century, possibly already before human settlement.</p></tp:treatment-sec><ref-list><ref id="B69"><mixed-citation xmlns:xlink="http://www.w3.org/1999/xlink" xlink:type="simple">
          <person-group><name name-style="western"><surname>Wollaston</surname><given-names>TV</given-names></name></person-group> (<year>1878</year>) <source><tp:taxon-name><tp:taxon-name-part taxon-name-part-type="order">Testacea</tp:taxon-name-part></tp:taxon-name> Atlantica or the land and freshwater shells of the Azores, Madeiras, Salvages, Canaries, Cape Verdes, and Saint Helena.</source> <publisher-name>Reeve</publisher-name>, <publisher-loc>London</publisher-loc>, <size units="page">588 pp</size>.</mixed-citation></ref><ref id="B37"><mixed-citation xmlns:xlink="http://www.w3.org/1999/xlink" xlink:type="simple">
          <person-group><name name-style="western"><surname>Paiva</surname><given-names>C de</given-names></name></person-group> (<year>1867</year>) Monographie molluscorum terrestrium fluviatilum, lacustrium insularum maderensium. Memorias da Académia Real das Sciências de Lisboa, Classe de Sciências Mathemáticas, Physicas e Naturaes (N. S.), 6(1): I–XIX, 1–168, 1–2, [pls 1–2]</mixed-citation></ref><ref id="B31"><mixed-citation xmlns:xlink="http://www.w3.org/1999/xlink" xlink:type="simple">
          <person-group><name name-style="western"><surname>Mandahl-Barth</surname><given-names>G</given-names></name></person-group> (<year>1950</year>) <article-title>Systematische Untersuchungen über die Heliciden-Fauna von Madeira.</article-title> <source>Abhandlungen der senckenbergischen naturforschenden Gesellschaft</source> <volume>469</volume>: <fpage>1</fpage>–<lpage>93</lpage>.</mixed-citation></ref><ref id="B66"><mixed-citation xmlns:xlink="http://www.w3.org/1999/xlink" xlink:type="simple">
          <person-group><name name-style="western"><surname>Waldén</surname><given-names>HW</given-names></name></person-group> (<year>1983</year>) <article-title>Systematic and biogeographical studies on the terrestrial gastropoda of Madeira. With an annotated Check-list.</article-title> <source>Annales Zoologici Fennici</source> <volume>20</volume>: <fpage>255</fpage>–<lpage>275</lpage>.</mixed-citation></ref><ref id="B3"><mixed-citation xmlns:xlink="http://www.w3.org/1999/xlink" xlink:type="simple">
          <person-group><name name-style="western"><surname>Bank</surname><given-names>RA</given-names></name><name name-style="western"><surname>Groh</surname><given-names>K</given-names></name><name name-style="western"><surname>Ripken</surname><given-names>TEJ</given-names></name></person-group> (<year>2002</year>) <article-title>CLECoM Project. Catalogue and bibliography of the non-marine <tp:taxon-name><tp:taxon-name-part taxon-name-part-type="phylum">Mollusca</tp:taxon-name-part></tp:taxon-name> of Macaronesia.</article-title> In: <person-group><name name-style="western"><surname>Falkner</surname><given-names>M</given-names></name><name name-style="western"><surname>Groh</surname><given-names>K</given-names></name><name name-style="western"><surname>Speight</surname><given-names>MCD</given-names></name></person-group> (<role>Eds</role>) <issue-title>Collectanea Malacologica.</issue-title> <source>Festschrift für Gerhard Falkner. Friedrich-Held-Gesellschaft &amp; ConchBooks, München &amp; Hackenheim</source>, <fpage>89</fpage>–<lpage>235</lpage>.</mixed-citation></ref></ref-list></tp:taxon-treatment>
