# Supplementary material for: Revision of the genus-group Hystricella R. T. Lowe, 1855 from Porto Santo (Madeira Archipelago), with descriptions of new recent and fossil taxa (Gastropoda, Helicoidea, Geomitridae)
Source: Zookeys. 2018 Jan 24;(732):1–125. doi: 10.3897/zookeys.732.21677 (PMC5799741; doi:10.3897/zookeys.732.21677)
Supplement: XML Treatment for Hystricella microcarinata [file zookeys.732.21677-treatment4.xml]

<!DOCTYPE tp:taxon-treatment
  PUBLIC "-//TaxonX//DTD Taxonomic Treatment Publishing DTD v0 20100105//EN" "tax-treatment-NSO.dtd">
<tp:taxon-treatment xmlns:tp="http://www.plazi.org/taxpub"><tp:treatment-meta><kwd-group><label>Taxon classification</label><kwd><named-content xmlns:xlink="http://www.w3.org/1999/xlink" content-type="kingdom">Animalia</named-content></kwd><kwd><named-content xmlns:xlink="http://www.w3.org/1999/xlink" content-type="order">Stylommatophora</named-content></kwd><kwd><named-content xmlns:xlink="http://www.w3.org/1999/xlink" content-type="family">Geomitridae</named-content></kwd></kwd-group><mixed-citation publication-type="journal"><person-group><name><surname>Mattia</surname><given-names>Willy De</given-names></name><name><surname>Neiber</surname><given-names>Marco T.</given-names></name><name><surname>Groh</surname><given-names>Klaus</given-names></name></person-group><article-title>Revision of the genus-group <italic><tp:taxon-name><tp:taxon-name-part taxon-name-part-type="genus" reg="Hystricella">Hystricella</tp:taxon-name-part></tp:taxon-name></italic> R. T. Lowe, 1855 from Porto Santo (Madeira Archipelago), with descriptions of new recent and fossil taxa (<tp:taxon-name><tp:taxon-name-part taxon-name-part-type="class">Gastropoda</tp:taxon-name-part></tp:taxon-name>, <tp:taxon-name><tp:taxon-name-part taxon-name-part-type="superfamily">Helicoidea</tp:taxon-name-part></tp:taxon-name>, <tp:taxon-name><tp:taxon-name-part taxon-name-part-type="family">Geomitridae</tp:taxon-name-part></tp:taxon-name>)</article-title><source>Zookeys</source><day>24</day><month>1</month><year>2018</year><volume>2018</volume><issue>732</issue><fpage>1</fpage><lpage>125</lpage><pub-id pub-id-type="doi">10.3897/zookeys.732.21677</pub-id></mixed-citation></tp:treatment-meta><tp:nomenclature><label>†</label><tp:taxon-name>
              <tp:taxon-name-part taxon-name-part-type="genus" reg="Hystricella">Hystricella</tp:taxon-name-part>
              <tp:taxon-name-part taxon-name-part-type="species" reg="microcarinata">microcarinata</tp:taxon-name-part>
              <object-id xmlns:xlink="http://www.w3.org/1999/xlink" content-type="zoobank" xlink:type="simple">http://zoobank.org/EE848F87-CEBC-4430-9D7F-4D00D2EE2FF9</object-id>
            </tp:taxon-name><tp:taxon-authority>De Mattia &amp; Groh</tp:taxon-authority><tp:taxon-status xmlns:xlink="http://www.w3.org/1999/xlink" xlink:type="simple">sp. n.</tp:taxon-status><xref ref-type="fig" rid="F17">Figs 74</xref><xref ref-type="fig" rid="F19">, 76</xref></tp:nomenclature><tp:treatment-sec sec-type="type material" id="SECID0EJ1GK"><title>Type material.</title><p>
              <named-content xmlns:xlink="http://www.w3.org/1999/xlink" content-type="dwc:institutional_code" xlink:type="simple">SMF</named-content> 348924, holotype, from loc. typ. (locus typicus), leg. W. De Mattia &amp; J. Macor, May 2016.</p></tp:treatment-sec><tp:treatment-sec sec-type="Locus typicus" id="SECID0EU1GK"><title>Locus typicus.</title><p>Porto Santo, E of Vila Baleira, S slope of the hill above Vale do Touro, 50 m W of the oil tanks, excavated Quaternary mixed gravel, <named-content xmlns:xlink="http://www.w3.org/1999/xlink" content-type="dwc:verbatimCoordinates" xlink:type="simple"><named-content content-type="geo-json" specific-use="{&#34;type&#34;:&#34;Point&#34;,&#34;coordinates&#34;:[-16.323889,33.063056]}" id="NCID0E41GK" xlink:type="simple">33°03'47"N/16°19'26"W</named-content></named-content>, 24 m.</p></tp:treatment-sec><tp:treatment-sec sec-type="diagnosis" id="SECID0EC2GK"><title>Diagnosis.</title><p>
              <italic><tp:taxon-name><tp:taxon-name-part taxon-name-part-type="genus" reg="Hystricella">Hystricella</tp:taxon-name-part></tp:taxon-name></italic> species with two keels on the body whorl, the upper less developed than the lower one; growth lines rather coarse, giving the impression of an irregular ribbing; tubercles on the base of the shell rather scattered and not as prominent as in <italic><tp:taxon-name><tp:taxon-name-part taxon-name-part-type="genus" reg="Helix">H.</tp:taxon-name-part> <tp:taxon-name-part taxon-name-part-type="species" reg="bicarinata">bicarinata</tp:taxon-name-part></tp:taxon-name></italic>.</p></tp:treatment-sec><tp:treatment-sec sec-type="description" id="SECID0E12GK"><title>Description of the shell of the holotype.</title><p>Shell very small for the genus, with 5⅓ regularly increasing whorls, the protoconch with 1.6 whorls. The form of the shell is rounded conical, the convex teleoconch whorls exhibit two flat keels that become more and more expressed; the upper keel is much less developed than the lower one; keels on the body whorl located in its upper half. The last whorl measures 69%, the penultimate whorl 15% of the total shell height. The lower half of the body whorl is, beneath the distinctly angled periphery, in frontal view nearly straight, only very slightly convex. The suture between the whorls is simple, not sunken. The aperture, which is inclined to the vertical axis of the shell in an angle of 50° and is descending in the last 5% of the last whorl in an angle of 36° to the horizontal axis, has an oblique-ovate form, its width is 43% of the shell width, its height 34% of the shell height. It has a slightly reflected lip, which is completely detached from the body whorl. The eccentric umbilicus, which is approximately 11% as wide as the shell, is shaped in the upper whorls like a pinhole. The protoconch is smooth. The teleoconch exhibits a number of oblique radial ribs, 16 in the penultimate quadrant of the body whorl and is additionally covered by numerous rough tubercles. The number of tubercles in the standard-quadrate of the base is 43. There are no traces of colouration (Fig. <xref ref-type="fig" rid="F17">74</xref>).</p></tp:treatment-sec><tp:treatment-sec sec-type="description" id="SECID0EE3GK"><title>Measurements.</title><p>
              <abbrev xmlns:xlink="http://www.w3.org/1999/xlink" xlink:title="maximum shell diameter" id="ABBRID0EK3GK" xlink:type="simple">D</abbrev> 4.1; <abbrev xmlns:xlink="http://www.w3.org/1999/xlink" xlink:title="maximum shell height" id="ABBRID0EO3GK" xlink:type="simple">H</abbrev> 4.2 mm; <abbrev xmlns:xlink="http://www.w3.org/1999/xlink" xlink:title="height of the first (body) whorl" id="ABBRID0ES3GK" xlink:type="simple">FW</abbrev> 2.7 mm; <abbrev xmlns:xlink="http://www.w3.org/1999/xlink" xlink:title="peristomal angle" id="ABBRID0EW3GK" xlink:type="simple">PA</abbrev> 49°; <abbrev xmlns:xlink="http://www.w3.org/1999/xlink" xlink:title="diameter of umbilicus" id="ABBRID0E13GK" xlink:type="simple">DU</abbrev> 0.3 mm; <abbrev xmlns:xlink="http://www.w3.org/1999/xlink" xlink:title="number of tubercles" id="ABBRID0E53GK" xlink:type="simple">NT</abbrev> 12; <abbrev xmlns:xlink="http://www.w3.org/1999/xlink" xlink:title="number of whorls" id="ABBRID0EC4GK" xlink:type="simple">NW</abbrev> 4.8 (<italic>n</italic> = 1). Ratio <abbrev xmlns:xlink="http://www.w3.org/1999/xlink" xlink:title="shell diameter, maximum shell height" id="ABBRID0EI4GK" xlink:type="simple">D/H</abbrev> 0.9; ratio <abbrev xmlns:xlink="http://www.w3.org/1999/xlink" xlink:title="height of the first (body) whorl, maximum shell height" id="ABBRID0EM4GK" xlink:type="simple">FW/H</abbrev> 0.6.</p></tp:treatment-sec><tp:treatment-sec sec-type="distribution" id="SECID0EQ4GK"><title>Distribution.</title><p>The species is only known from the type locality where it appears to be extremely rare (Fig. <xref ref-type="fig" rid="F19">76</xref>). Its close resemblance to other (sub-) fossil <italic><tp:taxon-name><tp:taxon-name-part taxon-name-part-type="genus" reg="Hystricella">Hystricella</tp:taxon-name-part></tp:taxon-name></italic> taxa may have led to misidentifications during previous collecting and sorting, thus the distribution area of the species may possibly become larger after further investigations.</p><fig id="F19" position="float" orientation="portrait"><label>Figure 76.</label><caption><p>Distribution of <italic><tp:taxon-name><tp:taxon-name-part taxon-name-part-type="genus" reg="Hystricella">Hystricella</tp:taxon-name-part> <tp:taxon-name-part taxon-name-part-type="species" reg="microcarinata">microcarinata</tp:taxon-name-part></tp:taxon-name></italic> sp. n.</p></caption><graphic xmlns:xlink="http://www.w3.org/1999/xlink" xlink:href="zookeys-732-001-g019.jpg" position="float" orientation="portrait" xlink:type="simple" id="oo_181327.jpg"/></fig><!--PageBreak--></tp:treatment-sec><tp:treatment-sec sec-type="etymology" id="SECID0E15GK"><title>Etymology.</title><p>The name is a combination of the Greek name for small (μικρός = mikrós) and the Latin name for keeled (carinatus) and alludes to the small size of the shell with a keel at its periphery.</p></tp:treatment-sec><tp:treatment-sec sec-type="comparisons" id="SECID0E65GK"><title>Comparison and comments.</title><p>Being a (sub-) fossil species, only the shell features can be taken into account for comparisons. The globose shape is similar to that of some forms of <italic><tp:taxon-name><tp:taxon-name-part taxon-name-part-type="genus" reg="Helix">H.</tp:taxon-name-part> <tp:taxon-name-part taxon-name-part-type="species" reg="echinulata">echinulata</tp:taxon-name-part></tp:taxon-name></italic>; nevertheless the overall dimensions and surface sculpture of the shell clearly distinguish <italic><tp:taxon-name><tp:taxon-name-part taxon-name-part-type="genus" reg="Hystricella">H.</tp:taxon-name-part> <tp:taxon-name-part taxon-name-part-type="species" reg="microcarinata">microcarinata</tp:taxon-name-part></tp:taxon-name></italic> sp. n. Because of its small size, the new species can also be confused with small specimens of <italic><tp:taxon-name><tp:taxon-name-part taxon-name-part-type="genus" reg="Hystricella">H.</tp:taxon-name-part> <tp:taxon-name-part taxon-name-part-type="species" reg="aucta">aucta</tp:taxon-name-part></tp:taxon-name></italic> Wollaston, 1878 which, however, possesses two well-developed keels, has a wider umbilicus, a different shape and differently positioned angles of the aperture, or with <italic><tp:taxon-name><tp:taxon-name-part taxon-name-part-type="genus" reg="Wollastonia">Wollastonia</tp:taxon-name-part> <tp:taxon-name-part taxon-name-part-type="species" reg="beckmanni">beckmanni</tp:taxon-name-part></tp:taxon-name></italic> gen. et sp. n., which has a much flatter spire, has no keels on the whorls, a much wider umbilicus and also a different shape and differently positioned angles of the aperture.</p></tp:treatment-sec><tp:treatment-sec sec-type="Taxonomic remarks" id="SECID0ERAHK"><title>Taxonomic remarks.</title><p>The generic affiliation of this species is based exclusively on the shape of the shell and the presence of keels on the body whorl. A similar arrangement of the tubercles and keels can be found also in some <italic><tp:taxon-name><tp:taxon-name-part taxon-name-part-type="genus" reg="Wollastonia">Wollastonia</tp:taxon-name-part></tp:taxon-name></italic> gen. n. species that will be described below.</p></tp:treatment-sec><tp:treatment-sec sec-type="Status and conservation" id="SECID0E5AHK"><title>Status and conservation.</title><p>Extinct before the islands’ scientific exploration in the 19<sup>th</sup> century, possibly already before human settlement.</p></tp:treatment-sec><tp:treatment-sec><!--Section generated to contain objects referenced in tp:taxon-treatment.--><fig id="F17" position="float" orientation="portrait"><label>Figures 71–74.</label><caption><p>Shells of <italic><tp:taxon-name><tp:taxon-name-part taxon-name-part-type="genus" reg="Hystricella">Hystricella</tp:taxon-name-part> <tp:taxon-name-part taxon-name-part-type="species" reg="aucta">aucta</tp:taxon-name-part></tp:taxon-name></italic>. <bold>71</bold> neotype, <named-content xmlns:xlink="http://www.w3.org/1999/xlink" content-type="dwc:institutional_code" xlink:type="simple">SMF</named-content> 348937 from Barbinha <bold>72</bold> Barbinha <bold>73</bold> Ponta da Canaveira <bold>74</bold> <italic><tp:taxon-name><tp:taxon-name-part taxon-name-part-type="genus" reg="Hystricella">Hystricella</tp:taxon-name-part> <tp:taxon-name-part taxon-name-part-type="species" reg="microcarinata">microcarinata</tp:taxon-name-part></tp:taxon-name></italic> sp. n., holotype, <named-content xmlns:xlink="http://www.w3.org/1999/xlink" content-type="dwc:institutional_code" xlink:type="simple">SMF</named-content> 348924. Scale bar: 1 mm.</p></caption><graphic xmlns:xlink="http://www.w3.org/1999/xlink" xlink:href="zookeys-732-001-g017.jpg" position="float" orientation="portrait" xlink:type="simple" id="oo_181323.jpg"/></fig></tp:treatment-sec></tp:taxon-treatment>
