# Supplementary material for: Revision of the genus-group Hystricella R. T. Lowe, 1855 from Porto Santo (Madeira Archipelago), with descriptions of new recent and fossil taxa (Gastropoda, Helicoidea, Geomitridae)
Source: Zookeys. 2018 Jan 24;(732):1–125. doi: 10.3897/zookeys.732.21677 (PMC5799741; doi:10.3897/zookeys.732.21677)
Supplement: XML Treatment for Hystricella echinulata [file zookeys.732.21677-treatment5.xml]

<!DOCTYPE tp:taxon-treatment
  PUBLIC "-//TaxonX//DTD Taxonomic Treatment Publishing DTD v0 20100105//EN" "tax-treatment-NSO.dtd">
<tp:taxon-treatment xmlns:tp="http://www.plazi.org/taxpub"><tp:treatment-meta><kwd-group><label>Taxon classification</label><kwd><named-content xmlns:xlink="http://www.w3.org/1999/xlink" content-type="kingdom">Animalia</named-content></kwd><kwd><named-content xmlns:xlink="http://www.w3.org/1999/xlink" content-type="order">Stylommatophora</named-content></kwd><kwd><named-content xmlns:xlink="http://www.w3.org/1999/xlink" content-type="family">Geomitridae</named-content></kwd></kwd-group><mixed-citation publication-type="journal"><person-group><name><surname>Mattia</surname><given-names>Willy De</given-names></name><name><surname>Neiber</surname><given-names>Marco T.</given-names></name><name><surname>Groh</surname><given-names>Klaus</given-names></name></person-group><article-title>Revision of the genus-group <italic><tp:taxon-name><tp:taxon-name-part taxon-name-part-type="genus" reg="Hystricella">Hystricella</tp:taxon-name-part></tp:taxon-name></italic> R. T. Lowe, 1855 from Porto Santo (Madeira Archipelago), with descriptions of new recent and fossil taxa (<tp:taxon-name><tp:taxon-name-part taxon-name-part-type="class">Gastropoda</tp:taxon-name-part></tp:taxon-name>, <tp:taxon-name><tp:taxon-name-part taxon-name-part-type="superfamily">Helicoidea</tp:taxon-name-part></tp:taxon-name>, <tp:taxon-name><tp:taxon-name-part taxon-name-part-type="family">Geomitridae</tp:taxon-name-part></tp:taxon-name>)</article-title><source>Zookeys</source><day>24</day><month>1</month><year>2018</year><volume>2018</volume><issue>732</issue><fpage>1</fpage><lpage>125</lpage><pub-id pub-id-type="doi">10.3897/zookeys.732.21677</pub-id></mixed-citation></tp:treatment-meta><tp:nomenclature><tp:taxon-name>
              <tp:taxon-name-part taxon-name-part-type="genus" reg="Hystricella">Hystricella</tp:taxon-name-part>
              <tp:taxon-name-part taxon-name-part-type="species" reg="echinulata">echinulata</tp:taxon-name-part>
            </tp:taxon-name><tp:taxon-authority>(R. T. Lowe, 1831)</tp:taxon-authority><xref ref-type="fig" rid="F20">Figs 77–78</xref><xref ref-type="fig" rid="F21">, 79–82</xref><xref ref-type="fig" rid="F22">, 83–93</xref><xref ref-type="fig" rid="F23">, 94</xref><!--PageBreak--></tp:nomenclature><tp:treatment-sec sec-type="List of synonyms" id="SECID0E2CHK"><title>List of synonyms.</title><p>1831 <italic><tp:taxon-name><tp:taxon-name-part taxon-name-part-type="genus" reg="Helix">Helix</tp:taxon-name-part> <tp:taxon-name-part taxon-name-part-type="species" reg="echinulata">echinulata</tp:taxon-name-part></tp:taxon-name></italic> R. T. Lowe: 57, pl. 6 fig. 19.</p><p>1846 <italic><tp:taxon-name><tp:taxon-name-part taxon-name-part-type="genus" reg="Helix">Helix</tp:taxon-name-part> <tp:taxon-name-part taxon-name-part-type="species" reg="echinulata">echinulata</tp:taxon-name-part></tp:taxon-name></italic> – L. Pfeiffer: 140, pl. 91 figs 1–4.</p><p>1847 <italic><tp:taxon-name><tp:taxon-name-part taxon-name-part-type="genus" reg="Helix">Helix</tp:taxon-name-part> <tp:taxon-name-part taxon-name-part-type="species" reg="echinulata">echinulata</tp:taxon-name-part></tp:taxon-name></italic> – L. Pfeiffer in L. <xref ref-type="bibr" rid="B40">Pfeiffer 1847–1848</xref>: 190.</p><p>1854 <italic><tp:taxon-name><tp:taxon-name-part taxon-name-part-type="genus" reg="Helix">Helix</tp:taxon-name-part> <tp:taxon-name-part taxon-name-part-type="species" reg="echinulata">echinulata</tp:taxon-name-part></tp:taxon-name></italic> – Reeve in <xref ref-type="bibr" rid="B47">Reeve 1851–1854</xref>: pl. 142 figs 9–10.</p><p>1854 <italic><tp:taxon-name><tp:taxon-name-part taxon-name-part-type="genus" reg="Helix">Helix</tp:taxon-name-part> <tp:taxon-name-part taxon-name-part-type="species" reg="echinulata">echinulata</tp:taxon-name-part></tp:taxon-name></italic> – Albers: 36, pl. 9 figs 1–4.</p><p>
              <italic>1855 <tp:taxon-name><tp:taxon-name-part taxon-name-part-type="genus" reg="Helix">Helix</tp:taxon-name-part></tp:taxon-name></italic> (<italic><tp:taxon-name><tp:taxon-name-part taxon-name-part-type="genus" reg="Hystricella">Hystricella</tp:taxon-name-part></tp:taxon-name></italic>) <italic><tp:taxon-name><tp:taxon-name-part taxon-name-part-type="genus" reg="Hystricella"/><tp:taxon-name-part taxon-name-part-type="species" reg="echinulata">echinulata</tp:taxon-name-part></tp:taxon-name></italic> – R. T. Lowe: 186.</p><p>1867 <tp:taxon-name><tp:taxon-name-part taxon-name-part-type="genus" reg="Helix">Helix</tp:taxon-name-part> (<tp:taxon-name-part taxon-name-part-type="subgenus" reg="Octephila">Octephila</tp:taxon-name-part>) <tp:taxon-name-part taxon-name-part-type="species" reg="bicarinata">bicarinata</tp:taxon-name-part> <tp:taxon-name-part taxon-name-part-type="infraspecific-rank">var.</tp:taxon-name-part><tp:taxon-name-part taxon-name-part-type="uncertainty-rank">α</tp:taxon-name-part> <tp:taxon-name-part taxon-name-part-type="species" reg="echinulata">echinulata</tp:taxon-name-part></tp:taxon-name> – Paiva: 45.</p><p>1878 <tp:taxon-name><tp:taxon-name-part taxon-name-part-type="genus" reg="Helix">Helix</tp:taxon-name-part> (<tp:taxon-name-part taxon-name-part-type="subgenus" reg="Hystricella">Hystricella</tp:taxon-name-part>) <tp:taxon-name-part taxon-name-part-type="species" reg="echinulata">echinulata</tp:taxon-name-part></tp:taxon-name> – Wollaston: 160–161.</p><p>1950 <tp:taxon-name><tp:taxon-name-part taxon-name-part-type="genus" reg="Discula">Discula</tp:taxon-name-part> (<tp:taxon-name-part taxon-name-part-type="subgenus" reg="Hystricella">Hystricella</tp:taxon-name-part>) <tp:taxon-name-part taxon-name-part-type="species" reg="echinulata">echinulata</tp:taxon-name-part></tp:taxon-name> – Mandahl-Barth: 31, 55.</p><p>1983 <tp:taxon-name><tp:taxon-name-part taxon-name-part-type="genus" reg="Discula">Discula</tp:taxon-name-part> (<tp:taxon-name-part taxon-name-part-type="subgenus" reg="Hystricella">Hystricella</tp:taxon-name-part>) <tp:taxon-name-part taxon-name-part-type="species" reg="echinulata">echinulata</tp:taxon-name-part></tp:taxon-name> – Waldén: 267.</p><p>2002 <italic><tp:taxon-name><tp:taxon-name-part taxon-name-part-type="genus" reg="Geomitra">Geomitra</tp:taxon-name-part> <tp:taxon-name-part taxon-name-part-type="species" reg="echinulata">echinulata</tp:taxon-name-part></tp:taxon-name></italic> – Bank et al.: 124.</p><p>2008 <italic><tp:taxon-name><tp:taxon-name-part taxon-name-part-type="genus" reg="Hystricella">Hystricella</tp:taxon-name-part> <tp:taxon-name-part taxon-name-part-type="species" reg="echinulata">echinulata</tp:taxon-name-part></tp:taxon-name></italic> – Seddon: 79, pl. 29 fig. D (and cf. E [under <italic><tp:taxon-name><tp:taxon-name-part taxon-name-part-type="genus" reg="Helix">H.</tp:taxon-name-part> <tp:taxon-name-part taxon-name-part-type="species" reg="bicarinata">bicarinata</tp:taxon-name-part></tp:taxon-name></italic>]), map 178.</p><p>2011 <italic><tp:taxon-name><tp:taxon-name-part taxon-name-part-type="genus" reg="Hystricella">Hystricella</tp:taxon-name-part> <tp:taxon-name-part taxon-name-part-type="species" reg="echinulata">echinulata</tp:taxon-name-part></tp:taxon-name></italic> – Seddon: e.T6727A12801253.</p></tp:treatment-sec><tp:treatment-sec sec-type="type material" id="SECID0E2JHK"><title>Type material.</title><p>
              <named-content xmlns:xlink="http://www.w3.org/1999/xlink" content-type="dwc:institutional_code" xlink:type="simple">NHM</named-content> 1968.586, lectotype (herewith designated) of <italic><tp:taxon-name><tp:taxon-name-part taxon-name-part-type="genus" reg="Helix">Helix</tp:taxon-name-part> <tp:taxon-name-part taxon-name-part-type="species" reg="echinulata">echinulata</tp:taxon-name-part></tp:taxon-name></italic> R. T. Lowe, 1831 ex coll. R. T. Lowe. For the original figure of <italic><tp:taxon-name><tp:taxon-name-part taxon-name-part-type="genus" reg="Helix">Helix</tp:taxon-name-part> <tp:taxon-name-part taxon-name-part-type="species" reg="echinulata">echinulata</tp:taxon-name-part></tp:taxon-name></italic> R. T. Lowe, 1831 from R. T. <xref ref-type="bibr" rid="B27">Lowe (1831</xref>: pl. 6 fig. 19) and the lectotype of <italic><tp:taxon-name><tp:taxon-name-part taxon-name-part-type="genus" reg="Helix">H.</tp:taxon-name-part> <tp:taxon-name-part taxon-name-part-type="species" reg="echinulata">echinulata</tp:taxon-name-part></tp:taxon-name></italic> R. T. Lowe, 1831, W = 4.9 mm, Phot. B. Faria, D<named-content xmlns:xlink="http://www.w3.org/1999/xlink" content-type="dwc:institutional_code" xlink:type="simple">RAM</named-content>, see Figs <xref ref-type="fig" rid="F20">77</xref> and <xref ref-type="fig" rid="F20">78</xref>.</p><fig id="F20" position="float" orientation="portrait"><label>Figures 77–78.</label><caption><p>
                  <bold>77</bold> original figure of <italic><tp:taxon-name><tp:taxon-name-part taxon-name-part-type="genus" reg="Helix">Helix</tp:taxon-name-part> <tp:taxon-name-part taxon-name-part-type="species" reg="echinulata">echinulata</tp:taxon-name-part></tp:taxon-name></italic> R. T. Lowe, 1831 from R. T. <xref ref-type="bibr" rid="B27">Lowe (1831</xref>: pl. 6 fig. 19) and <bold>78</bold> lectotype of <italic><tp:taxon-name><tp:taxon-name-part taxon-name-part-type="genus" reg="Helix">Helix</tp:taxon-name-part> <tp:taxon-name-part taxon-name-part-type="species" reg="echinulata">echinulata</tp:taxon-name-part></tp:taxon-name></italic> R. T. Lowe, 1831, NMH 1968.586 ex coll. R. T. Lowe. Scale bar: 1 mm.</p></caption><graphic xmlns:xlink="http://www.w3.org/1999/xlink" xlink:href="zookeys-732-001-g020.jpg" position="float" orientation="portrait" xlink:type="simple" id="oo_181329.jpg"/></fig></tp:treatment-sec><tp:treatment-sec sec-type="material" id="SECID0EDNHK"><title>Further material examined.</title><p>All from Porto Santo, <named-content xmlns:xlink="http://www.w3.org/1999/xlink" content-type="dwc:institutional_code" xlink:type="simple">ANSP</named-content> H 11829/1, Ribeiro do Pedregal, <named-content xmlns:xlink="http://www.w3.org/1999/xlink" content-type="dwc:verbatimCoordinates" xlink:type="simple"><named-content content-type="geo-json" specific-use="{&#34;type&#34;:&#34;Point&#34;,&#34;coordinates&#34;:[-16.323611,33.102778]}" id="NCID0ERNHK" xlink:type="simple">33°06'10"N/16°19'25"W</named-content></named-content>, 35 m, leg. K. Groh &amp; J. Hemmen, Jul. 11 1983; <named-content xmlns:xlink="http://www.w3.org/1999/xlink" content-type="dwc:institutional_code" xlink:type="simple">ANSP</named-content> H 11828/16, <abbrev xmlns:xlink="http://www.w3.org/1999/xlink" xlink:title="private collection of Klaus Groh, Bad Dürkheim, Germany" id="ABBRID0E2NHK" xlink:type="simple">CKG</abbrev>/5, Pico do Ninho do Guincho, <named-content xmlns:xlink="http://www.w3.org/1999/xlink" content-type="dwc:verbatimCoordinates" xlink:type="simple"><named-content content-type="geo-json" specific-use="{&#34;type&#34;:&#34;Point&#34;,&#34;coordinates&#34;:[-16.314167,33.101944]}" id="NCID0ECOHK" xlink:type="simple">33°06'07"N/16°18'51"W</named-content></named-content>, 100 m, leg. K. Groh &amp; J. Hemmen, Jul. 11 1983; <abbrev xmlns:xlink="http://www.w3.org/1999/xlink" xlink:title="private collection of Klaus Groh, Bad Dürkheim, Germany" id="ABBRID0EHOHK" xlink:type="simple">CKG</abbrev>/1, Ribeiro do Golfeiras E Camacha, <named-content xmlns:xlink="http://www.w3.org/1999/xlink" content-type="dwc:verbatimCoordinates" xlink:type="simple"><named-content content-type="geo-json" specific-use="{&#34;type&#34;:&#34;Point&#34;,&#34;coordinates&#34;:[-16.325833,33.096389]}" id="NCID0EOOHK" xlink:type="simple">33°05'47"N/16°19'33"W</named-content></named-content>, 170 m, leg. K. &amp; C. Groh, Oct. 25 1980; <named-content xmlns:xlink="http://www.w3.org/1999/xlink" content-type="dwc:institutional_code" xlink:type="simple">ANSP</named-content> H 11831/3, <abbrev xmlns:xlink="http://www.w3.org/1999/xlink" xlink:title="private collection of Klaus Groh, Bad Dürkheim, Germany" id="ABBRID0EYOHK" xlink:type="simple">CKG</abbrev>/1, <abbrev xmlns:xlink="http://www.w3.org/1999/xlink" xlink:title="private collection of Marco T. Neiber, Sehnde, Germany" id="ABBRID0E3OHK" xlink:type="simple">CMN</abbrev>/1, SW slope of Lombo Branco, under stones, <named-content xmlns:xlink="http://www.w3.org/1999/xlink" content-type="dwc:verbatimCoordinates" xlink:type="simple"><named-content content-type="geo-json" specific-use="{&#34;type&#34;:&#34;Point&#34;,&#34;coordinates&#34;:[-16.312778,33.096111]}" id="NCID0EDPHK" xlink:type="simple">33°05'46"N/16°18'46"W</named-content></named-content> to <named-content xmlns:xlink="http://www.w3.org/1999/xlink" content-type="dwc:verbatimCoordinates" xlink:type="simple"><named-content content-type="geo-json" specific-use="{&#34;type&#34;:&#34;Point&#34;,&#34;coordinates&#34;:[-16.303611,33.093889]}" id="NCID0ELPHK" xlink:type="simple">33°05'38"N/16°18'13"W</named-content></named-content>, 150–400 m, leg. K. Groh &amp; J. Hemmen, Jul. 8 1983; <named-content xmlns:xlink="http://www.w3.org/1999/xlink" content-type="dwc:institutional_code" xlink:type="simple">ANSP</named-content> H 11830/4, Terra Chã, top, <named-content xmlns:xlink="http://www.w3.org/1999/xlink" content-type="dwc:verbatimCoordinates" xlink:type="simple"><named-content content-type="geo-json" specific-use="{&#34;type&#34;:&#34;Point&#34;,&#34;coordinates&#34;:[-16.303889,33.096111]}" id="NCID0EYPHK" xlink:type="simple">33°05'46"N/16°18'14"W</named-content></named-content>, 360 m, leg. J. Gerber, K. Groh &amp; J. Hemmen, Aug. 14 1985; <abbrev xmlns:xlink="http://www.w3.org/1999/xlink" xlink:title="private collection of Frank Walther, Essen, Germany" id="ABBRID0E4PHK" xlink:type="simple">CFW</abbrev> 11162/5, Pico Branco, Terra Chã (350 m E of Pico Branco), <named-content xmlns:xlink="http://www.w3.org/1999/xlink" content-type="dwc:verbatimCoordinates" xlink:type="simple"><named-content content-type="geo-json" specific-use="{&#34;type&#34;:&#34;Point&#34;,&#34;coordinates&#34;:[-16.299444,33.094167]}" id="NCID0EEQHK" xlink:type="simple">33°05'39"N/16°17'58"W</named-content></named-content>, 340 m, leg. F. Walther, Mar. 31 2017; <abbrev xmlns:xlink="http://www.w3.org/1999/xlink" xlink:title="private collection of Willy De Mattia, Trieste, Italy" id="ABBRID0EJQHK" xlink:type="simple">CWDM</abbrev>/19, <abbrev xmlns:xlink="http://www.w3.org/1999/xlink" xlink:title="private collection of Marco T. Neiber, Sehnde, Germany" id="ABBRID0ENQHK" xlink:type="simple">CMN</abbrev>/5, Terra Chã, near the "Casa Forestal", under stones in pine wood. <named-content xmlns:xlink="http://www.w3.org/1999/xlink" content-type="dwc:verbatimCoordinates" xlink:type="simple"><named-content content-type="geo-json" specific-use="{&#34;type&#34;:&#34;Point&#34;,&#34;coordinates&#34;:[-16.333333,33.094167]}" id="NCID0EJRDI" xlink:type="simple">33°05"39"N/16°20'00"W</named-content></named-content>, 340 m, leg. W. De Mattia &amp; J. Macor, May 2014; <abbrev xmlns:xlink="http://www.w3.org/1999/xlink" xlink:title="private collection of Willy De Mattia, Trieste, Italy" id="ABBRID0ERQHK" xlink:type="simple">CWDM</abbrev>/6, Terra Chã-Pico Branco ridge, under stones, <named-content xmlns:xlink="http://www.w3.org/1999/xlink" content-type="dwc:verbatimCoordinates" xlink:type="simple"><named-content content-type="geo-json" specific-use="{&#34;type&#34;:&#34;Point&#34;,&#34;coordinates&#34;:[-16.300278,33.093889]}" id="NCID0EYQHK" xlink:type="simple">33°05'38"N/16°18'01"W</named-content></named-content>, 335 m, leg. W. De Mattia &amp; J. Macor, May 2015; <named-content xmlns:xlink="http://www.w3.org/1999/xlink" content-type="dwc:institutional_code" xlink:type="simple">ANSP</named-content> H 11833/3, summit of Pico Branco, <named-content xmlns:xlink="http://www.w3.org/1999/xlink" content-type="dwc:verbatimCoordinates" xlink:type="simple"><named-content content-type="geo-json" specific-use="{&#34;type&#34;:&#34;Point&#34;,&#34;coordinates&#34;:[-16.303889,33.093889]}" id="NCID0EFRHK" xlink:type="simple">33°05'38"N/16°18'14"W</named-content></named-content>, 450 m, leg. K. Groh &amp; J. Hemmen, Jul. 8 1983; <named-content xmlns:xlink="http://www.w3.org/1999/xlink" content-type="dwc:institutional_code" xlink:type="simple">ANSP</named-content> H 11836/15 [sub <italic><tp:taxon-name><tp:taxon-name-part taxon-name-part-type="genus" reg="Helix">H.</tp:taxon-name-part> <tp:taxon-name-part taxon-name-part-type="species" reg="leacockiana">leacockiana</tp:taxon-name-part></tp:taxon-name></italic>], Pico Branco, <named-content xmlns:xlink="http://www.w3.org/1999/xlink" content-type="dwc:verbatimCoordinates" xlink:type="simple"><named-content content-type="geo-json" specific-use="{&#34;type&#34;:&#34;Point&#34;,&#34;coordinates&#34;:[-16.303889,33.093889]}" id="NCID0E4RHK" xlink:type="simple">33°05'38"N/16°18'14"W</named-content></named-content>, above 350 m, leg. J. Gerber, K. Groh &amp; J. Hemmen, Aug. 14 1985; <abbrev xmlns:xlink="http://www.w3.org/1999/xlink" xlink:title="private collection of Klaus Groh, Bad Dürkheim, Germany" id="ABBRID0ECSHK" xlink:type="simple">CKG</abbrev>/16, Terra Chã, top, <named-content xmlns:xlink="http://www.w3.org/1999/xlink" content-type="dwc:verbatimCoordinates" xlink:type="simple"><named-content content-type="geo-json" specific-use="{&#34;type&#34;:&#34;Point&#34;,&#34;coordinates&#34;:[-16.303889,33.093333]}" id="NCID0EJSHK" xlink:type="simple">33°05'36"N/16°18'14"W</named-content></named-content>, 360 m, leg. J. Gerber, K. Groh &amp; J. Hemmen, Aug. 14 1985; <abbrev xmlns:xlink="http://www.w3.org/1999/xlink" xlink:title="private collection of Klaus Groh, Bad Dürkheim, Germany" id="ABBRID0EOSHK" xlink:type="simple">CKG</abbrev>/2, Terra Chã, <named-content xmlns:xlink="http://www.w3.org/1999/xlink" content-type="dwc:verbatimCoordinates" xlink:type="simple"><named-content content-type="geo-json" specific-use="{&#34;type&#34;:&#34;Point&#34;,&#34;coordinates&#34;:[-16.304444,33.091944]}" id="NCID0EVSHK" xlink:type="simple">33°05'31"N/16°18'16"W</named-content></named-content> to <named-content xmlns:xlink="http://www.w3.org/1999/xlink" content-type="dwc:verbatimCoordinates" xlink:type="simple"><named-content content-type="geo-json" specific-use="{&#34;type&#34;:&#34;Point&#34;,&#34;coordinates&#34;:[-16.303611,33.093889]}" id="NCID0E4SHK" xlink:type="simple">33°05'38"N/16°18'13"W</named-content></named-content>, 320–400 m, leg. K. Groh &amp; J. Hemmen, Jul. 8 1983; <abbrev xmlns:xlink="http://www.w3.org/1999/xlink" xlink:title="private collection of Willy De Mattia, Trieste, Italy" id="ABBRID0ECTHK" xlink:type="simple">CWDM</abbrev>/14, path to Pico Branco, eastern steep part of path to Pico Branco, under stones, <named-content xmlns:xlink="http://www.w3.org/1999/xlink" content-type="dwc:verbatimCoordinates" xlink:type="simple"><named-content content-type="geo-json" specific-use="{&#34;type&#34;:&#34;Point&#34;,&#34;coordinates&#34;:[-16.303889,33.091389]}" id="NCID0EJTHK" xlink:type="simple">33°05'29"N/16°18'14"W</named-content></named-content>, 320 m, leg. W. De Mattia &amp; J. Macor, May 2014; <abbrev xmlns:xlink="http://www.w3.org/1999/xlink" xlink:title="private collection of Frank Walther, Essen, Germany" id="ABBRID0EOTHK" xlink:type="simple">CFW</abbrev> 11148/&lt;10, SW slope of Pico Branco ca. 250 m SW of the top, <named-content xmlns:xlink="http://www.w3.org/1999/xlink" content-type="dwc:verbatimCoordinates" xlink:type="simple"><named-content content-type="geo-json" specific-use="{&#34;type&#34;:&#34;Point&#34;,&#34;coordinates&#34;:[-16.303611,33.091389]}" id="NCID0EVTHK" xlink:type="simple">33°05'29"N/16°18'13"W</named-content></named-content>, 310 m, leg. F. Walther &amp; E. M. Gryl, Mar. 31 2017; <named-content xmlns:xlink="http://www.w3.org/1999/xlink" content-type="dwc:institutional_code" xlink:type="simple">ANSP</named-content> H 11826/7, approx. 1 km N Serra de Dentro, <named-content xmlns:xlink="http://www.w3.org/1999/xlink" content-type="dwc:verbatimCoordinates" xlink:type="simple"><named-content content-type="geo-json" specific-use="{&#34;type&#34;:&#34;Point&#34;,&#34;coordinates&#34;:[-16.307500,33.090000]}" id="NCID0ECUHK" xlink:type="simple">33°05'24"N/16°18'27"W</named-content></named-content>, 165 m, leg. J. &amp; C. Hemmen, Jan. 6 1981; <named-content xmlns:xlink="http://www.w3.org/1999/xlink" content-type="dwc:institutional_code" xlink:type="simple">ZMH</named-content> 24292/1, Madeira Archipelago, without exact locality data, ex coll. Altonaer Museum, ex coll. O. Semper, ex coll. Dohrn; <named-content xmlns:xlink="http://www.w3.org/1999/xlink" content-type="dwc:institutional_code" xlink:type="simple">ZMH</named-content> 24291/1, Porto Santo, without exact locality data, ex coll. Museum Klagenfurt.</p><!--PageBreak--></tp:treatment-sec><tp:treatment-sec sec-type="Locus typicus" id="SECID0ESUHK"><title>Locus typicus.</title><p>Hab. in monte “Pico Branco” dicto Insulae Portus S<sup>ti</sup>.</p></tp:treatment-sec><tp:treatment-sec sec-type="description" id="SECID0E1UHK"><title>Original description.</title><p>From <xref ref-type="bibr" rid="B27">Lowe 1831</xref>: H. testa parvula, conoidea, sub-pyramidata, depressiuscula, supra planulata, perforata, carinata, tota scaberrima, fusca, suprà fasciata: spira pyramidata elevata; sutura distincta, impressa; anfractibus convexis; ultimi carina acuta, distincta, supra marginata sc. sulco expressa vel exarata; omnibus granulis distinctissimis, conferitis, asperrimis scobinatis et quasi echinulatis; umbilicus parvo, sub-spirali, aperto; apertura rotundata; peristomate continuo, circinato, disjuncto, reflexo. Axis 2 lin. Diam. 2½. Anfr. 6.</p></tp:treatment-sec><tp:treatment-sec sec-type="Diagnostic features of the shell" id="SECID0EEVHK"><title>Diagnostic features of the shell.</title><p>Shell as in the genus description. The main diagnostic feature is the presence of only one keel along the body whorl. The overall shape of the shell of <italic><tp:taxon-name><tp:taxon-name-part taxon-name-part-type="genus" reg="Helix">H.</tp:taxon-name-part> <tp:taxon-name-part taxon-name-part-type="species" reg="echinulata">echinulata</tp:taxon-name-part></tp:taxon-name></italic> is always conical but not scalariform as in <italic><tp:taxon-name><tp:taxon-name-part taxon-name-part-type="genus" reg="Helix">H.</tp:taxon-name-part> <tp:taxon-name-part taxon-name-part-type="species" reg="bicarinata">bicarinata</tp:taxon-name-part></tp:taxon-name></italic>. The whorls are rounded and lack the typical “shoulder”. The sutures are deep, but less deeply marked than in <italic><tp:taxon-name><tp:taxon-name-part taxon-name-part-type="genus" reg="Helix">H.</tp:taxon-name-part> <tp:taxon-name-part taxon-name-part-type="species" reg="bicarinata">bicarinata</tp:taxon-name-part></tp:taxon-name></italic> (see Figs <xref ref-type="fig" rid="F21">79–82</xref>).</p><fig id="F21" position="float" orientation="portrait"><label>Figures 79–82.</label><caption><p>Shells of <italic><tp:taxon-name><tp:taxon-name-part taxon-name-part-type="genus" reg="Hystricella">Hystricella</tp:taxon-name-part> <tp:taxon-name-part taxon-name-part-type="species" reg="echinulata">echinulata</tp:taxon-name-part></tp:taxon-name></italic>. <bold>79–80</bold> Terra Chã <bold>81</bold> S slope of Pico Banco <bold>82</bold> steep path from Pico Branco to Terra Chã. Scale bar 1 mm.</p></caption><graphic xmlns:xlink="http://www.w3.org/1999/xlink" xlink:href="zookeys-732-001-g021.jpg" position="float" orientation="portrait" xlink:type="simple" id="oo_181331.jpg"/></fig><!--PageBreak--></tp:treatment-sec><tp:treatment-sec sec-type="description" id="SECID0EOXHK"><title>Measurements.</title><p>
              <abbrev xmlns:xlink="http://www.w3.org/1999/xlink" xlink:title="maximum shell diameter" id="ABBRID0EUXHK" xlink:type="simple">D</abbrev> 5.2 ± 0.3 mm (range 4.6–5.8 mm); <abbrev xmlns:xlink="http://www.w3.org/1999/xlink" xlink:title="maximum shell height" id="ABBRID0EYXHK" xlink:type="simple">H</abbrev> 4.8 ± 0.5 mm (range 4.3–5.0 mm); <abbrev xmlns:xlink="http://www.w3.org/1999/xlink" xlink:title="height of the first (body) whorl" id="ABBRID0E3XHK" xlink:type="simple">FW</abbrev> 2.5 ± 0.2 mm; <abbrev xmlns:xlink="http://www.w3.org/1999/xlink" xlink:title="peristomal angle" id="ABBRID0EAYHK" xlink:type="simple">PA</abbrev> 42.6 ± 8.3; <abbrev xmlns:xlink="http://www.w3.org/1999/xlink" xlink:title="diameter of umbilicus" id="ABBRID0EEYHK" xlink:type="simple">DU</abbrev> 0.5 ± 0.08 mm; <abbrev xmlns:xlink="http://www.w3.org/1999/xlink" xlink:title="number of tubercles" id="ABBRID0EIYHK" xlink:type="simple">NT</abbrev> 23 ± 9; <abbrev xmlns:xlink="http://www.w3.org/1999/xlink" xlink:title="number of whorls" id="ABBRID0EMYHK" xlink:type="simple">NW</abbrev> 5.6 ± 0.1 (<italic>n</italic> = 40). Ratio <abbrev xmlns:xlink="http://www.w3.org/1999/xlink" xlink:title="shell diameter, maximum shell height" id="ABBRID0ESYHK" xlink:type="simple">D/H</abbrev> 1.1; ratio <abbrev xmlns:xlink="http://www.w3.org/1999/xlink" xlink:title="height of the first (body) whorl, maximum shell height" id="ABBRID0EWYHK" xlink:type="simple">FW/H</abbrev> 0.5.</p><!--PageBreak--></tp:treatment-sec><tp:treatment-sec sec-type="Body" id="SECID0E2YHK"><title>Body.</title><p>Body as in the genus description. The colour of the head and the neck is somewhat darker than in <italic><tp:taxon-name><tp:taxon-name-part taxon-name-part-type="genus" reg="Helix">H.</tp:taxon-name-part> <tp:taxon-name-part taxon-name-part-type="species" reg="bicarinata">bicarinata</tp:taxon-name-part></tp:taxon-name></italic>.</p></tp:treatment-sec><tp:treatment-sec sec-type="Genital anatomy" id="SECID0EMZHK"><title>Genital anatomy.</title><p>As in the genus description. Main diagnostic features are as follows. The free oviduct is usually very short and four times shorter than the vagina. The penial flagellum is usually as long as the epiphallus. It has a remarkably cylindrical shape and a blunt apex. Its internal walls are completely smooth, without any papillae. The genital atrium is always elongated. See Figs <xref ref-type="fig" rid="F22">83–93</xref>.</p><fig id="F22" position="float" orientation="portrait"><label>Figures 83–93.</label><caption><p>Anatomy and genitalia of <italic><tp:taxon-name><tp:taxon-name-part taxon-name-part-type="genus" reg="Hystricella">Hystricella</tp:taxon-name-part> <tp:taxon-name-part taxon-name-part-type="species" reg="echinulata">echinulata</tp:taxon-name-part></tp:taxon-name></italic>. Terra Chã: <bold>83</bold> whole genitalia excluding gonads <bold>84</bold> ornamentation of the inner walls of the distal penis, the distal vagina and the genital atrium <bold>85</bold> ornamentation of the inner walls of the flagellum, the penial complex, the vagina and the genital atrium <bold>86</bold> penial papilla <bold>87</bold> whole genitalia excluding part of <abbrev xmlns:xlink="http://www.w3.org/1999/xlink" xlink:title="ovispermiduct" id="ABBRID0ET1HK" xlink:type="simple">OSD</abbrev>, <abbrev xmlns:xlink="http://www.w3.org/1999/xlink" xlink:title="albumen gland" id="ABBRID0EX1HK" xlink:type="simple">AG</abbrev> and gonads <bold>89</bold> penial papilla and ornamentation of the inner walls of the flagellum <bold>91</bold> mantle border <bold>92</bold> section of penial papilla. Faja Pequena: 88 section of vagina <bold>90</bold> jaw <bold>93</bold> whole genitalia excluding gonads. Scale bars 1 mm.</p></caption><graphic xmlns:xlink="http://www.w3.org/1999/xlink" xlink:href="zookeys-732-001-g022.jpg" position="float" orientation="portrait" xlink:type="simple" id="oo_181338.jpg"/></fig></tp:treatment-sec><tp:treatment-sec sec-type="ecology" id="SECID0EK2HK"><title>Ecology.</title><p>
              <italic><tp:taxon-name><tp:taxon-name-part taxon-name-part-type="genus" reg="Hystricella">Hystricella</tp:taxon-name-part> <tp:taxon-name-part taxon-name-part-type="species" reg="echinulata">echinulata</tp:taxon-name-part></tp:taxon-name></italic> is recorded from low (20 m a.s.l.) to relatively high altitudes (450 m a.s.l.). Except for the slightly higher altitudinal range, this species shares the same ecology as <italic><tp:taxon-name><tp:taxon-name-part taxon-name-part-type="genus" reg="Helix">H.</tp:taxon-name-part> <tp:taxon-name-part taxon-name-part-type="species" reg="bicarinata">bicarinata</tp:taxon-name-part></tp:taxon-name></italic>; it is commonly found under volcanic rocks scattered on grassland in open fields that are usually sloping. It has also been found in cracks and crevices or among scree on steep slopes.</p></tp:treatment-sec><tp:treatment-sec sec-type="distribution" id="SECID0EG3HK"><title>Distribution.</title><p>
              <italic><tp:taxon-name><tp:taxon-name-part taxon-name-part-type="genus" reg="Hystricella">Hystricella</tp:taxon-name-part> <tp:taxon-name-part taxon-name-part-type="species" reg="echinulata">echinulata</tp:taxon-name-part></tp:taxon-name></italic> is endemic to the island of Porto Santo (Madeiran Archipelago, Portugal). The species is restricted to the northeastern, mountainous part of the island and present only in the Pico Branco-Terra Chã massif area. It is commonly found along Faja Pequena and the ridge and the south-exposed slope eastwards of Terra Chã (Fig. <xref ref-type="fig" rid="F23">94</xref>). No populations are known from the offshore islets.</p><fig id="F23" position="float" orientation="portrait"><label>Figure 94.</label><caption><p>Distribution of <italic><tp:taxon-name><tp:taxon-name-part taxon-name-part-type="genus" reg="Hystricella">Hystricella</tp:taxon-name-part> <tp:taxon-name-part taxon-name-part-type="species" reg="echinulata">echinulata</tp:taxon-name-part></tp:taxon-name></italic>.</p></caption><graphic xmlns:xlink="http://www.w3.org/1999/xlink" xlink:href="zookeys-732-001-g023.jpg" position="float" orientation="portrait" xlink:type="simple" id="oo_181340.jpg"/></fig></tp:treatment-sec><tp:treatment-sec sec-type="comparisons" id="SECID0ET4HK"><title>Comparison and comments.</title><p>See under <italic><tp:taxon-name><tp:taxon-name-part taxon-name-part-type="genus" reg="Helix">H.</tp:taxon-name-part> <tp:taxon-name-part taxon-name-part-type="species" reg="bicarinata">bicarinata</tp:taxon-name-part></tp:taxon-name></italic> and/or the section on putative hybrids of <italic><tp:taxon-name><tp:taxon-name-part taxon-name-part-type="genus" reg="Helix">H.</tp:taxon-name-part> <tp:taxon-name-part taxon-name-part-type="species" reg="bicarinata">bicarinata</tp:taxon-name-part></tp:taxon-name></italic> and <italic><tp:taxon-name><tp:taxon-name-part taxon-name-part-type="genus" reg="Helix">H.</tp:taxon-name-part> <tp:taxon-name-part taxon-name-part-type="species" reg="echinulata">echinulata</tp:taxon-name-part></tp:taxon-name></italic> above.</p></tp:treatment-sec><tp:treatment-sec sec-type="Status and conservation" id="SECID0E15HK"><title>Status and conservation.</title><p>According to <xref ref-type="bibr" rid="B55">Seddon (2011b)</xref> the species is Least Concern (<abbrev xmlns:xlink="http://www.w3.org/1999/xlink" xlink:title="Least Concern" id="ABBRID0EE6HK" xlink:type="simple">LC</abbrev>), but in our opinion, the species should be considered as Endangered (<abbrev xmlns:xlink="http://www.w3.org/1999/xlink" xlink:title="Endangered" id="ABBRID0EI6HK" xlink:type="simple">EN</abbrev> B1a, b(i, ii, iv), 2a, b(i, ii, iv)) because its area of occupancy and extent of occurrence is less than 8 km<sup>2</sup> and because it is mostly restricted to the highest elevations in the north-eastern part of Porto Santo and only occurs at scattered and isolated places with suitably humid microclimates. Mayor threats to the species include an observed decline of suitable habitats, extent of occurrence and area of occupancy over the past 30 years, i.e. as the result of longer drought periods which are possibly associated with effects of climate change, an increase of fire incidents, grazing by goats and to a lesser extent also hiking as tourism is increasing on Porto Santo. As most of the known localities are concentrated in the Pico Branco-Terra Chã area in the north-easternmost part of Porto Santo (Fig. <xref ref-type="fig" rid="F23">94</xref>), we consider that the species is not present at more than five locations.</p></tp:treatment-sec><ref-list><ref id="B27"><mixed-citation xmlns:xlink="http://www.w3.org/1999/xlink" xlink:type="simple">
          <person-group><name name-style="western"><surname>Lowe</surname><given-names>RT</given-names></name></person-group> (<year>1831</year>) <article-title>Primitiæ faunæ et floræ Maderæ et Portus Sancti; sive species quædam novæ vel hactenus minus rite cognitæ animalium et plantarum in his insulis degentium breviter descriptæ.</article-title> <source>Transactions of the Cambridge Philosophical Society</source> <volume>4</volume>(<issue>1</issue>): <fpage>1</fpage>–<lpage>70</lpage>. [pls 1–6]</mixed-citation></ref><ref id="B40"><mixed-citation xmlns:xlink="http://www.w3.org/1999/xlink" xlink:type="simple">
          <person-group><name name-style="western"><surname>Pfeiffer</surname><given-names>L</given-names></name></person-group> (<year>1847–1848</year>) Monographia heliceorum viventium, sistens descriptiones. Omnium huius familiae generum et specierum hodie cognitarum. Volumen primum. F. A. Brockhaus, Lipsiae, I–XXXII [= 1–32], 1–320 (1847), 321–484 (1848).</mixed-citation></ref><ref id="B47"><mixed-citation xmlns:xlink="http://www.w3.org/1999/xlink" xlink:type="simple">
          <person-group><name name-style="western"><surname>Reeve</surname><given-names>LA</given-names></name></person-group> (<year>1851–1854</year>) <source>Monograph of the genus <italic><tp:taxon-name><tp:taxon-name-part taxon-name-part-type="genus">Helix</tp:taxon-name-part></tp:taxon-name></italic>. Conchologia Iconica: or, illustrations of the shells of molluscous animals.</source> <publisher-name>Reeve</publisher-name>, <publisher-loc>London</publisher-loc>, <size units="page">7 pp</size>. [210 pls]</mixed-citation></ref><ref id="B55"><mixed-citation xmlns:xlink="http://www.w3.org/1999/xlink" xlink:type="simple">
          <person-group><name name-style="western"><surname>Seddon</surname><given-names>MB</given-names></name></person-group> (<year>2011b</year>) <italic><tp:taxon-name><tp:taxon-name-part taxon-name-part-type="genus">Hystricella</tp:taxon-name-part> <tp:taxon-name-part taxon-name-part-type="species">echinulata</tp:taxon-name-part></tp:taxon-name></italic>. The IUCN Red List of Threatened Species 2011, e.T6727A12801253.</mixed-citation></ref></ref-list></tp:taxon-treatment>
