# Supplementary material for: Revision of the genus-group Hystricella R. T. Lowe, 1855 from Porto Santo (Madeira Archipelago), with descriptions of new recent and fossil taxa (Gastropoda, Helicoidea, Geomitridae)
Source: Zookeys. 2018 Jan 24;(732):1–125. doi: 10.3897/zookeys.732.21677 (PMC5799741; doi:10.3897/zookeys.732.21677)
Supplement: XML Treatment for Hystricella echinoderma [file zookeys.732.21677-treatment6.xml]

<!DOCTYPE tp:taxon-treatment
  PUBLIC "-//TaxonX//DTD Taxonomic Treatment Publishing DTD v0 20100105//EN" "tax-treatment-NSO.dtd">
<tp:taxon-treatment xmlns:tp="http://www.plazi.org/taxpub"><tp:treatment-meta><kwd-group><label>Taxon classification</label><kwd><named-content xmlns:xlink="http://www.w3.org/1999/xlink" content-type="kingdom">Animalia</named-content></kwd><kwd><named-content xmlns:xlink="http://www.w3.org/1999/xlink" content-type="order">Stylommatophora</named-content></kwd><kwd><named-content xmlns:xlink="http://www.w3.org/1999/xlink" content-type="family">Geomitridae</named-content></kwd></kwd-group><mixed-citation publication-type="journal"><person-group><name><surname>Mattia</surname><given-names>Willy De</given-names></name><name><surname>Neiber</surname><given-names>Marco T.</given-names></name><name><surname>Groh</surname><given-names>Klaus</given-names></name></person-group><article-title>Revision of the genus-group <italic><tp:taxon-name><tp:taxon-name-part taxon-name-part-type="genus" reg="Hystricella">Hystricella</tp:taxon-name-part></tp:taxon-name></italic> R. T. Lowe, 1855 from Porto Santo (Madeira Archipelago), with descriptions of new recent and fossil taxa (<tp:taxon-name><tp:taxon-name-part taxon-name-part-type="class">Gastropoda</tp:taxon-name-part></tp:taxon-name>, <tp:taxon-name><tp:taxon-name-part taxon-name-part-type="superfamily">Helicoidea</tp:taxon-name-part></tp:taxon-name>, <tp:taxon-name><tp:taxon-name-part taxon-name-part-type="family">Geomitridae</tp:taxon-name-part></tp:taxon-name>)</article-title><source>Zookeys</source><day>24</day><month>1</month><year>2018</year><volume>2018</volume><issue>732</issue><fpage>1</fpage><lpage>125</lpage><pub-id pub-id-type="doi">10.3897/zookeys.732.21677</pub-id></mixed-citation></tp:treatment-meta><tp:nomenclature><label>†</label><tp:taxon-name>
              <tp:taxon-name-part taxon-name-part-type="genus" reg="Hystricella">Hystricella</tp:taxon-name-part>
              <tp:taxon-name-part taxon-name-part-type="species" reg="echinoderma">echinoderma</tp:taxon-name-part>
            </tp:taxon-name><tp:taxon-authority>(Wollaston, 1878)</tp:taxon-authority><xref ref-type="fig" rid="F24">Figs 95</xref><xref ref-type="fig" rid="F25">, 96</xref></tp:nomenclature><tp:treatment-sec sec-type="List of synonyms" id="SECID0EABAM"><title>List of synonyms.</title><p>1878 <tp:taxon-name><tp:taxon-name-part taxon-name-part-type="genus" reg="Helix">Helix</tp:taxon-name-part> (<tp:taxon-name-part taxon-name-part-type="subgenus" reg="Hystricella">Hystricella</tp:taxon-name-part>) <tp:taxon-name-part taxon-name-part-type="species" reg="echinoderma">echinoderma</tp:taxon-name-part></tp:taxon-name> Wollaston: 159–160.</p><p>1894 <italic><tp:taxon-name><tp:taxon-name-part taxon-name-part-type="genus" reg="Geomitra">Geomitra</tp:taxon-name-part> <tp:taxon-name-part taxon-name-part-type="species" reg="echinoderma">echinoderma</tp:taxon-name-part></tp:taxon-name></italic> – Pilsbry in <xref ref-type="bibr" rid="B43">Pilsbry 1893–1895</xref>: 242.</p><p>1931 <tp:taxon-name><tp:taxon-name-part taxon-name-part-type="genus" reg="Geomitra">Geomitra</tp:taxon-name-part> (<tp:taxon-name-part taxon-name-part-type="subgenus" reg="Actinella">Actinella</tp:taxon-name-part>) <tp:taxon-name-part taxon-name-part-type="species" reg="echinoderma">echinoderma</tp:taxon-name-part></tp:taxon-name> – Nobre: 88.</p><p>1950 <tp:taxon-name><tp:taxon-name-part taxon-name-part-type="genus" reg="Discula">Discula</tp:taxon-name-part> (<tp:taxon-name-part taxon-name-part-type="subgenus" reg="Hystricella">Hystricella</tp:taxon-name-part>) <tp:taxon-name-part taxon-name-part-type="species" reg="echinoderma">echinoderma</tp:taxon-name-part></tp:taxon-name> – <xref ref-type="bibr" rid="B31">Mandahl-Barth 1950</xref>: 31, 55.</p><p>1983 <tp:taxon-name><tp:taxon-name-part taxon-name-part-type="genus" reg="Discula">Discula</tp:taxon-name-part> (<tp:taxon-name-part taxon-name-part-type="subgenus" reg="Hystricella">Hystricella</tp:taxon-name-part>) <tp:taxon-name-part taxon-name-part-type="species" reg="echinoderma">echinoderma</tp:taxon-name-part></tp:taxon-name> – Waldén: 267.</p><p>2002 <italic><tp:taxon-name><tp:taxon-name-part taxon-name-part-type="genus" reg="Geomitra">Geomitra</tp:taxon-name-part> <tp:taxon-name-part taxon-name-part-type="species" reg="echinoderma">echinoderma</tp:taxon-name-part></tp:taxon-name></italic> – Bank et al.: 124.</p><p>2008 <italic><tp:taxon-name><tp:taxon-name-part taxon-name-part-type="genus" reg="Hystricella">Hystricella</tp:taxon-name-part> <tp:taxon-name-part taxon-name-part-type="species" reg="echinoderma">echinoderma</tp:taxon-name-part></tp:taxon-name></italic> – Seddon: 80.</p></tp:treatment-sec><tp:treatment-sec sec-type="type material" id="SECID0ETEAM"><title>Type material.</title><p>
              <named-content xmlns:xlink="http://www.w3.org/1999/xlink" content-type="dwc:institutional_code" xlink:type="simple">NHM</named-content> 1875.02.02-52, lectotype (herewith designated) from loc. typ.; <named-content xmlns:xlink="http://www.w3.org/1999/xlink" content-type="dwc:institutional_code" xlink:type="simple">NHM</named-content> 1875.02.02-53 to -54, 2 paralectotypes, from loc. typ.</p></tp:treatment-sec><tp:treatment-sec sec-type="Locus typicus" id="SECID0EDFAM"><title>Locus typicus.</title><p>Portum Sanctum, semifossilis; recens haud observata.</p></tp:treatment-sec><tp:treatment-sec sec-type="description" id="SECID0EIFAM"><title>Original description.</title><p>From <xref ref-type="bibr" rid="B69">Wollaston 1878</xref>: T. trochiformis, subtus subplanulata perforata, undiquegranulis magnis obtusis sat dense obsita; spira elevata; anfractibus convexis, subgibbosis, ultimo subtectiformi acute carinato (carina simplici, solum antice gradatim obsolete subduplici); umbilico punctiformi, aperto; apertura subovali-rotundata, labris continuis conjunctis, peristomate simplici, expanso, subrecurvo, tenui, relevato. – Long. axis 2 ½ lin.; diam. 3 ½.</p></tp:treatment-sec><tp:treatment-sec sec-type="description" id="SECID0ESFAM"><title>Description of the lectotype.</title><p>Shell large for the genus, with 6¾ regularly increasing whorls, the protoconch with 1.9 whorls. The form of the shell is high conical, the convex to quadrangular teleoconch whorls showing two more and more expressed angulations which form in the last whorl two rounded keels, the upper less developed than the lower one. The last whorl measures 59%, the penultimate whorl 14% of the total shell height. The lower 70% of the body whorl are situated below the peripheral keel which is slightly constricted by a concavity below the periphery in frontal view. The base is convex, slightly straightening towards the umbilicus. The two keels of the body whorl are located in the upper ⅛ and ⅓ of the total height of the body whorl. The suture between the whorls is simple but deeply sunken. The aperture, which is inclined to the vertical axis of the shell in an angle of 48° and descending in the last 5% of the last whorl in an angle of 38° to the horizontal axis, has an oblique-ovate form, its width amounts to 43% of the total shell width, its height to 34% of the total shell height. It has a slightly reflected lip, which is completely detached from the body whorl. The centered umbilicus, which measures 10% of the shell’s total width, is in the last whorls circular, but completely closed deeper inside. The protoconch is smooth, the teleoconch shows a number of oblique radial ribs, 15 in the penultimate quadrant of the body whorl, and is additionally covered by numerous irregularly arranged, elongate, rough tubercles. The number of tubercles in the standard-quadrate of the base is 81. There are no traces of colouration. See Fig. <xref ref-type="fig" rid="F24">95</xref>.</p><fig id="F24" position="float" orientation="portrait"><label>Figure 95.</label><caption><p>Lectotype of <italic><tp:taxon-name><tp:taxon-name-part taxon-name-part-type="genus" reg="Hystricella">Hystricella</tp:taxon-name-part> <tp:taxon-name-part taxon-name-part-type="species" reg="echinoderma">echinoderma</tp:taxon-name-part></tp:taxon-name></italic>, <named-content xmlns:xlink="http://www.w3.org/1999/xlink" content-type="dwc:institutional_code" xlink:type="simple">NHM</named-content> 1875.02.02-52. Scale bar 1 mm.</p></caption><graphic xmlns:xlink="http://www.w3.org/1999/xlink" xlink:href="zookeys-732-001-g024.jpg" position="float" orientation="portrait" xlink:type="simple" id="oo_181342.jpg"/></fig></tp:treatment-sec><tp:treatment-sec sec-type="description" id="SECID0EZGAM"><title>Measurements.</title><p>
              <abbrev xmlns:xlink="http://www.w3.org/1999/xlink" xlink:title="maximum shell diameter" id="ABBRID0E6GAM" xlink:type="simple">D</abbrev> 7.0 mm; <abbrev xmlns:xlink="http://www.w3.org/1999/xlink" xlink:title="maximum shell height" id="ABBRID0EDHAM" xlink:type="simple">H</abbrev> 5.9 mm; <abbrev xmlns:xlink="http://www.w3.org/1999/xlink" xlink:title="height of the first (body) whorl" id="ABBRID0EHHAM" xlink:type="simple">FW</abbrev> 3.5 mm; <abbrev xmlns:xlink="http://www.w3.org/1999/xlink" xlink:title="peristomal angle" id="ABBRID0ELHAM" xlink:type="simple">PA</abbrev> 42.2°; <abbrev xmlns:xlink="http://www.w3.org/1999/xlink" xlink:title="diameter of umbilicus" id="ABBRID0EPHAM" xlink:type="simple">DU</abbrev> 0.5 mm; <abbrev xmlns:xlink="http://www.w3.org/1999/xlink" xlink:title="number of tubercles" id="ABBRID0ETHAM" xlink:type="simple">NT</abbrev> ≈ 35; <abbrev xmlns:xlink="http://www.w3.org/1999/xlink" xlink:title="number of whorls" id="ABBRID0EXHAM" xlink:type="simple">NW</abbrev> 6.6 (<italic>n</italic> = 1). Ratio <abbrev xmlns:xlink="http://www.w3.org/1999/xlink" xlink:title="shell diameter, maximum shell height" id="ABBRID0E4HAM" xlink:type="simple">D/H</abbrev> 1.2; ratio <abbrev xmlns:xlink="http://www.w3.org/1999/xlink" xlink:title="height of the first (body) whorl, maximum shell height" id="ABBRID0EBIAM" xlink:type="simple">FW/H</abbrev> 0.5.</p></tp:treatment-sec><tp:treatment-sec sec-type="distribution" id="SECID0EFIAM"><title>Distribution.</title><p>
              <italic><tp:taxon-name><tp:taxon-name-part taxon-name-part-type="genus" reg="Hystricella">Hystricella</tp:taxon-name-part> <tp:taxon-name-part taxon-name-part-type="species" reg="echinoderma">echinoderma</tp:taxon-name-part></tp:taxon-name></italic> is only known from Fonte da Areia in the northern part of Porto Santo (Fig. <xref ref-type="fig" rid="F25">96</xref>).</p><fig id="F25" position="float" orientation="portrait"><label>Figure 96.</label><caption><p>Distribution of <italic><tp:taxon-name><tp:taxon-name-part taxon-name-part-type="genus" reg="Hystricella">Hystricella</tp:taxon-name-part> <tp:taxon-name-part taxon-name-part-type="species" reg="echinoderma">echinoderma</tp:taxon-name-part></tp:taxon-name></italic>.</p></caption><graphic xmlns:xlink="http://www.w3.org/1999/xlink" xlink:href="zookeys-732-001-g025.jpg" position="float" orientation="portrait" xlink:type="simple" id="oo_181344.jpg"/></fig></tp:treatment-sec><tp:treatment-sec sec-type="comparisons" id="SECID0ESJAM"><title>Comparison and comments.</title><p>
              <italic><tp:taxon-name><tp:taxon-name-part taxon-name-part-type="genus" reg="Hystricella">Hystricella</tp:taxon-name-part> <tp:taxon-name-part taxon-name-part-type="species" reg="echinoderma">echinoderma</tp:taxon-name-part></tp:taxon-name></italic> can be confused on first glance with comparatively large-sized species of the genus <italic><tp:taxon-name><tp:taxon-name-part taxon-name-part-type="genus" reg="Wollastonia">Wollastonia</tp:taxon-name-part></tp:taxon-name></italic> like <italic><tp:taxon-name><tp:taxon-name-part taxon-name-part-type="genus" reg="Wollastonia">W.</tp:taxon-name-part> <tp:taxon-name-part taxon-name-part-type="species" reg="vermetiformis">vermetiformis</tp:taxon-name-part></tp:taxon-name></italic>, <italic><tp:taxon-name><tp:taxon-name-part taxon-name-part-type="genus" reg="Wollastonia">W.</tp:taxon-name-part> <tp:taxon-name-part taxon-name-part-type="species" reg="ripkeni">ripkeni</tp:taxon-name-part></tp:taxon-name></italic> sp. n., and <italic><tp:taxon-name><tp:taxon-name-part taxon-name-part-type="genus" reg="Wollastonia">W.</tp:taxon-name-part> <tp:taxon-name-part taxon-name-part-type="species" reg="falknerorum">falknerorum</tp:taxon-name-part></tp:taxon-name></italic> sp. n.; from these it is distinguishable by the lack of one or two sharply pointed keels, respectively, a much rougher sculpture, a non-eccentric umbilicus, and the stepped, high conical form. From the similarly sized <italic><tp:taxon-name><tp:taxon-name-part taxon-name-part-type="genus" reg="Wollastonia">W.</tp:taxon-name-part> <tp:taxon-name-part taxon-name-part-type="species" reg="subcarinulata">subcarinulata</tp:taxon-name-part></tp:taxon-name></italic> and <italic><tp:taxon-name><tp:taxon-name-part taxon-name-part-type="genus" reg="Wollastonia">W.</tp:taxon-name-part> <tp:taxon-name-part taxon-name-part-type="species" reg="inexpectata">inexpectata</tp:taxon-name-part></tp:taxon-name></italic> sp. n. it is separated by a wider or non-eccentric umbilicus, a relatively higher shell, the quadrangular instead of convex rounded whorls, a coarser granulation and the oblique-ovate instead of straight horizontally elliptical aperture. From the similar shaped <italic><tp:taxon-name><tp:taxon-name-part taxon-name-part-type="genus" reg="Helix">H.</tp:taxon-name-part> <tp:taxon-name-part taxon-name-part-type="species" reg="echinulata">echinulata</tp:taxon-name-part></tp:taxon-name></italic> and <italic><tp:taxon-name><tp:taxon-name-part taxon-name-part-type="genus" reg="Hystricella">H.</tp:taxon-name-part> <tp:taxon-name-part taxon-name-part-type="species" reg="microcarinata">microcarinata</tp:taxon-name-part></tp:taxon-name></italic> sp. n. it is easily distinguishable by the much larger size.</p></tp:treatment-sec><tp:treatment-sec sec-type="Taxonomic remarks" id="SECID0EXMAM"><title>Taxonomic remarks.</title><p>
              <xref ref-type="bibr" rid="B69">Wollaston (1878)</xref> compares <italic><tp:taxon-name><tp:taxon-name-part taxon-name-part-type="genus" reg="Helix">H.</tp:taxon-name-part> <tp:taxon-name-part taxon-name-part-type="species" reg="echinoderma">echinoderma</tp:taxon-name-part></tp:taxon-name></italic> with the rather similar <italic><tp:taxon-name><tp:taxon-name-part taxon-name-part-type="genus" reg="Helix">H.</tp:taxon-name-part> <tp:taxon-name-part taxon-name-part-type="species" reg="echinulata">echinulata</tp:taxon-name-part></tp:taxon-name></italic> and calls it a monstrous sister species of that species, citing as examples of <!--PageBreak-->pairs of nominal species with a distinct size difference <italic><tp:taxon-name><tp:taxon-name-part taxon-name-part-type="genus" reg="Helix">Helix</tp:taxon-name-part> <tp:taxon-name-part taxon-name-part-type="species" reg="vermetiformis">vermetiformis</tp:taxon-name-part></tp:taxon-name></italic> and <italic><tp:taxon-name><tp:taxon-name-part taxon-name-part-type="genus" reg="Helix">H.</tp:taxon-name-part> <tp:taxon-name-part taxon-name-part-type="species" reg="bicarinata">bicarinata</tp:taxon-name-part></tp:taxon-name></italic>, <italic>H. Lowei</italic> and <italic><tp:taxon-name><tp:taxon-name-part taxon-name-part-type="genus" reg="Helix">H.</tp:taxon-name-part> <tp:taxon-name-part taxon-name-part-type="species" reg="portosanctana">portosanctana</tp:taxon-name-part></tp:taxon-name></italic> as well as <italic><tp:taxon-name><tp:taxon-name-part taxon-name-part-type="genus" reg="Helix">H.</tp:taxon-name-part> <tp:taxon-name-part taxon-name-part-type="species" reg="bowdichiana">bowdichiana</tp:taxon-name-part></tp:taxon-name></italic> and <italic><tp:taxon-name><tp:taxon-name-part taxon-name-part-type="genus" reg="Helix">H.</tp:taxon-name-part> <tp:taxon-name-part taxon-name-part-type="species" reg="punctulata">punctulata</tp:taxon-name-part></tp:taxon-name></italic>.</p></tp:treatment-sec><tp:treatment-sec sec-type="Status and conservation" id="SECID0ESPAM"><title>Status and conservation.</title><p>Extinct before the islands’ scientific exploration in the 19<sup>th</sup> century, possibly already before human settlement.</p></tp:treatment-sec><ref-list><ref id="B43"><mixed-citation xmlns:xlink="http://www.w3.org/1999/xlink" xlink:type="simple">
          <person-group><name name-style="western"><surname>Pilsbry</surname><given-names>HA</given-names></name></person-group> (<year>1893–1895</year>) Guide to the study of Helices (<tp:taxon-name><tp:taxon-name-part taxon-name-part-type="family">Helicidae</tp:taxon-name-part></tp:taxon-name>, Vol. 7). In: Tryon GW, Pilsbry HA (Eds) Manual of Conchology. Structural and Systematic. Second Series: <tp:taxon-name><tp:taxon-name-part taxon-name-part-type="infraclass">Pulmonata</tp:taxon-name-part></tp:taxon-name>. Vol. IX. Conchological Department, Academy of Natural Sciences of Philadelphia, Philadelphia, 1–48, pls 1–14 (November 16 1893), 49–112, pls 15–28 (March 19 1894), 113–160, pls 29–40 (July 27 1894), frontspiece, i–xlviii, 161–366, pls 41–71, (February 2 1895), index 1–126 (April 1895).</mixed-citation></ref><ref id="B31"><mixed-citation xmlns:xlink="http://www.w3.org/1999/xlink" xlink:type="simple">
          <person-group><name name-style="western"><surname>Mandahl-Barth</surname><given-names>G</given-names></name></person-group> (<year>1950</year>) <article-title>Systematische Untersuchungen über die Heliciden-Fauna von Madeira.</article-title> <source>Abhandlungen der senckenbergischen naturforschenden Gesellschaft</source> <volume>469</volume>: <fpage>1</fpage>–<lpage>93</lpage>.</mixed-citation></ref><ref id="B69"><mixed-citation xmlns:xlink="http://www.w3.org/1999/xlink" xlink:type="simple">
          <person-group><name name-style="western"><surname>Wollaston</surname><given-names>TV</given-names></name></person-group> (<year>1878</year>) <source><tp:taxon-name><tp:taxon-name-part taxon-name-part-type="order">Testacea</tp:taxon-name-part></tp:taxon-name> Atlantica or the land and freshwater shells of the Azores, Madeiras, Salvages, Canaries, Cape Verdes, and Saint Helena.</source> <publisher-name>Reeve</publisher-name>, <publisher-loc>London</publisher-loc>, <size units="page">588 pp</size>.</mixed-citation></ref></ref-list></tp:taxon-treatment>
