# Supplementary material for: Revision of the genus-group Hystricella R. T. Lowe, 1855 from Porto Santo (Madeira Archipelago), with descriptions of new recent and fossil taxa (Gastropoda, Helicoidea, Geomitridae)
Source: Zookeys. 2018 Jan 24;(732):1–125. doi: 10.3897/zookeys.732.21677 (PMC5799741; doi:10.3897/zookeys.732.21677)
Supplement: XML Treatment for Wollastonia [file zookeys.732.21677-treatment7.xml]

<!DOCTYPE tp:taxon-treatment
  PUBLIC "-//TaxonX//DTD Taxonomic Treatment Publishing DTD v0 20100105//EN" "tax-treatment-NSO.dtd">
<tp:taxon-treatment xmlns:tp="http://www.plazi.org/taxpub"><tp:treatment-meta><kwd-group><label>Taxon classification</label><kwd><named-content xmlns:xlink="http://www.w3.org/1999/xlink" content-type="kingdom">Animalia</named-content></kwd><kwd><named-content xmlns:xlink="http://www.w3.org/1999/xlink" content-type="order">Stylommatophora</named-content></kwd><kwd><named-content xmlns:xlink="http://www.w3.org/1999/xlink" content-type="family">Geomitridae</named-content></kwd></kwd-group><mixed-citation publication-type="journal"><person-group><name><surname>Mattia</surname><given-names>Willy De</given-names></name><name><surname>Neiber</surname><given-names>Marco T.</given-names></name><name><surname>Groh</surname><given-names>Klaus</given-names></name></person-group><article-title>Revision of the genus-group <italic><tp:taxon-name><tp:taxon-name-part taxon-name-part-type="genus" reg="Hystricella">Hystricella</tp:taxon-name-part></tp:taxon-name></italic> R. T. Lowe, 1855 from Porto Santo (Madeira Archipelago), with descriptions of new recent and fossil taxa (<tp:taxon-name><tp:taxon-name-part taxon-name-part-type="class">Gastropoda</tp:taxon-name-part></tp:taxon-name>, <tp:taxon-name><tp:taxon-name-part taxon-name-part-type="superfamily">Helicoidea</tp:taxon-name-part></tp:taxon-name>, <tp:taxon-name><tp:taxon-name-part taxon-name-part-type="family">Geomitridae</tp:taxon-name-part></tp:taxon-name>)</article-title><source>Zookeys</source><day>24</day><month>1</month><year>2018</year><volume>2018</volume><issue>732</issue><fpage>1</fpage><lpage>125</lpage><pub-id pub-id-type="doi">10.3897/zookeys.732.21677</pub-id></mixed-citation></tp:treatment-meta><tp:nomenclature><tp:taxon-name>
              <tp:taxon-name-part taxon-name-part-type="genus" reg="Wollastonia">Wollastonia</tp:taxon-name-part>
              <object-id xmlns:xlink="http://www.w3.org/1999/xlink" content-type="zoobank" xlink:type="simple">http://zoobank.org/46BC6BCC-D9E1-4753-B9A2-062537F0B077</object-id>
            </tp:taxon-name><tp:taxon-status xmlns:xlink="http://www.w3.org/1999/xlink" xlink:type="simple">gen. n.</tp:taxon-status></tp:nomenclature><tp:treatment-sec sec-type="remarks" id="SECID0E4QAM"><title>Remarks.</title><p>The synonymy is the same as for the genus <italic><tp:taxon-name><tp:taxon-name-part taxon-name-part-type="genus" reg="Hystricella">Hystricella</tp:taxon-name-part></tp:taxon-name></italic> (see above).</p></tp:treatment-sec><tp:treatment-sec sec-type="type species" id="SECID0EKRAM"><title>Type species.</title><p>
              <italic><tp:taxon-name><tp:taxon-name-part taxon-name-part-type="genus" reg="Helix">Helix</tp:taxon-name-part></tp:taxon-name></italic> [<italic><tp:taxon-name><tp:taxon-name-part taxon-name-part-type="genus" reg="Helix">Helicella</tp:taxon-name-part></tp:taxon-name></italic>] <italic><tp:taxon-name><tp:taxon-name-part taxon-name-part-type="genus" reg="Helix"/><tp:taxon-name-part taxon-name-part-type="species" reg="turricula">turricula</tp:taxon-name-part></tp:taxon-name></italic> R. T. Lowe, 1831 – herewith by original designation.</p></tp:treatment-sec><tp:treatment-sec sec-type="Included taxa" id="SECID0EDSAM"><title>Included taxa.</title><p>
              <italic><tp:taxon-name><tp:taxon-name-part taxon-name-part-type="genus" reg="Wollastonia">Wollastonia</tp:taxon-name-part> <tp:taxon-name-part taxon-name-part-type="species" reg="turricula">turricula</tp:taxon-name-part></tp:taxon-name></italic> (R. T. Lowe, 1831), comb. n., <italic><tp:taxon-name><tp:taxon-name-part taxon-name-part-type="genus" reg="Wollastonia">W.</tp:taxon-name-part> <tp:taxon-name-part taxon-name-part-type="species" reg="vermetiformis">vermetiformis</tp:taxon-name-part></tp:taxon-name></italic> (R. T. Lowe, 1855), comb. n., <italic><tp:taxon-name><tp:taxon-name-part taxon-name-part-type="genus" reg="Wollastonia">W.</tp:taxon-name-part> <tp:taxon-name-part taxon-name-part-type="species" reg="ripkeni">ripkeni</tp:taxon-name-part></tp:taxon-name></italic> De Mattia &amp; Groh, sp. n., <italic><tp:taxon-name><tp:taxon-name-part taxon-name-part-type="genus" reg="Wollastonia">W.</tp:taxon-name-part> <tp:taxon-name-part taxon-name-part-type="species" reg="falknerorum">falknerorum</tp:taxon-name-part></tp:taxon-name></italic> Groh, Neiber &amp; De Mattia, sp. n., <italic><tp:taxon-name><tp:taxon-name-part taxon-name-part-type="genus" reg="Wollastonia">W.</tp:taxon-name-part> <tp:taxon-name-part taxon-name-part-type="species" reg="leacockiana">leacockiana</tp:taxon-name-part></tp:taxon-name></italic> (Wollaston, 1878), comb. n., <italic><tp:taxon-name><tp:taxon-name-part taxon-name-part-type="genus" reg="Wollastonia">W.</tp:taxon-name-part> <tp:taxon-name-part taxon-name-part-type="species" reg="beckmanni">beckmanni</tp:taxon-name-part></tp:taxon-name></italic> De Mattia &amp; Groh, sp. n., <italic><tp:taxon-name><tp:taxon-name-part taxon-name-part-type="genus" reg="Wollastonia">W.</tp:taxon-name-part> <tp:taxon-name-part taxon-name-part-type="species" reg="jessicae">jessicae</tp:taxon-name-part> <tp:taxon-name-part taxon-name-part-type="subspecies" reg="jessicae">jessicae</tp:taxon-name-part></tp:taxon-name></italic> De Mattia, Neiber &amp; Groh, sp. n., <italic><tp:taxon-name><tp:taxon-name-part taxon-name-part-type="genus" reg="Wollastonia">W.</tp:taxon-name-part> <tp:taxon-name-part taxon-name-part-type="species" reg="jessicae">jessicae</tp:taxon-name-part> <tp:taxon-name-part taxon-name-part-type="subspecies" reg="monticola">monticola</tp:taxon-name-part></tp:taxon-name></italic> De Mattia, Neiber &amp; Groh, ssp. n., <italic><tp:taxon-name><tp:taxon-name-part taxon-name-part-type="genus" reg="Wollastonia">W.</tp:taxon-name-part> <tp:taxon-name-part taxon-name-part-type="species" reg="klausgrohi">klausgrohi</tp:taxon-name-part></tp:taxon-name></italic> De Mattia &amp; Neiber, sp. n., <italic><tp:taxon-name><tp:taxon-name-part taxon-name-part-type="genus" reg="Wollastonia">W.</tp:taxon-name-part> <tp:taxon-name-part taxon-name-part-type="species" reg="oxytropis">oxytropis</tp:taxon-name-part></tp:taxon-name></italic> (R. T. Lowe, 1831), comb. n., <italic><tp:taxon-name><tp:taxon-name-part taxon-name-part-type="genus" reg="Wollastonia">W.</tp:taxon-name-part> <tp:taxon-name-part taxon-name-part-type="species" reg="subcarinulata">subcarinulata</tp:taxon-name-part></tp:taxon-name></italic> (Wollaston, 1878), comb. n., <italic><tp:taxon-name><tp:taxon-name-part taxon-name-part-type="genus" reg="Wollastonia">W.</tp:taxon-name-part> <tp:taxon-name-part taxon-name-part-type="species" reg="inexpectata">inexpectata</tp:taxon-name-part></tp:taxon-name></italic> De Mattia &amp; Groh, sp. n.</p></tp:treatment-sec><tp:treatment-sec sec-type="description" id="SECID0EVWAM"><title>Description of the genus.</title><p>
              <bold>Shell.</bold> The shell is dextral and hairless. Its shape can be very variable, from conical, elongated and scalariform with deep sutures to rather <!--PageBreak-->flattened, with very shallow sutures. The protoconch is from whitish to completely dark brown with 1.5 to 2.5 whorls. It is almost smooth along the first whorl and shows fine radial striae and extremely small, scattered tubercles along its remaining portion. The teleoconch has from 4.3 to 7.0 rapidly increasing whorls. It is usually dark brown with brick-red and/or dark violet shades in colour. The dark areas of the shells are mottled with more or less light brown to whitish areas, usually placed longitudinally and slightly slanting. In some species, the lighter areas tend to be more evident along the keel. No band pattern is visible along the upper whorls. On the lower part of the last whorl two dark, more or less broad bands may be present. In some specimens, the two bands merge together forming a single wide, dark band. Sometimes the bands are interrupted by yellowish to whitish sections. The area around the umbilicus is usually the lightest in colour. Some species are usually covered entirely with soil or sand grains which probably serve as a camouflage.</p><p>The spire is very variable in height, ranging from flattened, almost discoidal to slender and remarkably conical in shape. The number and the extent of the keels are variable from species to species. Some species have one or two distinct keels starting already from the second whorl of the teleoconch, while others have a single, more or less strong keel only along the last whorl. Some species have a lower, distinct principal keel somewhat protruding the body whorl, with an upper secondary and much less evident keel. The whorls can be either convex or flat. In some species, the whorls form a “shoulder”, giving the whorls and angular contour. The sutures are usually deep, even if in some species they may also be rather shallow.</p><p>The external surface has from very fine to strong, clearly visible, irregularly spaced, growth lines. Irregularly disposed tubercles are found all over the teleoconch. The dimensions and the arrangement of these tubercles varies considerably from species to species, from large and scattered tubercles to a very dense pattern of small papilla-like tubercles all over the shell. In the species with larger tubercles, these are somewhat denser along the keels of the penultimate and last whorls, giving to the keel(s) the appearance of (a) rough chord(s). The last whorl is usually large, descending near the aperture with a contribution ranging from 40% to 60% of the total shell height. The umbilicus is open but very narrow, either concentric or eccentric, and measures approximately 10% of the maximum shell diameter. The aperture is elliptical with a faint thickening along the columellar portion of the aperture. Sometimes this thickening can also extend as far the parietal side of the aperture. The peristome is continuous, slightly to evidently reflected, with the columellar margin somewhat thicker and more reflected.</p><p>The shells of the species belonging to <italic><tp:taxon-name><tp:taxon-name-part taxon-name-part-type="genus" reg="Wollastonia">Wollastonia</tp:taxon-name-part></tp:taxon-name></italic> gen. n. show a remarkable plasticity, with regard to dimensions, shape and ornamentation. This variability undoubtedly exceeds that of the genus <italic><tp:taxon-name><tp:taxon-name-part taxon-name-part-type="genus" reg="Hystricella">Hystricella</tp:taxon-name-part></tp:taxon-name></italic>. Thus, for each taxon, the shell’s features will be described in detail.</p><p>
              <bold>Body.</bold> The head and neck are usually dark grey to grey. The sides and the posterior upper section of the foot are whitish. In some species, the pigmented ommatophoral retractor muscles are visible through the skin of the back of the cephalic area. The foot is white and the sole is longitudinally divided into three areas. The central area <!--PageBreak-->is smooth, whereas the two lateral areas are equipped with bands of muscles roughly arranged in a chevron pattern. The mantle border is grey to dark grey with five more or less developed lobes. The ratio of lateral to the dorsal lobes varies from specimen to specimen, also in the same population. In some specimens one of these lobes (either lateral or dorsal) may be totally missing. The walls of the pallial cavity are colourless, without any stripes or spots. A strong pulmonary vein is visible. The jaw is odontognathous and very variable in shape, from almost straight to markedly arched. There are many transversal, smooth ridges, ranging from eight to 25 in number. The right ommatophoral retractor is independent from both penis and vagina.</p><p>
              <bold>Genitalia.</bold> The general arrangement of the genitalia is semi-diaulic monotrematic. A convoluted to almost straight hermaphroditic duct arises from a multi-lobated gonad. The albumen gland is long and thin and connected to a variably long sperm-oviduct consisting of a prostatic and a uterine portion. The prostatic part extends into a thin vas deferens, roughly as long as the sperm-oviduct, and terminating in the penial complex. The distal portion of the uterine part extends into the free oviduct and turns into a vagina along its course at the level of the duct of the bursa copulatrix. The free oviduct can be as long as the vagina or also three to four times longer. The duct of the bursa copulatrix is usually wide, approximately as long as the penis and uniform in diameter. It extends into a variable, oval to roundish bursa copulatrix. In some species, the transition area between the duct and the bursa itself is not very distinctly delimited; the duct more or less abruptly widens and transforms into the bursa. The spermatophore is unknown. One tuft of digitiform glands arises from the proximal part of the vagina. The glands have usually two or three, approximately equally long and very rarely bifurcated branches. A short and thin vaginal appendix arises from the vagina’s wall, immediately distal of the glandular tuft. Very smooth, rather wide, and little elevated, irregularly spaced pleats run longitudinally along the inner surface of the vagina, reaching into the genital atrium as far as the genital orifice. The atrium can be short and wide or long and thin. Its internal walls can either be smooth or with large and soft pleats running longitudinally as far the genital orifice. The penial complex consists of a flagellum, an epiphallus (which extends from the insertion of the vas deferens to the penial retractor muscle) and a penis that inserts into the atrium. The penial flagellum is short, remarkably cylindrical and with a blunt apex. It is usually as long as the epiphallus. In one species, <italic><tp:taxon-name><tp:taxon-name-part taxon-name-part-type="genus" reg="Wollastonia">W.</tp:taxon-name-part> <tp:taxon-name-part taxon-name-part-type="species" reg="oxytropis">oxytropis</tp:taxon-name-part></tp:taxon-name></italic>, the flagellum is very short (¼ of the epiphallus) but remarkably pointed. The internal walls of the flagellum can be either completely smooth or, in one species, can have a digitiform, pointed papilla originating from the proximal end of the flagellum and orientated toward the penial papilla. The epiphallus is usually short to moderately long. Its internal walls have a variable number of longitudinal pleats that can be more or less developed and elevated. The retractor muscle is large, strong and is of a variable length. The penis lacks a muscular or glandular sheath. It is thick-walled and approximately four times longer than the flagellum. It is usually cylindrical to sometimes slightly swollen in its distal part. Sometimes, a thin sheath consisting of connective tissue envelops the distal penis, causing a partial and longitudinal minor compression. The inner walls of the penis are smooth or with irregular and spaced pleats, which run longitudinally and reach the genital atrium. The section where the penial papilla is located is usually detectable from the outside by virtue of a fine circular swelling corresponding to the origin of the papilla. The penial papilla is usually small, reaching maximally ⅛ of the total penial length and is conical to subcylindrical in shape. It has smooth external walls with the opening emerging apically. The penial papilla channel is thin and narrow. The inner lumen of the penial papilla is occupied by a spongy and sturdy tissue, which directly connects with the walls of the epiphallus. The longitudinal section of the penial papilla shows that its walls are the continuation of the penial walls that abruptly bend inwards.</p><p>
              <bold>Jaw and radula.</bold> As for the genus <italic><tp:taxon-name><tp:taxon-name-part taxon-name-part-type="genus" reg="Hystricella">Hystricella</tp:taxon-name-part></tp:taxon-name></italic>, no notable variability was found among the species of the genus <italic><tp:taxon-name><tp:taxon-name-part taxon-name-part-type="genus" reg="Wollastonia">Wollastonia</tp:taxon-name-part></tp:taxon-name></italic> gen. n. and the two genera share almost an identical jaw-radular apparatus. The jaw is odontognathous, arched and with rough wrinkles (irregular ribs). The radula ribbon is typical helicoid, it is elongated but not very slender. A central tooth is present, tricuspid, the main cusp (endocone) is rhomboid, pointed; the ectocones are much smaller than the endocone, they are triangular, pointed. There are 19–20 laterals and marginals, which do not distinctly differ from each other. Their shapes rather change gradually from the first laterals towards the marginals. Laterals are bicuspid, with rhomboid or triangular and pointed endocones. The ectocones are much smaller, pointed, and triangular. The endocones of the central and first laterals are approximately of the same size. Both the endocone and the ectocone of the laterals gradually become bifurcated towards the marginal teeth, but the ectocones occasionally might have three cusps as well. The cusps of the marginals are gradually decreasing in size; therefore, the outermost marginals appear serrated. The jaw is variable in shape: from almost straight to markedly arched. There are many transversal and smooth ridges, ranging from 13 to 20. For <italic><tp:taxon-name><tp:taxon-name-part taxon-name-part-type="genus" reg="Wollastonia">Wollastonia</tp:taxon-name-part></tp:taxon-name></italic> jaws and radulae, see Fig. <xref ref-type="fig" rid="F27">98</xref>.</p></tp:treatment-sec><tp:treatment-sec sec-type="distribution" id="SECID0EDZAM"><title>Distribution.</title><p>The genus <italic><tp:taxon-name><tp:taxon-name-part taxon-name-part-type="genus" reg="Wollastonia">Wollastonia</tp:taxon-name-part></tp:taxon-name></italic> is endemic to the island of Porto Santo (Madeiran Archipelago, Portugal) and some surrounding islets (Fig. <xref ref-type="fig" rid="F26">97</xref>). Along the eastern part of the main island, the genus is restricted to the southern mountainous part. It is patchily distributed from the hilly area east of Vila Baleira towards the east to Portela, Zimbreiro and along the highest southern peaks of Porto Santo, namely Pico do Maçarico and Pico do Baixo as far as Ponta da Galé. It is also present along the eastern coast area of Pico do Concelho. Along the western part of Porto Santo, <italic><tp:taxon-name><tp:taxon-name-part taxon-name-part-type="genus" reg="Wollastonia">Wollastonia</tp:taxon-name-part></tp:taxon-name></italic> is found on Pico de Ana Ferreira. With regard to the surrounding offshore islet, <italic><tp:taxon-name><tp:taxon-name-part taxon-name-part-type="genus" reg="Wollastonia">Wollastonia</tp:taxon-name-part></tp:taxon-name></italic> is present on Ilhéu de Cima and Ilhéu de Cenouras at the eastern and Ilhéu de Ferro at the western end of the island. Subfossil representatives of the genus are found mainly in the mud and aeolinite deposits along the southeastern (Vale do Touro, Ponta do Passo, Barbinha, Calhau da Serra de Fora) and northern (Fonte da Areia) coasts. <italic><tp:taxon-name><tp:taxon-name-part taxon-name-part-type="genus" reg="Wollastonia">Wollastonia</tp:taxon-name-part></tp:taxon-name></italic> may be older than <italic><tp:taxon-name><tp:taxon-name-part taxon-name-part-type="genus" reg="Hystricella">Hystricella</tp:taxon-name-part></tp:taxon-name></italic> as suggested by the somewhat deeper divergences in the molecular trees (Fig. <xref ref-type="fig" rid="F3">3</xref>).</p><fig id="F26" position="float" orientation="portrait"><label>Figure 97.</label><caption><p>Distribution of the genus <italic><tp:taxon-name><tp:taxon-name-part taxon-name-part-type="genus" reg="Wollastonia">Wollastonia</tp:taxon-name-part></tp:taxon-name></italic> gen. n. Filled circles refer to recent and open circles to fossil records.</p></caption><graphic xmlns:xlink="http://www.w3.org/1999/xlink" xlink:href="zookeys-732-001-g026.jpg" position="float" orientation="portrait" xlink:type="simple" id="oo_181346.jpg"/></fig><fig id="F27" position="float" orientation="portrait"><label>Figure 98.</label><caption><p>Jaws and radulae <italic><tp:taxon-name><tp:taxon-name-part taxon-name-part-type="genus" reg="Wollastonia">Wollastonia</tp:taxon-name-part></tp:taxon-name></italic> gen. n. <bold>A</bold> <italic><tp:taxon-name><tp:taxon-name-part taxon-name-part-type="genus" reg="Wollastonia">W.</tp:taxon-name-part> <tp:taxon-name-part taxon-name-part-type="species" reg="leacockiana">leacockiana</tp:taxon-name-part></tp:taxon-name></italic> Pico de Ana Ferreira <bold>B</bold> <italic><tp:taxon-name><tp:taxon-name-part taxon-name-part-type="genus" reg="Wollastonia">W.</tp:taxon-name-part> <tp:taxon-name-part taxon-name-part-type="species" reg="oxytropis">oxytropis</tp:taxon-name-part></tp:taxon-name></italic> Pico do Concelho <bold>C</bold> <italic><tp:taxon-name><tp:taxon-name-part taxon-name-part-type="genus" reg="Wollastonia">W.</tp:taxon-name-part> <tp:taxon-name-part taxon-name-part-type="species" reg="jessicae">jessicae</tp:taxon-name-part> <tp:taxon-name-part taxon-name-part-type="subspecies" reg="jessicae">jessicae</tp:taxon-name-part></tp:taxon-name></italic> sp. n. Vale do Touro.</p></caption><graphic xmlns:xlink="http://www.w3.org/1999/xlink" xlink:href="zookeys-732-001-g027.jpg" position="float" orientation="portrait" xlink:type="simple" id="oo_181348.jpg"/></fig></tp:treatment-sec><tp:treatment-sec sec-type="ecology" id="SECID0EH4AM"><title>Ecology.</title><p>Representatives of the genus <italic><tp:taxon-name><tp:taxon-name-part taxon-name-part-type="genus" reg="Wollastonia">Wollastonia</tp:taxon-name-part></tp:taxon-name></italic> are commonly found under volcanic rocks scattered on grassland in open fields and more or less steep mountain slopes. Specimens aestivate on the lower surfaces of the rocks, frequently forming clusters of individuals attached to one another.</p></tp:treatment-sec><tp:treatment-sec sec-type="etymology" id="SECID0EU4AM"><title>Etymology.</title><p>Named to honour the late British malacologist and entomologist Thomas Vernon Wollaston for his indispensable contributions to the taxonomy and nomenclature of the terrestrial snails of the mid-Atlantic islands.</p></tp:treatment-sec><tp:treatment-sec sec-type="Taxonomic remarks" id="SECID0EZ4AM"><title>Taxonomic remarks.</title><p>The genus <italic><tp:taxon-name><tp:taxon-name-part taxon-name-part-type="genus" reg="Wollastonia">Wollastonia</tp:taxon-name-part></tp:taxon-name></italic> gen. n. is separated here from <italic><tp:taxon-name><tp:taxon-name-part taxon-name-part-type="genus" reg="Hystricella">Hystricella</tp:taxon-name-part></tp:taxon-name></italic> both upon molecular and morphological features. Moreover, the analysis of the distribution of its species supports this view.</p><p>The phylogenetic analyses recovered three clades, in which morphologically mostly similar species were grouped together and that were supported in at least two of the analyses. The clade including recent species hitherto assigned to <italic><tp:taxon-name><tp:taxon-name-part taxon-name-part-type="genus" reg="Hystricella">Hystricella</tp:taxon-name-part></tp:taxon-name></italic> (except <italic><tp:taxon-name><tp:taxon-name-part taxon-name-part-type="genus" reg="Helix">H.</tp:taxon-name-part> <tp:taxon-name-part taxon-name-part-type="species" reg="bicarinata">bicarinata</tp:taxon-name-part></tp:taxon-name></italic> and <italic><tp:taxon-name><tp:taxon-name-part taxon-name-part-type="genus" reg="Helix">H.</tp:taxon-name-part> <tp:taxon-name-part taxon-name-part-type="species" reg="echinulata">echinulata</tp:taxon-name-part></tp:taxon-name></italic>), supported in the <abbrev xmlns:xlink="http://www.w3.org/1999/xlink" xlink:title="Bayesian Inference" id="ABBRID0EM6AM" xlink:type="simple">BI</abbrev> and <abbrev xmlns:xlink="http://www.w3.org/1999/xlink" xlink:title="maximum parsimony" id="ABBRID0EQ6AM" xlink:type="simple">MP</abbrev> analyses (Figs <xref ref-type="fig" rid="F3">3</xref>, <xref ref-type="fig" rid="F5">5</xref>), are here regarded as representing a new genus, <italic><tp:taxon-name><tp:taxon-name-part taxon-name-part-type="genus" reg="Wollastonia">Wollastonia</tp:taxon-name-part></tp:taxon-name></italic> gen. n., because representatives of the morphologically distinct <italic><tp:taxon-name><tp:taxon-name-part taxon-name-part-type="genus" reg="Callina">Callina</tp:taxon-name-part></tp:taxon-name></italic> species are interspersed between <italic><tp:taxon-name><tp:taxon-name-part taxon-name-part-type="genus" reg="Wollastonia">Wollastonia</tp:taxon-name-part></tp:taxon-name></italic> gen. n. and <italic><tp:taxon-name><tp:taxon-name-part taxon-name-part-type="genus" reg="Hystricella">Hystricella</tp:taxon-name-part></tp:taxon-name></italic> in the strict sense receiving significant/meaningful support in the <abbrev xmlns:xlink="http://www.w3.org/1999/xlink" xlink:title="Bayesian Inference" id="ABBRID0EYABM" xlink:type="simple">BI</abbrev> and <abbrev xmlns:xlink="http://www.w3.org/1999/xlink" xlink:title="maximum parsimony" id="ABBRID0E3ABM" xlink:type="simple">MP</abbrev> analyses of the <italic>cox1</italic> data alone and the concatenated mitochondrial and nuclear data. This clade includes the recent species <italic><tp:taxon-name><tp:taxon-name-part taxon-name-part-type="genus" reg="Wollastonia">W.</tp:taxon-name-part> <tp:taxon-name-part taxon-name-part-type="species" reg="leacockiana">leacockiana</tp:taxon-name-part></tp:taxon-name></italic> comb. n., <italic><tp:taxon-name><tp:taxon-name-part taxon-name-part-type="genus" reg="Wollastonia">W.</tp:taxon-name-part> <tp:taxon-name-part taxon-name-part-type="species" reg="turricula">turricula</tp:taxon-name-part></tp:taxon-name></italic> comb. n., and <italic><tp:taxon-name><tp:taxon-name-part taxon-name-part-type="genus" reg="Wollastonia">W.</tp:taxon-name-part> <tp:taxon-name-part taxon-name-part-type="species" reg="oxytropis">oxytropis</tp:taxon-name-part></tp:taxon-name></italic> comb. n. as well as three additional recent taxa that will be formally described below: <italic><tp:taxon-name><tp:taxon-name-part taxon-name-part-type="genus" reg="Wollastonia">W.</tp:taxon-name-part> <tp:taxon-name-part taxon-name-part-type="species" reg="klausgrohi">klausgrohi</tp:taxon-name-part></tp:taxon-name></italic> sp. n., <italic><tp:taxon-name><tp:taxon-name-part taxon-name-part-type="genus" reg="Wollastonia">W.</tp:taxon-name-part> <tp:taxon-name-part taxon-name-part-type="species" reg="jessicae">jessicae</tp:taxon-name-part></tp:taxon-name></italic> sp. n., and <!--PageBreak--><italic><tp:taxon-name><tp:taxon-name-part taxon-name-part-type="genus" reg="Wollastonia">W.</tp:taxon-name-part> <tp:taxon-name-part taxon-name-part-type="species" reg="jessicae">jessicae</tp:taxon-name-part> <tp:taxon-name-part taxon-name-part-type="subspecies" reg="monticola">monticola</tp:taxon-name-part></tp:taxon-name></italic> ssp. n. (Fig. <xref ref-type="fig" rid="F5">5</xref>). The relationships of most of the taxa within <italic><tp:taxon-name><tp:taxon-name-part taxon-name-part-type="genus" reg="Wollastonia">Wollastonia</tp:taxon-name-part></tp:taxon-name></italic> gen. n. could, however, not be well resolved (Fig. <xref ref-type="fig" rid="F5">5</xref>) on the basis of the phylogenetic analyses of the <italic>cox1</italic> data.</p><p>Shell size and shape are remarkably more variable in the genus <italic><tp:taxon-name><tp:taxon-name-part taxon-name-part-type="genus" reg="Wollastonia">Wollastonia</tp:taxon-name-part></tp:taxon-name></italic> as compared to <italic><tp:taxon-name><tp:taxon-name-part taxon-name-part-type="genus" reg="Hystricella">Hystricella</tp:taxon-name-part></tp:taxon-name></italic>. Most of the <italic><tp:taxon-name><tp:taxon-name-part taxon-name-part-type="genus" reg="Wollastonia">Wollastonia</tp:taxon-name-part></tp:taxon-name></italic> gen. n. species have the shell surface covered with small and very dense tubercles that can be compared to a very fine granulation. The typical <italic><tp:taxon-name><tp:taxon-name-part taxon-name-part-type="genus" reg="Hystricella">Hystricella</tp:taxon-name-part></tp:taxon-name></italic>’s “spiny” contour (Lat.: hystrix = spiny, deriving form Greek <italic>ὕστριξ</italic> (hústrix = porcupine) is replaced by a smoother one.</p><p>The genital morphology of the two genera shows no substantial differences. Nevertheless, some <italic><tp:taxon-name><tp:taxon-name-part taxon-name-part-type="genus" reg="Wollastonia">Wollastonia</tp:taxon-name-part></tp:taxon-name></italic> gen. n. species present a higher degree of complexity with regard to the inner ornamentation of the atrium and the flagellum. Structures such as more or less developed pleats, fleshy pads and/or fringes are found in <italic><tp:taxon-name><tp:taxon-name-part taxon-name-part-type="genus" reg="Wollastonia">Wollastonia</tp:taxon-name-part></tp:taxon-name></italic> gen. n. that are never present in <italic><tp:taxon-name><tp:taxon-name-part taxon-name-part-type="genus" reg="Hystricella">Hystricella</tp:taxon-name-part></tp:taxon-name></italic>.</p><p>The distribution ranges of <italic><tp:taxon-name><tp:taxon-name-part taxon-name-part-type="genus" reg="Hystricella">Hystricella</tp:taxon-name-part></tp:taxon-name></italic> and <italic><tp:taxon-name><tp:taxon-name-part taxon-name-part-type="genus" reg="Wollastonia">Wollastonia</tp:taxon-name-part></tp:taxon-name></italic> gen. n. are separated and not considerably overlapping. <italic><tp:taxon-name><tp:taxon-name-part taxon-name-part-type="genus" reg="Wollastonia">Wollastonia</tp:taxon-name-part></tp:taxon-name></italic> colonises the southern and southwestern parts of Porto Santo, whereas <italic><tp:taxon-name><tp:taxon-name-part taxon-name-part-type="genus" reg="Hystricella">Hystricella</tp:taxon-name-part></tp:taxon-name></italic> is currently found exclusively in the central and northern parts.</p><p>Most of the morphological characters that clearly distinguish <italic><tp:taxon-name><tp:taxon-name-part taxon-name-part-type="genus" reg="Hystricella">Hystricella</tp:taxon-name-part></tp:taxon-name></italic> from the other native <tp:taxon-name><tp:taxon-name-part taxon-name-part-type="family">Geomitridae</tp:taxon-name-part></tp:taxon-name> of Porto Santo are also valid for <italic><tp:taxon-name><tp:taxon-name-part taxon-name-part-type="genus" reg="Wollastonia">Wollastonia</tp:taxon-name-part></tp:taxon-name></italic>. gen. n., e.g. the continuous and detached peristome and the shape of the penial flagellum that is always short and with a remarkably blunt apex (except in <italic><tp:taxon-name><tp:taxon-name-part taxon-name-part-type="genus" reg="Wollastonia">W.</tp:taxon-name-part> <tp:taxon-name-part taxon-name-part-type="species" reg="oxytropis">oxytropis</tp:taxon-name-part></tp:taxon-name></italic> stat. n.). For remarks on the differentiating features, see the respective section in the re-description of the genus <italic><tp:taxon-name><tp:taxon-name-part taxon-name-part-type="genus" reg="Hystricella">Hystricella</tp:taxon-name-part></tp:taxon-name></italic> above.</p><!--PageBreak--></tp:treatment-sec><tp:treatment-sec><!--Section generated to contain objects referenced in tp:taxon-treatment.--><fig id="F3" position="float" orientation="portrait"><label>Figure 3.</label><caption><p>Bayesian 50% majority rule consensus tree based (<bold>A</bold>) on the concatenated sequences of <italic>cox1</italic> and 18S rDNA + <abbrev xmlns:xlink="http://www.w3.org/1999/xlink" xlink:title="internal transcribed spacer 1" id="ABBRID0ETDBK" xlink:type="simple">ITS1</abbrev> + 5.8S rDNA + <abbrev xmlns:xlink="http://www.w3.org/1999/xlink" xlink:title="internal transcribed spacer 2" id="ABBRID0EXDBK" xlink:type="simple">ITS2</abbrev> + 28S rDNA and (<bold>B</bold>) on the <italic>cox1</italic> sequences alone. Posterior probability values (first value), bootstrap support values from the maximum likelihood analysis with Garli (second value) and iqtree (third value) and maximum parsimony analysis with PAUP* (fourth value) are indicated at the nodes. Only posterior probability values ≥ 0.5 and bootstrap support values ≥ 50% are shown. For phylogenetic relationships of <italic><tp:taxon-name><tp:taxon-name-part taxon-name-part-type="genus" reg="Hystricella">Hystricella</tp:taxon-name-part></tp:taxon-name></italic>, <italic><tp:taxon-name><tp:taxon-name-part taxon-name-part-type="genus" reg="Wollastonia">Wollastonia</tp:taxon-name-part></tp:taxon-name></italic> gen. n., <italic><tp:taxon-name><tp:taxon-name-part taxon-name-part-type="genus" reg="Callina">Callina</tp:taxon-name-part></tp:taxon-name></italic>, and <italic><tp:taxon-name><tp:taxon-name-part taxon-name-part-type="genus" reg="Discula">Discula</tp:taxon-name-part></tp:taxon-name></italic> species included in the analyses, see Figure <xref ref-type="fig" rid="F4">4</xref>–<xref ref-type="fig" rid="F6">6</xref>.</p></caption><graphic xmlns:xlink="http://www.w3.org/1999/xlink" xlink:href="zookeys-732-001-g003.jpg" position="float" orientation="portrait" xlink:type="simple" id="oo_181295.jpg"/></fig><fig id="F4" position="float" orientation="portrait"><label>Figure 4.</label><caption><p>Bayesian 50% majority rule consensus tree based on <italic>cox1</italic> sequences of <italic><tp:taxon-name><tp:taxon-name-part taxon-name-part-type="genus" reg="Hystricella">Hystricella</tp:taxon-name-part></tp:taxon-name></italic> species. Posterior probability values (first value), bootstrap support values from the maximum likelihood analysis with iqtree (second value) and Garli (third value) and maximum parsimony analysis with PAUP* (fourth value) are indicated at the nodes. Only posterior probability values ≥ 0.5 and bootstrap support values ≥ 50% are shown. The inset map shows the distribution of <italic><tp:taxon-name><tp:taxon-name-part taxon-name-part-type="genus" reg="Helix">H.</tp:taxon-name-part> <tp:taxon-name-part taxon-name-part-type="species" reg="bicarinata">bicarinata</tp:taxon-name-part></tp:taxon-name></italic> (blue), <italic><tp:taxon-name><tp:taxon-name-part taxon-name-part-type="genus" reg="Helix">H.</tp:taxon-name-part> <tp:taxon-name-part taxon-name-part-type="species" reg="echinulata">echinulata</tp:taxon-name-part></tp:taxon-name></italic> (green) and putative hybrids of both species (red) on Porto Santo. The tip labels on the tree are coloured accordingly. For information on vouchers, see Table <xref ref-type="table" rid="T1">1</xref> and the corresponding material lists under the species’ sections. The inset tree shows the position of <italic><tp:taxon-name><tp:taxon-name-part taxon-name-part-type="genus" reg="Hystricella">Hystricella</tp:taxon-name-part></tp:taxon-name></italic> in relation to the other investigated genus-group taxa based on the analysis of concatenated mitochondrial and nuclear sequences as shown in Figure <xref ref-type="fig" rid="F3">3</xref>.</p></caption><graphic xmlns:xlink="http://www.w3.org/1999/xlink" xlink:href="zookeys-732-001-g004.jpg" position="float" orientation="portrait" xlink:type="simple" id="oo_181297.jpg"/></fig><fig id="F6" position="float" orientation="portrait"><label>Figure 6.</label><caption><p>Bayesian 50% majority rule consensus tree based on <italic>cox1</italic> sequences of (<bold>A</bold>) <italic><tp:taxon-name><tp:taxon-name-part taxon-name-part-type="genus" reg="Callina">Callina</tp:taxon-name-part></tp:taxon-name></italic> and (<bold>B</bold>) <italic><tp:taxon-name><tp:taxon-name-part taxon-name-part-type="genus" reg="Discula">Discula</tp:taxon-name-part></tp:taxon-name></italic> species. Posterior probability values (first value), bootstrap support values from the maximum likelihood analysis with Garli (second value) and iqtree (third value) and maximum parsimony analysis with PAUP* (fourth value) are indicated at the nodes. Only posterior probability values ≥ 0.5 and bootstrap support values ≥ 50% are shown. For information on vouchers, see Table <xref ref-type="table" rid="T1">1</xref> and the corresponding material lists under the species’ sections. The inset tree shows the position of <italic><tp:taxon-name><tp:taxon-name-part taxon-name-part-type="genus" reg="Callina">Callina</tp:taxon-name-part></tp:taxon-name></italic> and <italic><tp:taxon-name><tp:taxon-name-part taxon-name-part-type="genus" reg="Discula">Discula</tp:taxon-name-part></tp:taxon-name></italic> in relation to the other investigated genus-group taxa based on the analysis of concatenated mitochondrial and nuclear sequences as shown in Figure <xref ref-type="fig" rid="F3">3</xref>.</p></caption><graphic xmlns:xlink="http://www.w3.org/1999/xlink" xlink:href="zookeys-732-001-g006.jpg" position="float" orientation="portrait" xlink:type="simple" id="oo_181301.jpg"/></fig><fig id="F5" position="float" orientation="portrait"><label>Figure 5.</label><caption><p>Bayesian 50% majority rule consensus tree based on <italic>cox1</italic> sequences of <italic><tp:taxon-name><tp:taxon-name-part taxon-name-part-type="genus" reg="Wollastonia">Wollastonia</tp:taxon-name-part></tp:taxon-name></italic> gen. n. species. Posterior probability values (first value), bootstrap support values from the maximum likelihood analysis with Garli (second value) and iqtree (third value) and maximum parsimony analysis with PAUP* (fourth value) are indicated at the nodes. Only posterior probability values ≥ 0.5 and bootstrap support values ≥ 50% are shown. For information on vouchers, see Table <xref ref-type="table" rid="T1">1</xref> and the corresponding material lists under the species’ sections. The inset tree shows the position of <italic><tp:taxon-name><tp:taxon-name-part taxon-name-part-type="genus" reg="Wollastonia">Wollastonia</tp:taxon-name-part></tp:taxon-name></italic> gen. n. in relation to the other investigated genus-group taxa based on the analysis of concatenated mitochondrial and nuclear sequences as shown in Figure <xref ref-type="fig" rid="F3">3</xref>.</p></caption><graphic xmlns:xlink="http://www.w3.org/1999/xlink" xlink:href="zookeys-732-001-g005.jpg" position="float" orientation="portrait" xlink:type="simple" id="oo_181299.jpg"/></fig><table-wrap id="T1" position="float" orientation="portrait"><label>Table 1.</label><caption><p>Vouchers, locality data and GenBank accession numbers of <tp:taxon-name><tp:taxon-name-part taxon-name-part-type="subfamily">Geomitrinae</tp:taxon-name-part></tp:taxon-name> samples used for molecular analyses.</p></caption><table id="TID0EDAAE" rules="all"><tbody><tr><th rowspan="2" colspan="1">Taxon</th><th rowspan="2" colspan="1">Voucher number</th><th rowspan="2" colspan="1">Latitude / Longitude</th><th rowspan="1" colspan="2">GenBank accession number</th></tr><tr><th rowspan="1" colspan="1">
                  <italic>cox1</italic>
                </th><th rowspan="1" colspan="1">18S rDNA + <abbrev xmlns:xlink="http://www.w3.org/1999/xlink" xlink:title="internal transcribed spacer 1" id="ABBRID0E6DAG" xlink:type="simple">ITS1</abbrev> + 5.8S rDNA + <abbrev xmlns:xlink="http://www.w3.org/1999/xlink" xlink:title="internal transcribed spacer 2" id="ABBRID0EDEAG" xlink:type="simple">ITS2</abbrev> + 28S rDNA</th></tr><tr><td rowspan="1" colspan="1">
                  <italic><tp:taxon-name><tp:taxon-name-part taxon-name-part-type="genus" reg="Hystricella">Hystricella</tp:taxon-name-part> <tp:taxon-name-part taxon-name-part-type="species" reg="bicarinata">bicarinata</tp:taxon-name-part></tp:taxon-name></italic>
                </td><td rowspan="1" colspan="1">HY03_2</td><td rowspan="1" colspan="1">
                  <named-content xmlns:xlink="http://www.w3.org/1999/xlink" content-type="dwc:verbatimCoordinates" xlink:type="simple"><named-content content-type="geo-json" specific-use="{&#34;type&#34;:&#34;Point&#34;,&#34;coordinates&#34;:[-16.314722,33.071111]}" id="NCID0EBFAG" xlink:type="simple">33°04'16"N/16°18'53"W</named-content></named-content>
                </td><td rowspan="1" colspan="1">
                  <ext-link xmlns:xlink="http://www.w3.org/1999/xlink" ext-link-type="gen" xlink:href="MG575049" xlink:type="simple">MG575049</ext-link>
                </td><td rowspan="1" colspan="1">
                  <ext-link xmlns:xlink="http://www.w3.org/1999/xlink" ext-link-type="gen" xlink:href="MG575189" xlink:type="simple">MG575189</ext-link>
                </td></tr><tr><td rowspan="1" colspan="1">
                  <italic><tp:taxon-name><tp:taxon-name-part taxon-name-part-type="genus" reg="Hystricella">Hystricella</tp:taxon-name-part> <tp:taxon-name-part taxon-name-part-type="species" reg="bicarinata">bicarinata</tp:taxon-name-part></tp:taxon-name></italic>
                </td><td rowspan="1" colspan="1">HY03_3</td><td rowspan="1" colspan="1">
                  <named-content xmlns:xlink="http://www.w3.org/1999/xlink" content-type="dwc:verbatimCoordinates" xlink:type="simple"><named-content content-type="geo-json" specific-use="{&#34;type&#34;:&#34;Point&#34;,&#34;coordinates&#34;:[-16.314722,33.071111]}" id="NCID0ESGAG" xlink:type="simple">33°04'16"N/16°18'53"W</named-content></named-content>
                </td><td rowspan="1" colspan="1">
                  <ext-link xmlns:xlink="http://www.w3.org/1999/xlink" ext-link-type="gen" xlink:href="MG575050" xlink:type="simple">MG575050</ext-link>
                </td><td rowspan="1" colspan="1">–</td></tr><tr><td rowspan="1" colspan="1">
                  <italic><tp:taxon-name><tp:taxon-name-part taxon-name-part-type="genus" reg="Hystricella">Hystricella</tp:taxon-name-part> <tp:taxon-name-part taxon-name-part-type="species" reg="bicarinata">bicarinata</tp:taxon-name-part></tp:taxon-name></italic>
                </td><td rowspan="1" colspan="1">HY04_1</td><td rowspan="1" colspan="1">
                  <named-content xmlns:xlink="http://www.w3.org/1999/xlink" content-type="dwc:verbatimCoordinates" xlink:type="simple"><named-content content-type="geo-json" specific-use="{&#34;type&#34;:&#34;Point&#34;,&#34;coordinates&#34;:[-16.333333,33.078333]}" id="NCID0E4HAG" xlink:type="simple">33°04'42"N/16°20'00"W</named-content></named-content>
                </td><td rowspan="1" colspan="1">
                  <ext-link xmlns:xlink="http://www.w3.org/1999/xlink" ext-link-type="gen" xlink:href="MG575051" xlink:type="simple">MG575051</ext-link>
                </td><td rowspan="1" colspan="1">
                  <ext-link xmlns:xlink="http://www.w3.org/1999/xlink" ext-link-type="gen" xlink:href="MG575190" xlink:type="simple">MG575190</ext-link>
                </td></tr><tr><td rowspan="1" colspan="1">
                  <italic><tp:taxon-name><tp:taxon-name-part taxon-name-part-type="genus" reg="Hystricella">Hystricella</tp:taxon-name-part> <tp:taxon-name-part taxon-name-part-type="species" reg="bicarinata">bicarinata</tp:taxon-name-part></tp:taxon-name></italic>
                </td><td rowspan="1" colspan="1">HY10_1</td><td rowspan="1" colspan="1">
                  <named-content xmlns:xlink="http://www.w3.org/1999/xlink" content-type="dwc:verbatimCoordinates" xlink:type="simple"><named-content content-type="geo-json" specific-use="{&#34;type&#34;:&#34;Point&#34;,&#34;coordinates&#34;:[-16.311389,33.080833]}" id="NCID0EOJAG" xlink:type="simple">33°04'51"N/16°18'41"W</named-content></named-content>
                </td><td rowspan="1" colspan="1">
                  <ext-link xmlns:xlink="http://www.w3.org/1999/xlink" ext-link-type="gen" xlink:href="MG575052" xlink:type="simple">MG575052</ext-link>
                </td><td rowspan="1" colspan="1">–</td></tr><tr><td rowspan="1" colspan="1">
                  <italic><tp:taxon-name><tp:taxon-name-part taxon-name-part-type="genus" reg="Hystricella">Hystricella</tp:taxon-name-part> <tp:taxon-name-part taxon-name-part-type="species" reg="bicarinata">bicarinata</tp:taxon-name-part></tp:taxon-name></italic>
                </td><td rowspan="1" colspan="1">HY10_2</td><td rowspan="1" colspan="1">
                  <named-content xmlns:xlink="http://www.w3.org/1999/xlink" content-type="dwc:verbatimCoordinates" xlink:type="simple"><named-content content-type="geo-json" specific-use="{&#34;type&#34;:&#34;Point&#34;,&#34;coordinates&#34;:[-16.311389,33.080833]}" id="NCID0EZKAG" xlink:type="simple">33°04'51"N/16°18'41"W</named-content></named-content>
                </td><td rowspan="1" colspan="1">
                  <ext-link xmlns:xlink="http://www.w3.org/1999/xlink" ext-link-type="gen" xlink:href="MG575053" xlink:type="simple">MG575053</ext-link>
                </td><td rowspan="1" colspan="1">–</td></tr><tr><td rowspan="1" colspan="1">
                  <italic><tp:taxon-name><tp:taxon-name-part taxon-name-part-type="genus" reg="Hystricella">Hystricella</tp:taxon-name-part> <tp:taxon-name-part taxon-name-part-type="species" reg="bicarinata">bicarinata</tp:taxon-name-part></tp:taxon-name></italic>
                </td><td rowspan="1" colspan="1">HY10_3</td><td rowspan="1" colspan="1">
                  <named-content xmlns:xlink="http://www.w3.org/1999/xlink" content-type="dwc:verbatimCoordinates" xlink:type="simple"><named-content content-type="geo-json" specific-use="{&#34;type&#34;:&#34;Point&#34;,&#34;coordinates&#34;:[-16.311389,33.080833]}" id="NCID0EEMAG" xlink:type="simple">33°04'51"N/16°18'41"W</named-content></named-content>
                </td><td rowspan="1" colspan="1">
                  <ext-link xmlns:xlink="http://www.w3.org/1999/xlink" ext-link-type="gen" xlink:href="MG575054" xlink:type="simple">MG575054</ext-link>
                </td><td rowspan="1" colspan="1">–</td></tr><tr><td rowspan="1" colspan="1">
                  <italic><tp:taxon-name><tp:taxon-name-part taxon-name-part-type="genus" reg="Hystricella">Hystricella</tp:taxon-name-part> <tp:taxon-name-part taxon-name-part-type="species" reg="bicarinata">bicarinata</tp:taxon-name-part></tp:taxon-name></italic>
                </td><td rowspan="1" colspan="1">HY32_1</td><td rowspan="1" colspan="1">
                  <named-content xmlns:xlink="http://www.w3.org/1999/xlink" content-type="dwc:verbatimCoordinates" xlink:type="simple"><named-content content-type="geo-json" specific-use="{&#34;type&#34;:&#34;Point&#34;,&#34;coordinates&#34;:[-16.330000,33.077222]}" id="NCID0EPNAG" xlink:type="simple">33°04'38"N/16°19'48"W</named-content></named-content>
                </td><td rowspan="1" colspan="1">
                  <ext-link xmlns:xlink="http://www.w3.org/1999/xlink" ext-link-type="gen" xlink:href="MG575055" xlink:type="simple">MG575055</ext-link>
                </td><td rowspan="1" colspan="1">–</td></tr><tr><td rowspan="1" colspan="1">
                  <italic><tp:taxon-name><tp:taxon-name-part taxon-name-part-type="genus" reg="Hystricella">Hystricella</tp:taxon-name-part> <tp:taxon-name-part taxon-name-part-type="species" reg="bicarinata">bicarinata</tp:taxon-name-part></tp:taxon-name></italic>
                </td><td rowspan="1" colspan="1">HY32_2</td><td rowspan="1" colspan="1">
                  <named-content xmlns:xlink="http://www.w3.org/1999/xlink" content-type="dwc:verbatimCoordinates" xlink:type="simple"><named-content content-type="geo-json" specific-use="{&#34;type&#34;:&#34;Point&#34;,&#34;coordinates&#34;:[-16.330000,33.077222]}" id="NCID0E1OAG" xlink:type="simple">33°04'38"N/16°19'48"W</named-content></named-content>
                </td><td rowspan="1" colspan="1">
                  <ext-link xmlns:xlink="http://www.w3.org/1999/xlink" ext-link-type="gen" xlink:href="MG575056" xlink:type="simple">MG575056</ext-link>
                </td><td rowspan="1" colspan="1">–</td></tr><tr><td rowspan="1" colspan="1">
                  <italic><tp:taxon-name><tp:taxon-name-part taxon-name-part-type="genus" reg="Hystricella">Hystricella</tp:taxon-name-part> <tp:taxon-name-part taxon-name-part-type="species" reg="bicarinata">bicarinata</tp:taxon-name-part></tp:taxon-name></italic>
                </td><td rowspan="1" colspan="1">HY33_1</td><td rowspan="1" colspan="1">
                  <named-content xmlns:xlink="http://www.w3.org/1999/xlink" content-type="dwc:verbatimCoordinates" xlink:type="simple"><named-content content-type="geo-json" specific-use="{&#34;type&#34;:&#34;Point&#34;,&#34;coordinates&#34;:[-16.323889,33.081111]}" id="NCID0EFQAG" xlink:type="simple">33°04'52"N/16°19'26"W</named-content></named-content>
                </td><td rowspan="1" colspan="1">
                  <ext-link xmlns:xlink="http://www.w3.org/1999/xlink" ext-link-type="gen" xlink:href="MG575057" xlink:type="simple">MG575057</ext-link>
                </td><td rowspan="1" colspan="1">–</td></tr><tr><td rowspan="1" colspan="1">
                  <italic><tp:taxon-name><tp:taxon-name-part taxon-name-part-type="genus" reg="Hystricella">Hystricella</tp:taxon-name-part> <tp:taxon-name-part taxon-name-part-type="species" reg="bicarinata">bicarinata</tp:taxon-name-part></tp:taxon-name></italic>
                </td><td rowspan="1" colspan="1">HY33_2</td><td rowspan="1" colspan="1">
                  <named-content xmlns:xlink="http://www.w3.org/1999/xlink" content-type="dwc:verbatimCoordinates" xlink:type="simple"><named-content content-type="geo-json" specific-use="{&#34;type&#34;:&#34;Point&#34;,&#34;coordinates&#34;:[-16.323889,33.081111]}" id="NCID0EQRAG" xlink:type="simple">33°04'52"N/16°19'26"W</named-content></named-content>
                </td><td rowspan="1" colspan="1">
                  <ext-link xmlns:xlink="http://www.w3.org/1999/xlink" ext-link-type="gen" xlink:href="MG575058" xlink:type="simple">MG575058</ext-link>
                </td><td rowspan="1" colspan="1">–</td></tr><tr><td rowspan="1" colspan="1">
                  <italic><tp:taxon-name><tp:taxon-name-part taxon-name-part-type="genus" reg="Hystricella">Hystricella</tp:taxon-name-part> <tp:taxon-name-part taxon-name-part-type="species" reg="bicarinata">bicarinata</tp:taxon-name-part></tp:taxon-name></italic>
                </td><td rowspan="1" colspan="1">HY33_3</td><td rowspan="1" colspan="1">
                  <named-content xmlns:xlink="http://www.w3.org/1999/xlink" content-type="dwc:verbatimCoordinates" xlink:type="simple"><named-content content-type="geo-json" specific-use="{&#34;type&#34;:&#34;Point&#34;,&#34;coordinates&#34;:[-16.323889,33.081111]}" id="NCID0E2SAG" xlink:type="simple">33°04'52"N/16°19'26"W</named-content></named-content>
                </td><td rowspan="1" colspan="1">
                  <ext-link xmlns:xlink="http://www.w3.org/1999/xlink" ext-link-type="gen" xlink:href="MG575059" xlink:type="simple">MG575059</ext-link>
                </td><td rowspan="1" colspan="1">
                  <ext-link xmlns:xlink="http://www.w3.org/1999/xlink" ext-link-type="gen" xlink:href="MG575191" xlink:type="simple">MG575191</ext-link>
                </td></tr><tr><td rowspan="1" colspan="1">
                  <italic><tp:taxon-name><tp:taxon-name-part taxon-name-part-type="genus" reg="Hystricella">Hystricella</tp:taxon-name-part> <tp:taxon-name-part taxon-name-part-type="species" reg="bicarinata">bicarinata</tp:taxon-name-part></tp:taxon-name></italic>
                </td><td rowspan="1" colspan="1">HY41_1</td><td rowspan="1" colspan="1">
                  <named-content xmlns:xlink="http://www.w3.org/1999/xlink" content-type="dwc:verbatimCoordinates" xlink:type="simple"><named-content content-type="geo-json" specific-use="{&#34;type&#34;:&#34;Point&#34;,&#34;coordinates&#34;:[-16.322500,33.084444]}" id="NCID0EMUAG" xlink:type="simple">33°05'04"N/16°19'21"W</named-content></named-content>
                </td><td rowspan="1" colspan="1">
                  <ext-link xmlns:xlink="http://www.w3.org/1999/xlink" ext-link-type="gen" xlink:href="MG575060" xlink:type="simple">MG575060</ext-link>
                </td><td rowspan="1" colspan="1">–</td></tr><tr><td rowspan="1" colspan="1">
                  <italic><tp:taxon-name><tp:taxon-name-part taxon-name-part-type="genus" reg="Hystricella">Hystricella</tp:taxon-name-part> <tp:taxon-name-part taxon-name-part-type="species" reg="bicarinata">bicarinata</tp:taxon-name-part></tp:taxon-name></italic>
                </td><td rowspan="1" colspan="1">HY42_1</td><td rowspan="1" colspan="1">
                  <named-content xmlns:xlink="http://www.w3.org/1999/xlink" content-type="dwc:verbatimCoordinates" xlink:type="simple"><named-content content-type="geo-json" specific-use="{&#34;type&#34;:&#34;Point&#34;,&#34;coordinates&#34;:[-16.308611,33.080000]}" id="NCID0EXVAG" xlink:type="simple">33°04'48"N/16°18'31"W</named-content></named-content>
                </td><td rowspan="1" colspan="1">
                  <ext-link xmlns:xlink="http://www.w3.org/1999/xlink" ext-link-type="gen" xlink:href="MG575061" xlink:type="simple">MG575061</ext-link>
                </td><td rowspan="1" colspan="1">–</td></tr><tr><td rowspan="1" colspan="1">
                  <italic><tp:taxon-name><tp:taxon-name-part taxon-name-part-type="genus" reg="Hystricella">Hystricella</tp:taxon-name-part> <tp:taxon-name-part taxon-name-part-type="species" reg="bicarinata">bicarinata</tp:taxon-name-part></tp:taxon-name></italic>
                </td><td rowspan="1" colspan="1">HY42_2</td><td rowspan="1" colspan="1">
                  <named-content xmlns:xlink="http://www.w3.org/1999/xlink" content-type="dwc:verbatimCoordinates" xlink:type="simple"><named-content content-type="geo-json" specific-use="{&#34;type&#34;:&#34;Point&#34;,&#34;coordinates&#34;:[-16.308611,33.080000]}" id="NCID0ECXAG" xlink:type="simple">33°04'48"N/16°18'31"W</named-content></named-content>
                </td><td rowspan="1" colspan="1">
                  <ext-link xmlns:xlink="http://www.w3.org/1999/xlink" ext-link-type="gen" xlink:href="MG575062" xlink:type="simple">MG575062</ext-link>
                </td><td rowspan="1" colspan="1">–</td></tr><tr><td rowspan="1" colspan="1">
                  <italic><tp:taxon-name><tp:taxon-name-part taxon-name-part-type="genus" reg="Hystricella">Hystricella</tp:taxon-name-part> <tp:taxon-name-part taxon-name-part-type="species" reg="bicarinata">bicarinata</tp:taxon-name-part></tp:taxon-name></italic>
                </td><td rowspan="1" colspan="1">HY42_3</td><td rowspan="1" colspan="1">
                  <named-content xmlns:xlink="http://www.w3.org/1999/xlink" content-type="dwc:verbatimCoordinates" xlink:type="simple"><named-content content-type="geo-json" specific-use="{&#34;type&#34;:&#34;Point&#34;,&#34;coordinates&#34;:[-16.308611,33.080000]}" id="NCID0ENYAG" xlink:type="simple">33°04'48"N/16°18'31"W</named-content></named-content>
                </td><td rowspan="1" colspan="1">
                  <ext-link xmlns:xlink="http://www.w3.org/1999/xlink" ext-link-type="gen" xlink:href="MG575063" xlink:type="simple">MG575063</ext-link>
                </td><td rowspan="1" colspan="1">–</td></tr><tr><td rowspan="1" colspan="1">
                  <italic><tp:taxon-name><tp:taxon-name-part taxon-name-part-type="genus" reg="Hystricella">Hystricella</tp:taxon-name-part> <tp:taxon-name-part taxon-name-part-type="species" reg="bicarinata">bicarinata</tp:taxon-name-part></tp:taxon-name></italic>
                </td><td rowspan="1" colspan="1">HY43_1</td><td rowspan="1" colspan="1">
                  <named-content xmlns:xlink="http://www.w3.org/1999/xlink" content-type="dwc:verbatimCoordinates" xlink:type="simple"><named-content content-type="geo-json" specific-use="{&#34;type&#34;:&#34;Point&#34;,&#34;coordinates&#34;:[-16.335278,33.081944]}" id="NCID0EYZAG" xlink:type="simple">33°04'55"N/16°20'07"W</named-content></named-content>
                </td><td rowspan="1" colspan="1">
                  <ext-link xmlns:xlink="http://www.w3.org/1999/xlink" ext-link-type="gen" xlink:href="MG575064" xlink:type="simple">MG575064</ext-link>
                </td><td rowspan="1" colspan="1">–</td></tr><tr><td rowspan="1" colspan="1">
                  <italic><tp:taxon-name><tp:taxon-name-part taxon-name-part-type="genus" reg="Hystricella">Hystricella</tp:taxon-name-part> <tp:taxon-name-part taxon-name-part-type="species" reg="bicarinata">bicarinata</tp:taxon-name-part></tp:taxon-name></italic>
                </td><td rowspan="1" colspan="1">HY43_2</td><td rowspan="1" colspan="1">
                  <named-content xmlns:xlink="http://www.w3.org/1999/xlink" content-type="dwc:verbatimCoordinates" xlink:type="simple"><named-content content-type="geo-json" specific-use="{&#34;type&#34;:&#34;Point&#34;,&#34;coordinates&#34;:[-16.335278,33.081944]}" id="NCID0ED2AG" xlink:type="simple">33°04'55"N/16°20'07"W</named-content></named-content>
                </td><td rowspan="1" colspan="1">
                  <ext-link xmlns:xlink="http://www.w3.org/1999/xlink" ext-link-type="gen" xlink:href="MG575065" xlink:type="simple">MG575065</ext-link>
                </td><td rowspan="1" colspan="1">–</td></tr><tr><td rowspan="1" colspan="1">
                  <italic><tp:taxon-name><tp:taxon-name-part taxon-name-part-type="genus" reg="Hystricella">Hystricella</tp:taxon-name-part> <tp:taxon-name-part taxon-name-part-type="species" reg="bicarinata">bicarinata</tp:taxon-name-part></tp:taxon-name></italic>
                </td><td rowspan="1" colspan="1">HY45_2</td><td rowspan="1" colspan="1">
                  <named-content xmlns:xlink="http://www.w3.org/1999/xlink" content-type="dwc:verbatimCoordinates" xlink:type="simple"><named-content content-type="geo-json" specific-use="{&#34;type&#34;:&#34;Point&#34;,&#34;coordinates&#34;:[-16.300278,33.078333]}" id="NCID0EO3AG" xlink:type="simple">33°04'42"N/16°18'01"W</named-content></named-content>
                </td><td rowspan="1" colspan="1">
                  <ext-link xmlns:xlink="http://www.w3.org/1999/xlink" ext-link-type="gen" xlink:href="MG575066" xlink:type="simple">MG575066</ext-link>
                </td><td rowspan="1" colspan="1">–</td></tr><tr><td rowspan="1" colspan="1">
                  <italic><tp:taxon-name><tp:taxon-name-part taxon-name-part-type="genus" reg="Hystricella">Hystricella</tp:taxon-name-part> <tp:taxon-name-part taxon-name-part-type="species" reg="bicarinata">bicarinata</tp:taxon-name-part></tp:taxon-name></italic>
                </td><td rowspan="1" colspan="1">HY45_3</td><td rowspan="1" colspan="1">
                  <named-content xmlns:xlink="http://www.w3.org/1999/xlink" content-type="dwc:verbatimCoordinates" xlink:type="simple"><named-content content-type="geo-json" specific-use="{&#34;type&#34;:&#34;Point&#34;,&#34;coordinates&#34;:[-16.300278,33.078333]}" id="NCID0EZ4AG" xlink:type="simple">33°04'42"N/16°18'01"W</named-content></named-content>
                </td><td rowspan="1" colspan="1">
                  <ext-link xmlns:xlink="http://www.w3.org/1999/xlink" ext-link-type="gen" xlink:href="MG575067" xlink:type="simple">MG575067</ext-link>
                </td><td rowspan="1" colspan="1">
                  <ext-link xmlns:xlink="http://www.w3.org/1999/xlink" ext-link-type="gen" xlink:href="MG575192" xlink:type="simple">MG575192</ext-link>
                </td></tr><tr><td rowspan="1" colspan="1">
                  <italic><tp:taxon-name><tp:taxon-name-part taxon-name-part-type="genus" reg="Hystricella">Hystricella</tp:taxon-name-part> <tp:taxon-name-part taxon-name-part-type="species" reg="bicarinata">bicarinata</tp:taxon-name-part></tp:taxon-name></italic>
                </td><td rowspan="1" colspan="1">HY47_1</td><td rowspan="1" colspan="1">
                  <named-content xmlns:xlink="http://www.w3.org/1999/xlink" content-type="dwc:verbatimCoordinates" xlink:type="simple"><named-content content-type="geo-json" specific-use="{&#34;type&#34;:&#34;Point&#34;,&#34;coordinates&#34;:[-16.320556,33.083611]}" id="NCID0EK6AG" xlink:type="simple">33°05'01"N/16°19'14"W</named-content></named-content>
                </td><td rowspan="1" colspan="1">
                  <ext-link xmlns:xlink="http://www.w3.org/1999/xlink" ext-link-type="gen" xlink:href="MG575068" xlink:type="simple">MG575068</ext-link>
                </td><td rowspan="1" colspan="1">
                  <ext-link xmlns:xlink="http://www.w3.org/1999/xlink" ext-link-type="gen" xlink:href="MG575193" xlink:type="simple">MG575193</ext-link>
                </td></tr><tr><td rowspan="1" colspan="1">
                  <italic><tp:taxon-name><tp:taxon-name-part taxon-name-part-type="genus" reg="Hystricella">Hystricella</tp:taxon-name-part> <tp:taxon-name-part taxon-name-part-type="species" reg="bicarinata">bicarinata</tp:taxon-name-part></tp:taxon-name></italic>
                </td><td rowspan="1" colspan="1">HY47_2</td><td rowspan="1" colspan="1">
                  <named-content xmlns:xlink="http://www.w3.org/1999/xlink" content-type="dwc:verbatimCoordinates" xlink:type="simple"><named-content content-type="geo-json" specific-use="{&#34;type&#34;:&#34;Point&#34;,&#34;coordinates&#34;:[-16.320556,33.083611]}" id="NCID0E2ABG" xlink:type="simple">33°05'01"N/16°19'14"W</named-content></named-content>
                </td><td rowspan="1" colspan="1">
                  <ext-link xmlns:xlink="http://www.w3.org/1999/xlink" ext-link-type="gen" xlink:href="MG575069" xlink:type="simple">MG575069</ext-link>
                </td><td rowspan="1" colspan="1">–</td></tr><tr><td rowspan="1" colspan="1">
                  <italic><tp:taxon-name><tp:taxon-name-part taxon-name-part-type="genus" reg="Hystricella">Hystricella</tp:taxon-name-part> <tp:taxon-name-part taxon-name-part-type="species" reg="bicarinata">bicarinata</tp:taxon-name-part></tp:taxon-name></italic>
                </td><td rowspan="1" colspan="1">HY47_3</td><td rowspan="1" colspan="1">
                  <named-content xmlns:xlink="http://www.w3.org/1999/xlink" content-type="dwc:verbatimCoordinates" xlink:type="simple"><named-content content-type="geo-json" specific-use="{&#34;type&#34;:&#34;Point&#34;,&#34;coordinates&#34;:[-16.320556,33.083611]}" id="NCID0EGCBG" xlink:type="simple">33°05'01"N/16°19'14"W</named-content></named-content>
                </td><td rowspan="1" colspan="1">
                  <ext-link xmlns:xlink="http://www.w3.org/1999/xlink" ext-link-type="gen" xlink:href="MG575070" xlink:type="simple">MG575070</ext-link>
                </td><td rowspan="1" colspan="1">–</td></tr><tr><td rowspan="1" colspan="1">
                  <italic><tp:taxon-name><tp:taxon-name-part taxon-name-part-type="genus" reg="Hystricella">Hystricella</tp:taxon-name-part> <tp:taxon-name-part taxon-name-part-type="species" reg="bicarinata">bicarinata</tp:taxon-name-part></tp:taxon-name></italic>
                </td><td rowspan="1" colspan="1">MN3003</td><td rowspan="1" colspan="1">
                  <named-content xmlns:xlink="http://www.w3.org/1999/xlink" content-type="dwc:verbatimCoordinates" xlink:type="simple"><named-content content-type="geo-json" specific-use="{&#34;type&#34;:&#34;Point&#34;,&#34;coordinates&#34;:[-16.320556,33.083889]}" id="NCID0ERDBG" xlink:type="simple">33°05'02"N/16°19'14"W</named-content></named-content>
                </td><td rowspan="1" colspan="1">
                  <ext-link xmlns:xlink="http://www.w3.org/1999/xlink" ext-link-type="gen" xlink:href="MG575071" xlink:type="simple">MG575071</ext-link>
                </td><td rowspan="1" colspan="1">–</td></tr><tr><td rowspan="1" colspan="1">
                  <italic><tp:taxon-name><tp:taxon-name-part taxon-name-part-type="genus" reg="Hystricella">Hystricella</tp:taxon-name-part> <tp:taxon-name-part taxon-name-part-type="species" reg="bicarinata">bicarinata</tp:taxon-name-part></tp:taxon-name></italic>
                </td><td rowspan="1" colspan="1">MN3005</td><td rowspan="1" colspan="1">
                  <named-content xmlns:xlink="http://www.w3.org/1999/xlink" content-type="dwc:verbatimCoordinates" xlink:type="simple"><named-content content-type="geo-json" specific-use="{&#34;type&#34;:&#34;Point&#34;,&#34;coordinates&#34;:[-16.299722,33.078889]}" id="NCID0E3EBG" xlink:type="simple">33°04'44"N/16°17'59"W</named-content></named-content>
                </td><td rowspan="1" colspan="1">
                  <ext-link xmlns:xlink="http://www.w3.org/1999/xlink" ext-link-type="gen" xlink:href="MG575072" xlink:type="simple">MG575072</ext-link>
                </td><td rowspan="1" colspan="1">–</td></tr><tr><td rowspan="1" colspan="1">
                  <italic><tp:taxon-name><tp:taxon-name-part taxon-name-part-type="genus" reg="Hystricella">Hystricella</tp:taxon-name-part> <tp:taxon-name-part taxon-name-part-type="species" reg="bicarinata">bicarinata</tp:taxon-name-part></tp:taxon-name></italic>
                </td><td rowspan="1" colspan="1">MN3008</td><td rowspan="1" colspan="1">
                  <named-content xmlns:xlink="http://www.w3.org/1999/xlink" content-type="dwc:verbatimCoordinates" xlink:type="simple"><named-content content-type="geo-json" specific-use="{&#34;type&#34;:&#34;Point&#34;,&#34;coordinates&#34;:[-16.315278,33.070833]}" id="NCID0EHGBG" xlink:type="simple">33°04'15"N/16°18'55"W</named-content></named-content>
                </td><td rowspan="1" colspan="1">
                  <ext-link xmlns:xlink="http://www.w3.org/1999/xlink" ext-link-type="gen" xlink:href="MG575073" xlink:type="simple">MG575073</ext-link>
                </td><td rowspan="1" colspan="1">–</td></tr><tr><td rowspan="1" colspan="1">
                  <italic><tp:taxon-name><tp:taxon-name-part taxon-name-part-type="genus" reg="Hystricella">Hystricella</tp:taxon-name-part> <tp:taxon-name-part taxon-name-part-type="species" reg="bicarinata">bicarinata</tp:taxon-name-part></tp:taxon-name></italic>
                </td><td rowspan="1" colspan="1">MN3009</td><td rowspan="1" colspan="1">
                  <named-content xmlns:xlink="http://www.w3.org/1999/xlink" content-type="dwc:verbatimCoordinates" xlink:type="simple"><named-content content-type="geo-json" specific-use="{&#34;type&#34;:&#34;Point&#34;,&#34;coordinates&#34;:[-16.322500,33.084444]}" id="NCID0ESHBG" xlink:type="simple">33°05'04"N/16°19'21"W</named-content></named-content>
                </td><td rowspan="1" colspan="1">
                  <ext-link xmlns:xlink="http://www.w3.org/1999/xlink" ext-link-type="gen" xlink:href="MG575074" xlink:type="simple">MG575074</ext-link>
                </td><td rowspan="1" colspan="1">–</td></tr><tr><td rowspan="1" colspan="1">
                  <italic><tp:taxon-name><tp:taxon-name-part taxon-name-part-type="genus" reg="Hystricella">Hystricella</tp:taxon-name-part> <tp:taxon-name-part taxon-name-part-type="species" reg="bicarinata">bicarinata</tp:taxon-name-part></tp:taxon-name></italic>
                </td><td rowspan="1" colspan="1">MN3014</td><td rowspan="1" colspan="1">
                  <named-content xmlns:xlink="http://www.w3.org/1999/xlink" content-type="dwc:verbatimCoordinates" xlink:type="simple"><named-content content-type="geo-json" specific-use="{&#34;type&#34;:&#34;Point&#34;,&#34;coordinates&#34;:[-16.323889,33.081111]}" id="NCID0E4IBG" xlink:type="simple">33°04'52"N/16°19'26"W</named-content></named-content>
                </td><td rowspan="1" colspan="1">
                  <ext-link xmlns:xlink="http://www.w3.org/1999/xlink" ext-link-type="gen" xlink:href="MG575075" xlink:type="simple">MG575075</ext-link>
                </td><td rowspan="1" colspan="1">–</td></tr><tr><td rowspan="1" colspan="1">
                  <italic><tp:taxon-name><tp:taxon-name-part taxon-name-part-type="genus" reg="Hystricella">Hystricella</tp:taxon-name-part> <tp:taxon-name-part taxon-name-part-type="species" reg="bicarinata">bicarinata</tp:taxon-name-part></tp:taxon-name></italic>
                </td><td rowspan="1" colspan="1">MN3016</td><td rowspan="1" colspan="1">
                  <named-content xmlns:xlink="http://www.w3.org/1999/xlink" content-type="dwc:verbatimCoordinates" xlink:type="simple"><named-content content-type="geo-json" specific-use="{&#34;type&#34;:&#34;Point&#34;,&#34;coordinates&#34;:[-16.333333,33.078333]}" id="NCID0EIKBG" xlink:type="simple">33°04'42"N/16°20'00"W</named-content></named-content>
                </td><td rowspan="1" colspan="1">
                  <ext-link xmlns:xlink="http://www.w3.org/1999/xlink" ext-link-type="gen" xlink:href="MG575076" xlink:type="simple">MG575076</ext-link>
                </td><td rowspan="1" colspan="1">–</td></tr><tr><td rowspan="1" colspan="1">
                  <italic><tp:taxon-name><tp:taxon-name-part taxon-name-part-type="genus" reg="Hystricella">Hystricella</tp:taxon-name-part> <tp:taxon-name-part taxon-name-part-type="species" reg="bicarinata">bicarinata</tp:taxon-name-part></tp:taxon-name></italic>
                </td><td rowspan="1" colspan="1">MN3018</td><td rowspan="1" colspan="1">
                  <named-content xmlns:xlink="http://www.w3.org/1999/xlink" content-type="dwc:verbatimCoordinates" xlink:type="simple"><named-content content-type="geo-json" specific-use="{&#34;type&#34;:&#34;Point&#34;,&#34;coordinates&#34;:[-16.327222,33.075556]}" id="NCID0ETLBG" xlink:type="simple">33°04'32"N/16°19'38"W</named-content></named-content>
                </td><td rowspan="1" colspan="1">
                  <ext-link xmlns:xlink="http://www.w3.org/1999/xlink" ext-link-type="gen" xlink:href="MG575077" xlink:type="simple">MG575077</ext-link>
                </td><td rowspan="1" colspan="1">–</td></tr><tr><td rowspan="1" colspan="1">
                  <italic><tp:taxon-name><tp:taxon-name-part taxon-name-part-type="genus" reg="Hystricella">Hystricella</tp:taxon-name-part> <tp:taxon-name-part taxon-name-part-type="species" reg="bicarinata">bicarinata</tp:taxon-name-part></tp:taxon-name></italic>
                </td><td rowspan="1" colspan="1">MN3019</td><td rowspan="1" colspan="1">
                  <named-content xmlns:xlink="http://www.w3.org/1999/xlink" content-type="dwc:verbatimCoordinates" xlink:type="simple"><named-content content-type="geo-json" specific-use="{&#34;type&#34;:&#34;Point&#34;,&#34;coordinates&#34;:[-16.300278,33.078333]}" id="NCID0E5MBG" xlink:type="simple">33°04'42"N/16°18'01"W</named-content></named-content>
                </td><td rowspan="1" colspan="1">
                  <ext-link xmlns:xlink="http://www.w3.org/1999/xlink" ext-link-type="gen" xlink:href="MG575078" xlink:type="simple">MG575078</ext-link>
                </td><td rowspan="1" colspan="1">–</td></tr><tr><td rowspan="1" colspan="1">
                  <italic><tp:taxon-name><tp:taxon-name-part taxon-name-part-type="genus" reg="Hystricella">Hystricella</tp:taxon-name-part> <tp:taxon-name-part taxon-name-part-type="species" reg="bicarinata">bicarinata</tp:taxon-name-part></tp:taxon-name></italic>
                </td><td rowspan="1" colspan="1">MN3020</td><td rowspan="1" colspan="1">
                  <named-content xmlns:xlink="http://www.w3.org/1999/xlink" content-type="dwc:verbatimCoordinates" xlink:type="simple"><named-content content-type="geo-json" specific-use="{&#34;type&#34;:&#34;Point&#34;,&#34;coordinates&#34;:[-16.335278,33.081944]}" id="NCID0EJOBG" xlink:type="simple">33°04'55"N/16°20'07"W</named-content></named-content>
                </td><td rowspan="1" colspan="1">
                  <ext-link xmlns:xlink="http://www.w3.org/1999/xlink" ext-link-type="gen" xlink:href="MG575079" xlink:type="simple">MG575079</ext-link>
                </td><td rowspan="1" colspan="1">–</td></tr><tr><td rowspan="1" colspan="1">
                  <italic><tp:taxon-name><tp:taxon-name-part taxon-name-part-type="genus" reg="Hystricella">Hystricella</tp:taxon-name-part> <tp:taxon-name-part taxon-name-part-type="species" reg="bicarinata">bicarinata</tp:taxon-name-part></tp:taxon-name></italic>
                </td><td rowspan="1" colspan="1">MN3022</td><td rowspan="1" colspan="1">
                  <named-content xmlns:xlink="http://www.w3.org/1999/xlink" content-type="dwc:verbatimCoordinates" xlink:type="simple"><named-content content-type="geo-json" specific-use="{&#34;type&#34;:&#34;Point&#34;,&#34;coordinates&#34;:[-16.320556,33.083611]}" id="NCID0EUPBG" xlink:type="simple">33°05'01"N/16°19'14"W</named-content></named-content>
                </td><td rowspan="1" colspan="1">
                  <ext-link xmlns:xlink="http://www.w3.org/1999/xlink" ext-link-type="gen" xlink:href="MG575080" xlink:type="simple">MG575080</ext-link>
                </td><td rowspan="1" colspan="1">–</td></tr><tr><td rowspan="1" colspan="1">
                  <italic><tp:taxon-name><tp:taxon-name-part taxon-name-part-type="genus" reg="Hystricella">Hystricella</tp:taxon-name-part> <tp:taxon-name-part taxon-name-part-type="species" reg="bicarinata">bicarinata</tp:taxon-name-part></tp:taxon-name></italic>
                </td><td rowspan="1" colspan="1">MN3023</td><td rowspan="1" colspan="1">
                  <named-content xmlns:xlink="http://www.w3.org/1999/xlink" content-type="dwc:verbatimCoordinates" xlink:type="simple"><named-content content-type="geo-json" specific-use="{&#34;type&#34;:&#34;Point&#34;,&#34;coordinates&#34;:[-16.311389,33.080833]}" id="NCID0E6QBG" xlink:type="simple">33°04'51"N/16°18'41"W</named-content></named-content>
                </td><td rowspan="1" colspan="1">
                  <ext-link xmlns:xlink="http://www.w3.org/1999/xlink" ext-link-type="gen" xlink:href="MG575081" xlink:type="simple">MG575081</ext-link>
                </td><td rowspan="1" colspan="1">–</td></tr><tr><td rowspan="1" colspan="1">
                  <italic><tp:taxon-name><tp:taxon-name-part taxon-name-part-type="genus" reg="Hystricella">Hystricella</tp:taxon-name-part> <tp:taxon-name-part taxon-name-part-type="species" reg="bicarinata">bicarinata</tp:taxon-name-part></tp:taxon-name></italic>
                </td><td rowspan="1" colspan="1">MN3029</td><td rowspan="1" colspan="1">
                  <named-content xmlns:xlink="http://www.w3.org/1999/xlink" content-type="dwc:verbatimCoordinates" xlink:type="simple"><named-content content-type="geo-json" specific-use="{&#34;type&#34;:&#34;Point&#34;,&#34;coordinates&#34;:[-16.308611,33.080000]}" id="NCID0EKSBG" xlink:type="simple">33°04'48"N/16°18'31"W</named-content></named-content>
                </td><td rowspan="1" colspan="1">
                  <ext-link xmlns:xlink="http://www.w3.org/1999/xlink" ext-link-type="gen" xlink:href="MG575082" xlink:type="simple">MG575082</ext-link>
                </td><td rowspan="1" colspan="1">–</td></tr><tr><td rowspan="1" colspan="1">
                  <italic><tp:taxon-name><tp:taxon-name-part taxon-name-part-type="genus" reg="Hystricella">Hystricella</tp:taxon-name-part> <tp:taxon-name-part taxon-name-part-type="species" reg="bicarinata">bicarinata</tp:taxon-name-part></tp:taxon-name></italic>
                </td><td rowspan="1" colspan="1">MN3047</td><td rowspan="1" colspan="1">
                  <named-content xmlns:xlink="http://www.w3.org/1999/xlink" content-type="dwc:verbatimCoordinates" xlink:type="simple"><named-content content-type="geo-json" specific-use="{&#34;type&#34;:&#34;Point&#34;,&#34;coordinates&#34;:[-16.299722,33.078889]}" id="NCID0EVTBG" xlink:type="simple">33°04'44"N/16°17'59"W</named-content></named-content>
                </td><td rowspan="1" colspan="1">
                  <ext-link xmlns:xlink="http://www.w3.org/1999/xlink" ext-link-type="gen" xlink:href="MG575083" xlink:type="simple">MG575083</ext-link>
                </td><td rowspan="1" colspan="1">–</td></tr><tr><td rowspan="1" colspan="1">
                  <italic><tp:taxon-name><tp:taxon-name-part taxon-name-part-type="genus" reg="Hystricella">Hystricella</tp:taxon-name-part> <tp:taxon-name-part taxon-name-part-type="species" reg="bicarinata">bicarinata</tp:taxon-name-part></tp:taxon-name></italic>
                </td><td rowspan="1" colspan="1">MN3049</td><td rowspan="1" colspan="1">
                  <named-content xmlns:xlink="http://www.w3.org/1999/xlink" content-type="dwc:verbatimCoordinates" xlink:type="simple"><named-content content-type="geo-json" specific-use="{&#34;type&#34;:&#34;Point&#34;,&#34;coordinates&#34;:[-16.319722,33.092778]}" id="NCID0EAVBG" xlink:type="simple">33°05'34"N/16°19'11"W</named-content></named-content>
                </td><td rowspan="1" colspan="1">
                  <ext-link xmlns:xlink="http://www.w3.org/1999/xlink" ext-link-type="gen" xlink:href="MG575084" xlink:type="simple">MG575084</ext-link>
                </td><td rowspan="1" colspan="1">–</td></tr><tr><td rowspan="1" colspan="1">
                  <italic><tp:taxon-name><tp:taxon-name-part taxon-name-part-type="genus" reg="Hystricella">Hystricella</tp:taxon-name-part> <tp:taxon-name-part taxon-name-part-type="species" reg="echinulata">echinulata</tp:taxon-name-part></tp:taxon-name></italic>
                </td><td rowspan="1" colspan="1">HY39_1</td><td rowspan="1" colspan="1">
                  <named-content xmlns:xlink="http://www.w3.org/1999/xlink" content-type="dwc:verbatimCoordinates" xlink:type="simple"><named-content content-type="geo-json" specific-use="{&#34;type&#34;:&#34;Point&#34;,&#34;coordinates&#34;:[-16.303889,33.091389]}" id="NCID0ELWBG" xlink:type="simple">33°05'29"N/16°18'14"W</named-content></named-content>
                </td><td rowspan="1" colspan="1">
                  <ext-link xmlns:xlink="http://www.w3.org/1999/xlink" ext-link-type="gen" xlink:href="MG575085" xlink:type="simple">MG575085</ext-link>
                </td><td rowspan="1" colspan="1">–</td></tr><tr><td rowspan="1" colspan="1">
                  <italic><tp:taxon-name><tp:taxon-name-part taxon-name-part-type="genus" reg="Hystricella">Hystricella</tp:taxon-name-part> <tp:taxon-name-part taxon-name-part-type="species" reg="echinulata">echinulata</tp:taxon-name-part></tp:taxon-name></italic>
                </td><td rowspan="1" colspan="1">HY39_2</td><td rowspan="1" colspan="1">
                  <named-content xmlns:xlink="http://www.w3.org/1999/xlink" content-type="dwc:verbatimCoordinates" xlink:type="simple"><named-content content-type="geo-json" specific-use="{&#34;type&#34;:&#34;Point&#34;,&#34;coordinates&#34;:[-16.303889,33.091389]}" id="NCID0EWXBG" xlink:type="simple">33°05'29"N/16°18'14"W</named-content></named-content>
                </td><td rowspan="1" colspan="1">
                  <ext-link xmlns:xlink="http://www.w3.org/1999/xlink" ext-link-type="gen" xlink:href="MG575086" xlink:type="simple">MG575086</ext-link>
                </td><td rowspan="1" colspan="1">–</td></tr><tr><td rowspan="1" colspan="1">
                  <italic><tp:taxon-name><tp:taxon-name-part taxon-name-part-type="genus" reg="Hystricella">Hystricella</tp:taxon-name-part> <tp:taxon-name-part taxon-name-part-type="species" reg="echinulata">echinulata</tp:taxon-name-part></tp:taxon-name></italic>
                </td><td rowspan="1" colspan="1">HY39_3</td><td rowspan="1" colspan="1">
                  <named-content xmlns:xlink="http://www.w3.org/1999/xlink" content-type="dwc:verbatimCoordinates" xlink:type="simple"><named-content content-type="geo-json" specific-use="{&#34;type&#34;:&#34;Point&#34;,&#34;coordinates&#34;:[-16.303889,33.091389]}" id="NCID0EBZBG" xlink:type="simple">33°05'29"N/16°18'14"W</named-content></named-content>
                </td><td rowspan="1" colspan="1">
                  <ext-link xmlns:xlink="http://www.w3.org/1999/xlink" ext-link-type="gen" xlink:href="MG575087" xlink:type="simple">MG575087</ext-link>
                </td><td rowspan="1" colspan="1">–</td></tr><tr><td rowspan="1" colspan="1">
                  <italic><tp:taxon-name><tp:taxon-name-part taxon-name-part-type="genus" reg="Hystricella">Hystricella</tp:taxon-name-part> <tp:taxon-name-part taxon-name-part-type="species" reg="echinulata">echinulata</tp:taxon-name-part></tp:taxon-name></italic>
                </td><td rowspan="1" colspan="1">HY40_1</td><td rowspan="1" colspan="1">
                  <named-content xmlns:xlink="http://www.w3.org/1999/xlink" content-type="dwc:verbatimCoordinates" xlink:type="simple"><named-content content-type="geo-json" specific-use="{&#34;type&#34;:&#34;Point&#34;,&#34;coordinates&#34;:[-16.300278,33.093889]}" id="NCID0EM1BG" xlink:type="simple">33°05'38"N/16°18'01"W</named-content></named-content>
                </td><td rowspan="1" colspan="1">
                  <ext-link xmlns:xlink="http://www.w3.org/1999/xlink" ext-link-type="gen" xlink:href="MG575088" xlink:type="simple">MG575088</ext-link>
                </td><td rowspan="1" colspan="1">–</td></tr><tr><td rowspan="1" colspan="1">
                  <italic><tp:taxon-name><tp:taxon-name-part taxon-name-part-type="genus" reg="Hystricella">Hystricella</tp:taxon-name-part> <tp:taxon-name-part taxon-name-part-type="species" reg="echinulata">echinulata</tp:taxon-name-part></tp:taxon-name></italic>
                </td><td rowspan="1" colspan="1">HY40_2</td><td rowspan="1" colspan="1">
                  <named-content xmlns:xlink="http://www.w3.org/1999/xlink" content-type="dwc:verbatimCoordinates" xlink:type="simple"><named-content content-type="geo-json" specific-use="{&#34;type&#34;:&#34;Point&#34;,&#34;coordinates&#34;:[-16.300278,33.093889]}" id="NCID0EX2BG" xlink:type="simple">33°05'38"N/16°18'01"W</named-content></named-content>
                </td><td rowspan="1" colspan="1">
                  <ext-link xmlns:xlink="http://www.w3.org/1999/xlink" ext-link-type="gen" xlink:href="MG575089" xlink:type="simple">MG575089</ext-link>
                </td><td rowspan="1" colspan="1">–</td></tr><tr><td rowspan="1" colspan="1">
                  <italic><tp:taxon-name><tp:taxon-name-part taxon-name-part-type="genus" reg="Hystricella">Hystricella</tp:taxon-name-part> <tp:taxon-name-part taxon-name-part-type="species" reg="echinulata">echinulata</tp:taxon-name-part></tp:taxon-name></italic>
                </td><td rowspan="1" colspan="1">HY40_3</td><td rowspan="1" colspan="1">
                  <named-content xmlns:xlink="http://www.w3.org/1999/xlink" content-type="dwc:verbatimCoordinates" xlink:type="simple"><named-content content-type="geo-json" specific-use="{&#34;type&#34;:&#34;Point&#34;,&#34;coordinates&#34;:[-16.300278,33.093889]}" id="NCID0EC4BG" xlink:type="simple">33°05'38"N/16°18'01"W</named-content></named-content>
                </td><td rowspan="1" colspan="1">
                  <ext-link xmlns:xlink="http://www.w3.org/1999/xlink" ext-link-type="gen" xlink:href="MG575090" xlink:type="simple">MG575090</ext-link>
                </td><td rowspan="1" colspan="1">–</td></tr><tr><td rowspan="1" colspan="1">
                  <italic><tp:taxon-name><tp:taxon-name-part taxon-name-part-type="genus" reg="Hystricella">Hystricella</tp:taxon-name-part> <tp:taxon-name-part taxon-name-part-type="species" reg="echinulata">echinulata</tp:taxon-name-part></tp:taxon-name></italic>
                </td><td rowspan="1" colspan="1">MN3004</td><td rowspan="1" colspan="1">
                  <named-content xmlns:xlink="http://www.w3.org/1999/xlink" content-type="dwc:verbatimCoordinates" xlink:type="simple"><named-content content-type="geo-json" specific-use="{&#34;type&#34;:&#34;Point&#34;,&#34;coordinates&#34;:[-16.303889,33.093333]}" id="NCID0EN5BG" xlink:type="simple">33°05'36"N/16°18'14"W</named-content></named-content>
                </td><td rowspan="1" colspan="1">
                  <ext-link xmlns:xlink="http://www.w3.org/1999/xlink" ext-link-type="gen" xlink:href="MG575091" xlink:type="simple">MG575091</ext-link>
                </td><td rowspan="1" colspan="1">–</td></tr><tr><td rowspan="1" colspan="1">
                  <italic><tp:taxon-name><tp:taxon-name-part taxon-name-part-type="genus" reg="Hystricella">Hystricella</tp:taxon-name-part> <tp:taxon-name-part taxon-name-part-type="species" reg="echinulata">echinulata</tp:taxon-name-part></tp:taxon-name></italic>
                </td><td rowspan="1" colspan="1">MN3006</td><td rowspan="1" colspan="1">
                  <named-content xmlns:xlink="http://www.w3.org/1999/xlink" content-type="dwc:verbatimCoordinates" xlink:type="simple"><named-content content-type="geo-json" specific-use="{&#34;type&#34;:&#34;Point&#34;,&#34;coordinates&#34;:[-16.303889,33.091389]}" id="NCID0EY6BG" xlink:type="simple">33°05'29"N/16°18'14"W</named-content></named-content>
                </td><td rowspan="1" colspan="1">
                  <ext-link xmlns:xlink="http://www.w3.org/1999/xlink" ext-link-type="gen" xlink:href="MG575092" xlink:type="simple">MG575092</ext-link>
                </td><td rowspan="1" colspan="1">–</td></tr><tr><td rowspan="1" colspan="1">
                  <italic><tp:taxon-name><tp:taxon-name-part taxon-name-part-type="genus" reg="Hystricella">Hystricella</tp:taxon-name-part> <tp:taxon-name-part taxon-name-part-type="species" reg="echinulata">echinulata</tp:taxon-name-part></tp:taxon-name></italic>
                </td><td rowspan="1" colspan="1">MN3010</td><td rowspan="1" colspan="1">
                  <named-content xmlns:xlink="http://www.w3.org/1999/xlink" content-type="dwc:verbatimCoordinates" xlink:type="simple"><named-content content-type="geo-json" specific-use="{&#34;type&#34;:&#34;Point&#34;,&#34;coordinates&#34;:[-16.300278,33.093889]}" id="NCID0EEBAI" xlink:type="simple">33°05'38"N/16°18'01"W</named-content></named-content>
                </td><td rowspan="1" colspan="1">
                  <ext-link xmlns:xlink="http://www.w3.org/1999/xlink" ext-link-type="gen" xlink:href="MG575093" xlink:type="simple">MG575093</ext-link>
                </td><td rowspan="1" colspan="1">–</td></tr><tr><td rowspan="1" colspan="1">
                  <italic><tp:taxon-name><tp:taxon-name-part taxon-name-part-type="genus" reg="Hystricella">Hystricella</tp:taxon-name-part> <tp:taxon-name-part taxon-name-part-type="species" reg="bicarinata">bicarinata</tp:taxon-name-part><tp:taxon-name-part taxon-name-part-type="uncertainty-rank">x</tp:taxon-name-part><tp:taxon-name-part taxon-name-part-type="subspecies" reg="echinulata">echinulata</tp:taxon-name-part></tp:taxon-name></italic></td><td rowspan="1" colspan="1">HY06_1</td><td rowspan="1" colspan="1">
                  <named-content xmlns:xlink="http://www.w3.org/1999/xlink" content-type="dwc:verbatimCoordinates" xlink:type="simple"><named-content content-type="geo-json" specific-use="{&#34;type&#34;:&#34;Point&#34;,&#34;coordinates&#34;:[-16.323056,33.095000]}" id="NCID0ESCAI" xlink:type="simple">33°05'42"N/16°19'23"W</named-content></named-content>
                </td><td rowspan="1" colspan="1">
                  <ext-link xmlns:xlink="http://www.w3.org/1999/xlink" ext-link-type="gen" xlink:href="MG575094" xlink:type="simple">MG575094</ext-link>
                </td><td rowspan="1" colspan="1">–</td></tr><tr><td rowspan="1" colspan="1">
                  <italic><tp:taxon-name><tp:taxon-name-part taxon-name-part-type="genus" reg="Hystricella">Hystricella</tp:taxon-name-part> <tp:taxon-name-part taxon-name-part-type="species" reg="bicarinata">bicarinata</tp:taxon-name-part> <tp:taxon-name-part taxon-name-part-type="uncertainty-rank">x</tp:taxon-name-part> <tp:taxon-name-part taxon-name-part-type="subspecies" reg="echinulata">echinulata</tp:taxon-name-part></tp:taxon-name></italic></td><td rowspan="1" colspan="1">HY35_1</td><td rowspan="1" colspan="1">
                  <named-content xmlns:xlink="http://www.w3.org/1999/xlink" content-type="dwc:verbatimCoordinates" xlink:type="simple"><named-content content-type="geo-json" specific-use="{&#34;type&#34;:&#34;Point&#34;,&#34;coordinates&#34;:[-16.306944,33.093056]}" id="NCID0EAEAI" xlink:type="simple">33°05'35"N/16°18'25"W</named-content></named-content>
                </td><td rowspan="1" colspan="1">
                  <ext-link xmlns:xlink="http://www.w3.org/1999/xlink" ext-link-type="gen" xlink:href="MG575095" xlink:type="simple">MG575095</ext-link>
                </td><td rowspan="1" colspan="1">–</td></tr><tr><td rowspan="1" colspan="1">
                  <italic><tp:taxon-name><tp:taxon-name-part taxon-name-part-type="genus" reg="Hystricella">Hystricella</tp:taxon-name-part> <tp:taxon-name-part taxon-name-part-type="species" reg="bicarinata">bicarinata</tp:taxon-name-part> <tp:taxon-name-part taxon-name-part-type="uncertainty-rank">x</tp:taxon-name-part> <tp:taxon-name-part taxon-name-part-type="subspecies" reg="echinulata">echinulata</tp:taxon-name-part></tp:taxon-name></italic></td><td rowspan="1" colspan="1">HY35_2</td><td rowspan="1" colspan="1">
                  <named-content xmlns:xlink="http://www.w3.org/1999/xlink" content-type="dwc:verbatimCoordinates" xlink:type="simple"><named-content content-type="geo-json" specific-use="{&#34;type&#34;:&#34;Point&#34;,&#34;coordinates&#34;:[-16.306944,33.093056]}" id="NCID0EOFAI" xlink:type="simple">33°05'35"N/16°18'25"W</named-content></named-content>
                </td><td rowspan="1" colspan="1">
                  <ext-link xmlns:xlink="http://www.w3.org/1999/xlink" ext-link-type="gen" xlink:href="MG575096" xlink:type="simple">MG575096</ext-link>
                </td><td rowspan="1" colspan="1">–</td></tr><tr><td rowspan="1" colspan="1">
                  <italic><tp:taxon-name><tp:taxon-name-part taxon-name-part-type="genus" reg="Hystricella">Hystricella</tp:taxon-name-part> <tp:taxon-name-part taxon-name-part-type="species" reg="bicarinata">bicarinata</tp:taxon-name-part> <tp:taxon-name-part taxon-name-part-type="uncertainty-rank">x</tp:taxon-name-part> <tp:taxon-name-part taxon-name-part-type="subspecies" reg="echinulata">echinulata</tp:taxon-name-part></tp:taxon-name></italic></td><td rowspan="1" colspan="1">HY35_3</td><td rowspan="1" colspan="1">
                  <named-content xmlns:xlink="http://www.w3.org/1999/xlink" content-type="dwc:verbatimCoordinates" xlink:type="simple"><named-content content-type="geo-json" specific-use="{&#34;type&#34;:&#34;Point&#34;,&#34;coordinates&#34;:[-16.306944,33.093056]}" id="NCID0E3GAI" xlink:type="simple">33°05'35"N/16°18'25"W</named-content></named-content>
                </td><td rowspan="1" colspan="1">
                  <ext-link xmlns:xlink="http://www.w3.org/1999/xlink" ext-link-type="gen" xlink:href="MG575097" xlink:type="simple">MG575097</ext-link>
                </td><td rowspan="1" colspan="1">–</td></tr><tr><td rowspan="1" colspan="1">
                  <italic><tp:taxon-name><tp:taxon-name-part taxon-name-part-type="genus" reg="Hystricella">Hystricella</tp:taxon-name-part> <tp:taxon-name-part taxon-name-part-type="species" reg="bicarinata">bicarinata</tp:taxon-name-part> <tp:taxon-name-part taxon-name-part-type="uncertainty-rank">x</tp:taxon-name-part> <tp:taxon-name-part taxon-name-part-type="subspecies" reg="echinulata">echinulata</tp:taxon-name-part></tp:taxon-name></italic></td><td rowspan="1" colspan="1">HY36_1</td><td rowspan="1" colspan="1">
                  <named-content xmlns:xlink="http://www.w3.org/1999/xlink" content-type="dwc:verbatimCoordinates" xlink:type="simple"><named-content content-type="geo-json" specific-use="{&#34;type&#34;:&#34;Point&#34;,&#34;coordinates&#34;:[-16.325556,33.099167]}" id="NCID0EKIAI" xlink:type="simple">33°05'57"N/16°19'32"W</named-content></named-content>
                </td><td rowspan="1" colspan="1">
                  <ext-link xmlns:xlink="http://www.w3.org/1999/xlink" ext-link-type="gen" xlink:href="MG575098" xlink:type="simple">MG575098</ext-link>
                </td><td rowspan="1" colspan="1">–</td></tr><tr><td rowspan="1" colspan="1">
                  <italic><tp:taxon-name><tp:taxon-name-part taxon-name-part-type="genus" reg="Hystricella">Hystricella</tp:taxon-name-part> <tp:taxon-name-part taxon-name-part-type="species" reg="bicarinata">bicarinata</tp:taxon-name-part> <tp:taxon-name-part taxon-name-part-type="uncertainty-rank">x</tp:taxon-name-part> <tp:taxon-name-part taxon-name-part-type="subspecies" reg="echinulata">echinulata</tp:taxon-name-part></tp:taxon-name></italic></td><td rowspan="1" colspan="1">HY36_2</td><td rowspan="1" colspan="1">
                  <named-content xmlns:xlink="http://www.w3.org/1999/xlink" content-type="dwc:verbatimCoordinates" xlink:type="simple"><named-content content-type="geo-json" specific-use="{&#34;type&#34;:&#34;Point&#34;,&#34;coordinates&#34;:[-16.325556,33.099167]}" id="NCID0EYJAI" xlink:type="simple">33°05'57"N/16°19'32"W</named-content></named-content>
                </td><td rowspan="1" colspan="1">
                  <ext-link xmlns:xlink="http://www.w3.org/1999/xlink" ext-link-type="gen" xlink:href="MG575099" xlink:type="simple">MG575099</ext-link>
                </td><td rowspan="1" colspan="1">–</td></tr><tr><td rowspan="1" colspan="1">
                  <italic><tp:taxon-name><tp:taxon-name-part taxon-name-part-type="genus" reg="Hystricella">Hystricella</tp:taxon-name-part> <tp:taxon-name-part taxon-name-part-type="species" reg="bicarinata">bicarinata</tp:taxon-name-part> <tp:taxon-name-part taxon-name-part-type="uncertainty-rank">x</tp:taxon-name-part> <tp:taxon-name-part taxon-name-part-type="subspecies" reg="echinulata">echinulata</tp:taxon-name-part></tp:taxon-name></italic></td><td rowspan="1" colspan="1">HY36_3</td><td rowspan="1" colspan="1">
                  <named-content xmlns:xlink="http://www.w3.org/1999/xlink" content-type="dwc:verbatimCoordinates" xlink:type="simple"><named-content content-type="geo-json" specific-use="{&#34;type&#34;:&#34;Point&#34;,&#34;coordinates&#34;:[-16.325556,33.099167]}" id="NCID0EGLAI" xlink:type="simple">33°05'57"N/16°19'32"W</named-content></named-content>
                </td><td rowspan="1" colspan="1">
                  <ext-link xmlns:xlink="http://www.w3.org/1999/xlink" ext-link-type="gen" xlink:href="MG575100" xlink:type="simple">MG575100</ext-link>
                </td><td rowspan="1" colspan="1">–</td></tr><tr><td rowspan="1" colspan="1">
                  <italic><tp:taxon-name><tp:taxon-name-part taxon-name-part-type="genus" reg="Hystricella">Hystricella</tp:taxon-name-part> <tp:taxon-name-part taxon-name-part-type="species" reg="bicarinata">bicarinata</tp:taxon-name-part> <tp:taxon-name-part taxon-name-part-type="uncertainty-rank">x</tp:taxon-name-part> <tp:taxon-name-part taxon-name-part-type="subspecies" reg="echinulata">echinulata</tp:taxon-name-part></tp:taxon-name></italic></td><td rowspan="1" colspan="1">HY37_1</td><td rowspan="1" colspan="1">
                  <named-content xmlns:xlink="http://www.w3.org/1999/xlink" content-type="dwc:verbatimCoordinates" xlink:type="simple"><named-content content-type="geo-json" specific-use="{&#34;type&#34;:&#34;Point&#34;,&#34;coordinates&#34;:[-16.323611,33.102500]}" id="NCID0EUMAI" xlink:type="simple">33°06'09"N/16°19'25"W</named-content></named-content>
                </td><td rowspan="1" colspan="1">
                  <ext-link xmlns:xlink="http://www.w3.org/1999/xlink" ext-link-type="gen" xlink:href="MG575101" xlink:type="simple">MG575101</ext-link>
                </td><td rowspan="1" colspan="1">–</td></tr><tr><td rowspan="1" colspan="1">
                  <italic><tp:taxon-name><tp:taxon-name-part taxon-name-part-type="genus" reg="Hystricella">Hystricella</tp:taxon-name-part> <tp:taxon-name-part taxon-name-part-type="species" reg="bicarinata">bicarinata</tp:taxon-name-part> <tp:taxon-name-part taxon-name-part-type="uncertainty-rank">x</tp:taxon-name-part> <tp:taxon-name-part taxon-name-part-type="subspecies" reg="echinulata">echinulata</tp:taxon-name-part></tp:taxon-name></italic></td><td rowspan="1" colspan="1">HY37_2</td><td rowspan="1" colspan="1">
                  <named-content xmlns:xlink="http://www.w3.org/1999/xlink" content-type="dwc:verbatimCoordinates" xlink:type="simple"><named-content content-type="geo-json" specific-use="{&#34;type&#34;:&#34;Point&#34;,&#34;coordinates&#34;:[-16.323611,33.102500]}" id="NCID0ECOAI" xlink:type="simple">33°06'09"N/16°19'25"W</named-content></named-content>
                </td><td rowspan="1" colspan="1">
                  <ext-link xmlns:xlink="http://www.w3.org/1999/xlink" ext-link-type="gen" xlink:href="MG575102" xlink:type="simple">MG575102</ext-link>
                </td><td rowspan="1" colspan="1">
                  <ext-link xmlns:xlink="http://www.w3.org/1999/xlink" ext-link-type="gen" xlink:href="MG575194" xlink:type="simple">MG575194</ext-link>
                </td></tr><tr><td rowspan="1" colspan="1">
                  <italic><tp:taxon-name><tp:taxon-name-part taxon-name-part-type="genus" reg="Hystricella">Hystricella</tp:taxon-name-part> <tp:taxon-name-part taxon-name-part-type="species" reg="bicarinata">bicarinata</tp:taxon-name-part> <tp:taxon-name-part taxon-name-part-type="uncertainty-rank">x</tp:taxon-name-part> <tp:taxon-name-part taxon-name-part-type="subspecies" reg="echinulata">echinulata</tp:taxon-name-part></tp:taxon-name></italic></td><td rowspan="1" colspan="1">MN3007</td><td rowspan="1" colspan="1">
                  <named-content xmlns:xlink="http://www.w3.org/1999/xlink" content-type="dwc:verbatimCoordinates" xlink:type="simple"><named-content content-type="geo-json" specific-use="{&#34;type&#34;:&#34;Point&#34;,&#34;coordinates&#34;:[-16.306944,33.093056]}" id="NCID0EWPAI" xlink:type="simple">33°05'35"N/16°18'25"W</named-content></named-content>
                </td><td rowspan="1" colspan="1">
                  <ext-link xmlns:xlink="http://www.w3.org/1999/xlink" ext-link-type="gen" xlink:href="MG575103" xlink:type="simple">MG575103</ext-link>
                </td><td rowspan="1" colspan="1">–</td></tr><tr><td rowspan="1" colspan="1">
                  <italic><tp:taxon-name><tp:taxon-name-part taxon-name-part-type="genus" reg="Hystricella">Hystricella</tp:taxon-name-part> <tp:taxon-name-part taxon-name-part-type="species" reg="bicarinata">bicarinata</tp:taxon-name-part> <tp:taxon-name-part taxon-name-part-type="uncertainty-rank">x</tp:taxon-name-part> <tp:taxon-name-part taxon-name-part-type="subspecies" reg="echinulata">echinulata</tp:taxon-name-part></tp:taxon-name></italic></td><td rowspan="1" colspan="1">MN3011</td><td rowspan="1" colspan="1">
                  <named-content xmlns:xlink="http://www.w3.org/1999/xlink" content-type="dwc:verbatimCoordinates" xlink:type="simple"><named-content content-type="geo-json" specific-use="{&#34;type&#34;:&#34;Point&#34;,&#34;coordinates&#34;:[-16.323611,33.102500]}" id="NCID0EERAI" xlink:type="simple">33°06'09"N/16°19'25"W</named-content></named-content>
                </td><td rowspan="1" colspan="1">
                  <ext-link xmlns:xlink="http://www.w3.org/1999/xlink" ext-link-type="gen" xlink:href="MG575104" xlink:type="simple">MG575104</ext-link>
                </td><td rowspan="1" colspan="1">–</td></tr><tr><td rowspan="1" colspan="1">
                  <italic><tp:taxon-name><tp:taxon-name-part taxon-name-part-type="genus" reg="Hystricella">Hystricella</tp:taxon-name-part> <tp:taxon-name-part taxon-name-part-type="species" reg="bicarinata">bicarinata</tp:taxon-name-part> <tp:taxon-name-part taxon-name-part-type="uncertainty-rank">x</tp:taxon-name-part> <tp:taxon-name-part taxon-name-part-type="subspecies" reg="echinulata">echinulata</tp:taxon-name-part></tp:taxon-name></italic></td><td rowspan="1" colspan="1">MN3015</td><td rowspan="1" colspan="1">
                  <named-content xmlns:xlink="http://www.w3.org/1999/xlink" content-type="dwc:verbatimCoordinates" xlink:type="simple"><named-content content-type="geo-json" specific-use="{&#34;type&#34;:&#34;Point&#34;,&#34;coordinates&#34;:[-16.325556,33.099167]}" id="NCID0ESSAI" xlink:type="simple">33°05'57"N/16°19'32"W</named-content></named-content>
                </td><td rowspan="1" colspan="1">
                  <ext-link xmlns:xlink="http://www.w3.org/1999/xlink" ext-link-type="gen" xlink:href="MG575105" xlink:type="simple">MG575105</ext-link>
                </td><td rowspan="1" colspan="1">–</td></tr><tr><td rowspan="1" colspan="1">
                  <italic><tp:taxon-name><tp:taxon-name-part taxon-name-part-type="genus" reg="Hystricella">Hystricella</tp:taxon-name-part> <tp:taxon-name-part taxon-name-part-type="species" reg="bicarinata">bicarinata</tp:taxon-name-part> <tp:taxon-name-part taxon-name-part-type="uncertainty-rank">x</tp:taxon-name-part> <tp:taxon-name-part taxon-name-part-type="subspecies" reg="echinulata">echinulata</tp:taxon-name-part></tp:taxon-name></italic></td><td rowspan="1" colspan="1">MN3026</td><td rowspan="1" colspan="1">
                  <named-content xmlns:xlink="http://www.w3.org/1999/xlink" content-type="dwc:verbatimCoordinates" xlink:type="simple"><named-content content-type="geo-json" specific-use="{&#34;type&#34;:&#34;Point&#34;,&#34;coordinates&#34;:[-16.323056,33.095000]}" id="NCID0EAUAI" xlink:type="simple">33°05'42"N/16°19'23"W</named-content></named-content>
                </td><td rowspan="1" colspan="1">
                  <ext-link xmlns:xlink="http://www.w3.org/1999/xlink" ext-link-type="gen" xlink:href="MG575106" xlink:type="simple">MG575106</ext-link>
                </td><td rowspan="1" colspan="1">–</td></tr><tr><td rowspan="1" colspan="1">
                  <italic><tp:taxon-name><tp:taxon-name-part taxon-name-part-type="genus" reg="Hystricella">Hystricella</tp:taxon-name-part> <tp:taxon-name-part taxon-name-part-type="species" reg="bicarinata">bicarinata</tp:taxon-name-part> <tp:taxon-name-part taxon-name-part-type="uncertainty-rank">x</tp:taxon-name-part> <tp:taxon-name-part taxon-name-part-type="subspecies" reg="echinulata">echinulata</tp:taxon-name-part></tp:taxon-name></italic></td><td rowspan="1" colspan="1">MN3027</td><td rowspan="1" colspan="1">
                  <named-content xmlns:xlink="http://www.w3.org/1999/xlink" content-type="dwc:verbatimCoordinates" xlink:type="simple"><named-content content-type="geo-json" specific-use="{&#34;type&#34;:&#34;Point&#34;,&#34;coordinates&#34;:[-16.314722,33.071111]}" id="NCID0EOVAI" xlink:type="simple">33°04'16"N/16°18'53"W</named-content></named-content>
                </td><td rowspan="1" colspan="1">
                  <ext-link xmlns:xlink="http://www.w3.org/1999/xlink" ext-link-type="gen" xlink:href="MG575107" xlink:type="simple">MG575107</ext-link>
                </td><td rowspan="1" colspan="1">–</td></tr><tr><td rowspan="1" colspan="1">
                  <italic><tp:taxon-name><tp:taxon-name-part taxon-name-part-type="genus" reg="Wollastonia">Wollastonia</tp:taxon-name-part> <tp:taxon-name-part taxon-name-part-type="species" reg="jessicae">jessicae</tp:taxon-name-part> <tp:taxon-name-part taxon-name-part-type="subspecies" reg="jessicae">jessicae</tp:taxon-name-part></tp:taxon-name></italic>
                </td><td rowspan="1" colspan="1">HY05_1</td><td rowspan="1" colspan="1">
                  <named-content xmlns:xlink="http://www.w3.org/1999/xlink" content-type="dwc:verbatimCoordinates" xlink:type="simple"><named-content content-type="geo-json" specific-use="{&#34;type&#34;:&#34;Point&#34;,&#34;coordinates&#34;:[-16.326389,33.062222]}" id="NCID0E4WAI" xlink:type="simple">33°03'44"N/16°19'35"W</named-content></named-content>
                </td><td rowspan="1" colspan="1">
                  <ext-link xmlns:xlink="http://www.w3.org/1999/xlink" ext-link-type="gen" xlink:href="MG575108" xlink:type="simple">MG575108</ext-link>
                </td><td rowspan="1" colspan="1">
                  <ext-link xmlns:xlink="http://www.w3.org/1999/xlink" ext-link-type="gen" xlink:href="MG575195" xlink:type="simple">MG575195</ext-link>
                </td></tr><tr><td rowspan="1" colspan="1">
                  <italic><tp:taxon-name><tp:taxon-name-part taxon-name-part-type="genus" reg="Wollastonia">Wollastonia</tp:taxon-name-part> <tp:taxon-name-part taxon-name-part-type="species" reg="jessicae">jessicae</tp:taxon-name-part> <tp:taxon-name-part taxon-name-part-type="subspecies" reg="jessicae">jessicae</tp:taxon-name-part></tp:taxon-name></italic>
                </td><td rowspan="1" colspan="1">HY05_2</td><td rowspan="1" colspan="1">
                  <named-content xmlns:xlink="http://www.w3.org/1999/xlink" content-type="dwc:verbatimCoordinates" xlink:type="simple"><named-content content-type="geo-json" specific-use="{&#34;type&#34;:&#34;Point&#34;,&#34;coordinates&#34;:[-16.326389,33.062222]}" id="NCID0ESYAI" xlink:type="simple">33°03'44"N/16°19'35"W</named-content></named-content>
                </td><td rowspan="1" colspan="1">
                  <ext-link xmlns:xlink="http://www.w3.org/1999/xlink" ext-link-type="gen" xlink:href="MG575109" xlink:type="simple">MG575109</ext-link>
                </td><td rowspan="1" colspan="1">–</td></tr><tr><td rowspan="1" colspan="1">
                  <italic><tp:taxon-name><tp:taxon-name-part taxon-name-part-type="genus" reg="Wollastonia">Wollastonia</tp:taxon-name-part> <tp:taxon-name-part taxon-name-part-type="species" reg="jessicae">jessicae</tp:taxon-name-part> <tp:taxon-name-part taxon-name-part-type="subspecies" reg="jessicae">jessicae</tp:taxon-name-part></tp:taxon-name></italic>
                </td><td rowspan="1" colspan="1">HY05_3</td><td rowspan="1" colspan="1">
                  <named-content xmlns:xlink="http://www.w3.org/1999/xlink" content-type="dwc:verbatimCoordinates" xlink:type="simple"><named-content content-type="geo-json" specific-use="{&#34;type&#34;:&#34;Point&#34;,&#34;coordinates&#34;:[-16.326389,33.062222]}" id="NCID0EB1AI" xlink:type="simple">33°03'44"N/16°19'35"W</named-content></named-content>
                </td><td rowspan="1" colspan="1">
                  <ext-link xmlns:xlink="http://www.w3.org/1999/xlink" ext-link-type="gen" xlink:href="MG575110" xlink:type="simple">MG575110</ext-link>
                </td><td rowspan="1" colspan="1">–</td></tr><tr><td rowspan="1" colspan="1">
                  <italic><tp:taxon-name><tp:taxon-name-part taxon-name-part-type="genus" reg="Wollastonia">Wollastonia</tp:taxon-name-part> <tp:taxon-name-part taxon-name-part-type="species" reg="jessicae">jessicae</tp:taxon-name-part> <tp:taxon-name-part taxon-name-part-type="subspecies" reg="jessicae">jessicae</tp:taxon-name-part></tp:taxon-name></italic>
                </td><td rowspan="1" colspan="1">HY34_1</td><td rowspan="1" colspan="1">
                  <named-content xmlns:xlink="http://www.w3.org/1999/xlink" content-type="dwc:verbatimCoordinates" xlink:type="simple"><named-content content-type="geo-json" specific-use="{&#34;type&#34;:&#34;Point&#34;,&#34;coordinates&#34;:[-16.328056,33.063056]}" id="NCID0EQ2AI" xlink:type="simple">33°03'47"N/16°19'41"W</named-content></named-content>
                </td><td rowspan="1" colspan="1">
                  <ext-link xmlns:xlink="http://www.w3.org/1999/xlink" ext-link-type="gen" xlink:href="MG575111" xlink:type="simple">MG575111</ext-link>
                </td><td rowspan="1" colspan="1">–</td></tr><tr><td rowspan="1" colspan="1">
                  <italic><tp:taxon-name><tp:taxon-name-part taxon-name-part-type="genus" reg="Wollastonia">Wollastonia</tp:taxon-name-part> <tp:taxon-name-part taxon-name-part-type="species" reg="jessicae">jessicae</tp:taxon-name-part> <tp:taxon-name-part taxon-name-part-type="subspecies" reg="jessicae">jessicae</tp:taxon-name-part></tp:taxon-name></italic>
                </td><td rowspan="1" colspan="1">HY34_2</td><td rowspan="1" colspan="1">
                  <named-content xmlns:xlink="http://www.w3.org/1999/xlink" content-type="dwc:verbatimCoordinates" xlink:type="simple"><named-content content-type="geo-json" specific-use="{&#34;type&#34;:&#34;Point&#34;,&#34;coordinates&#34;:[-16.328056,33.063056]}" id="NCID0E63AI" xlink:type="simple">33°03'47"N/16°19'41"W</named-content></named-content>
                </td><td rowspan="1" colspan="1">
                  <ext-link xmlns:xlink="http://www.w3.org/1999/xlink" ext-link-type="gen" xlink:href="MG575112" xlink:type="simple">MG575112</ext-link>
                </td><td rowspan="1" colspan="1">–</td></tr><tr><td rowspan="1" colspan="1">
                  <italic><tp:taxon-name><tp:taxon-name-part taxon-name-part-type="genus" reg="Wollastonia">Wollastonia</tp:taxon-name-part> <tp:taxon-name-part taxon-name-part-type="species" reg="jessicae">jessicae</tp:taxon-name-part> <tp:taxon-name-part taxon-name-part-type="subspecies" reg="jessicae">jessicae</tp:taxon-name-part></tp:taxon-name></italic>
                </td><td rowspan="1" colspan="1">HY34_3</td><td rowspan="1" colspan="1">
                  <named-content xmlns:xlink="http://www.w3.org/1999/xlink" content-type="dwc:verbatimCoordinates" xlink:type="simple"><named-content content-type="geo-json" specific-use="{&#34;type&#34;:&#34;Point&#34;,&#34;coordinates&#34;:[-16.328056,33.063056]}" id="NCID0EO5AI" xlink:type="simple">33°03'47"N/16°19'41"W</named-content></named-content>
                </td><td rowspan="1" colspan="1">
                  <ext-link xmlns:xlink="http://www.w3.org/1999/xlink" ext-link-type="gen" xlink:href="MG575113" xlink:type="simple">MG575113</ext-link>
                </td><td rowspan="1" colspan="1">–</td></tr><tr><td rowspan="1" colspan="1">
                  <italic><tp:taxon-name><tp:taxon-name-part taxon-name-part-type="genus" reg="Wollastonia">Wollastonia</tp:taxon-name-part> <tp:taxon-name-part taxon-name-part-type="species" reg="jessicae">jessicae</tp:taxon-name-part> <tp:taxon-name-part taxon-name-part-type="subspecies" reg="jessicae">jessicae</tp:taxon-name-part></tp:taxon-name></italic>
                </td><td rowspan="1" colspan="1">MN3017</td><td rowspan="1" colspan="1">
                  <named-content xmlns:xlink="http://www.w3.org/1999/xlink" content-type="dwc:verbatimCoordinates" xlink:type="simple"><named-content content-type="geo-json" specific-use="{&#34;type&#34;:&#34;Point&#34;,&#34;coordinates&#34;:[-16.328056,33.063056]}" id="NCID0E46AI" xlink:type="simple">33°03'47"N/16°19'41"W</named-content></named-content>
                </td><td rowspan="1" colspan="1">
                  <ext-link xmlns:xlink="http://www.w3.org/1999/xlink" ext-link-type="gen" xlink:href="MG575114" xlink:type="simple">MG575114</ext-link>
                </td><td rowspan="1" colspan="1">–</td></tr><tr><td rowspan="1" colspan="1">
                  <italic><tp:taxon-name><tp:taxon-name-part taxon-name-part-type="genus" reg="Wollastonia">Wollastonia</tp:taxon-name-part> <tp:taxon-name-part taxon-name-part-type="species" reg="jessicae">jessicae</tp:taxon-name-part> <tp:taxon-name-part taxon-name-part-type="subspecies" reg="jessicae">jessicae</tp:taxon-name-part></tp:taxon-name></italic>
                </td><td rowspan="1" colspan="1">MN3021</td><td rowspan="1" colspan="1">
                  <named-content xmlns:xlink="http://www.w3.org/1999/xlink" content-type="dwc:verbatimCoordinates" xlink:type="simple"><named-content content-type="geo-json" specific-use="{&#34;type&#34;:&#34;Point&#34;,&#34;coordinates&#34;:[-16.326389,33.062222]}" id="NCID0EMBBI" xlink:type="simple">33°03'44"N/16°19'35"W</named-content></named-content>
                </td><td rowspan="1" colspan="1">
                  <ext-link xmlns:xlink="http://www.w3.org/1999/xlink" ext-link-type="gen" xlink:href="MG575115" xlink:type="simple">MG575115</ext-link>
                </td><td rowspan="1" colspan="1">–</td></tr><tr><td rowspan="1" colspan="1">
                  <italic><tp:taxon-name><tp:taxon-name-part taxon-name-part-type="genus" reg="Wollastonia">Wollastonia</tp:taxon-name-part> <tp:taxon-name-part taxon-name-part-type="species" reg="jessicae">jessicae</tp:taxon-name-part> <tp:taxon-name-part taxon-name-part-type="subspecies" reg="monticola">monticola</tp:taxon-name-part></tp:taxon-name></italic>
                </td><td rowspan="1" colspan="1">HY03_1</td><td rowspan="1" colspan="1">
                  <named-content xmlns:xlink="http://www.w3.org/1999/xlink" content-type="dwc:verbatimCoordinates" xlink:type="simple"><named-content content-type="geo-json" specific-use="{&#34;type&#34;:&#34;Point&#34;,&#34;coordinates&#34;:[-16.314722,33.071111]}" id="NCID0E2CBI" xlink:type="simple">33°04'16"N/16°18'53"W</named-content></named-content>
                </td><td rowspan="1" colspan="1">
                  <ext-link xmlns:xlink="http://www.w3.org/1999/xlink" ext-link-type="gen" xlink:href="MG575116" xlink:type="simple">MG575116</ext-link>
                </td><td rowspan="1" colspan="1">–</td></tr><tr><td rowspan="1" colspan="1">
                  <italic><tp:taxon-name><tp:taxon-name-part taxon-name-part-type="genus" reg="Wollastonia">Wollastonia</tp:taxon-name-part> <tp:taxon-name-part taxon-name-part-type="species" reg="klausgrohi">klausgrohi</tp:taxon-name-part></tp:taxon-name></italic>
                </td><td rowspan="1" colspan="1">HY31_1</td><td rowspan="1" colspan="1">
                  <named-content xmlns:xlink="http://www.w3.org/1999/xlink" content-type="dwc:verbatimCoordinates" xlink:type="simple"><named-content content-type="geo-json" specific-use="{&#34;type&#34;:&#34;Point&#34;,&#34;coordinates&#34;:[-16.314444,33.068333]}" id="NCID0EGEBI" xlink:type="simple">33°04'06"N/16°18'52"W</named-content></named-content>
                </td><td rowspan="1" colspan="1">
                  <ext-link xmlns:xlink="http://www.w3.org/1999/xlink" ext-link-type="gen" xlink:href="MG575117" xlink:type="simple">MG575117</ext-link>
                </td><td rowspan="1" colspan="1">
                  <ext-link xmlns:xlink="http://www.w3.org/1999/xlink" ext-link-type="gen" xlink:href="MG575196" xlink:type="simple">MG575196</ext-link>
                </td></tr><tr><td rowspan="1" colspan="1">
                  <italic><tp:taxon-name><tp:taxon-name-part taxon-name-part-type="genus" reg="Wollastonia">Wollastonia</tp:taxon-name-part> <tp:taxon-name-part taxon-name-part-type="species" reg="klausgrohi">klausgrohi</tp:taxon-name-part></tp:taxon-name></italic>
                </td><td rowspan="1" colspan="1">HY31_2</td><td rowspan="1" colspan="1">
                  <named-content xmlns:xlink="http://www.w3.org/1999/xlink" content-type="dwc:verbatimCoordinates" xlink:type="simple"><named-content content-type="geo-json" specific-use="{&#34;type&#34;:&#34;Point&#34;,&#34;coordinates&#34;:[-16.314444,33.068333]}" id="NCID0EXFBI" xlink:type="simple">33°04'06"N/16°18'52"W</named-content></named-content>
                </td><td rowspan="1" colspan="1">
                  <ext-link xmlns:xlink="http://www.w3.org/1999/xlink" ext-link-type="gen" xlink:href="MG575118" xlink:type="simple">MG575118</ext-link>
                </td><td rowspan="1" colspan="1">–</td></tr><tr><td rowspan="1" colspan="1">
                  <italic><tp:taxon-name><tp:taxon-name-part taxon-name-part-type="genus" reg="Wollastonia">Wollastonia</tp:taxon-name-part> <tp:taxon-name-part taxon-name-part-type="species" reg="klausgrohi">klausgrohi</tp:taxon-name-part></tp:taxon-name></italic>
                </td><td rowspan="1" colspan="1">HY31_3</td><td rowspan="1" colspan="1">
                  <named-content xmlns:xlink="http://www.w3.org/1999/xlink" content-type="dwc:verbatimCoordinates" xlink:type="simple"><named-content content-type="geo-json" specific-use="{&#34;type&#34;:&#34;Point&#34;,&#34;coordinates&#34;:[-16.314444,33.068333]}" id="NCID0ECHBI" xlink:type="simple">33°04'06"N/16°18'52"W</named-content></named-content>
                </td><td rowspan="1" colspan="1">
                  <ext-link xmlns:xlink="http://www.w3.org/1999/xlink" ext-link-type="gen" xlink:href="MG575119" xlink:type="simple">MG575119</ext-link>
                </td><td rowspan="1" colspan="1">–</td></tr><tr><td rowspan="1" colspan="1">
                  <italic><tp:taxon-name><tp:taxon-name-part taxon-name-part-type="genus" reg="Wollastonia">Wollastonia</tp:taxon-name-part> <tp:taxon-name-part taxon-name-part-type="species" reg="klausgrohi">klausgrohi</tp:taxon-name-part></tp:taxon-name></italic>
                </td><td rowspan="1" colspan="1">MN3028</td><td rowspan="1" colspan="1">
                  <named-content xmlns:xlink="http://www.w3.org/1999/xlink" content-type="dwc:verbatimCoordinates" xlink:type="simple"><named-content content-type="geo-json" specific-use="{&#34;type&#34;:&#34;Point&#34;,&#34;coordinates&#34;:[-16.314167,33.068333]}" id="NCID0ENIBI" xlink:type="simple">33°04'06"N/16°18'51"W</named-content></named-content>
                </td><td rowspan="1" colspan="1">
                  <ext-link xmlns:xlink="http://www.w3.org/1999/xlink" ext-link-type="gen" xlink:href="MG575120" xlink:type="simple">MG575120</ext-link>
                </td><td rowspan="1" colspan="1">–</td></tr><tr><td rowspan="1" colspan="1">
                  <italic><tp:taxon-name><tp:taxon-name-part taxon-name-part-type="genus" reg="Wollastonia">Wollastonia</tp:taxon-name-part> <tp:taxon-name-part taxon-name-part-type="species" reg="leacockiana">leacockiana</tp:taxon-name-part></tp:taxon-name></italic>
                </td><td rowspan="1" colspan="1">HY01_1</td><td rowspan="1" colspan="1">
                  <named-content xmlns:xlink="http://www.w3.org/1999/xlink" content-type="dwc:verbatimCoordinates" xlink:type="simple"><named-content content-type="geo-json" specific-use="{&#34;type&#34;:&#34;Point&#34;,&#34;coordinates&#34;:[-16.367778,33.049167]}" id="NCID0EYJBI" xlink:type="simple">33°02'57"N/16°22'04"W</named-content></named-content>
                </td><td rowspan="1" colspan="1">
                  <ext-link xmlns:xlink="http://www.w3.org/1999/xlink" ext-link-type="gen" xlink:href="MG575121" xlink:type="simple">MG575121</ext-link>
                </td><td rowspan="1" colspan="1">–</td></tr><tr><td rowspan="1" colspan="1">
                  <italic><tp:taxon-name><tp:taxon-name-part taxon-name-part-type="genus" reg="Wollastonia">Wollastonia</tp:taxon-name-part> <tp:taxon-name-part taxon-name-part-type="species" reg="leacockiana">leacockiana</tp:taxon-name-part></tp:taxon-name></italic>
                </td><td rowspan="1" colspan="1">HY01_2</td><td rowspan="1" colspan="1">
                  <named-content xmlns:xlink="http://www.w3.org/1999/xlink" content-type="dwc:verbatimCoordinates" xlink:type="simple"><named-content content-type="geo-json" specific-use="{&#34;type&#34;:&#34;Point&#34;,&#34;coordinates&#34;:[-16.367778,33.049167]}" id="NCID0EDLBI" xlink:type="simple">33°02'57"N/16°22'04"W</named-content></named-content>
                </td><td rowspan="1" colspan="1">
                  <ext-link xmlns:xlink="http://www.w3.org/1999/xlink" ext-link-type="gen" xlink:href="MG575122" xlink:type="simple">MG575122</ext-link>
                </td><td rowspan="1" colspan="1">
                  <ext-link xmlns:xlink="http://www.w3.org/1999/xlink" ext-link-type="gen" xlink:href="MG575197" xlink:type="simple">MG575197</ext-link>
                </td></tr><tr><td rowspan="1" colspan="1">
                  <italic><tp:taxon-name><tp:taxon-name-part taxon-name-part-type="genus" reg="Wollastonia">Wollastonia</tp:taxon-name-part> <tp:taxon-name-part taxon-name-part-type="species" reg="leacockiana">leacockiana</tp:taxon-name-part></tp:taxon-name></italic>
                </td><td rowspan="1" colspan="1">MN3002</td><td rowspan="1" colspan="1">
                  <named-content xmlns:xlink="http://www.w3.org/1999/xlink" content-type="dwc:verbatimCoordinates" xlink:type="simple"><named-content content-type="geo-json" specific-use="{&#34;type&#34;:&#34;Point&#34;,&#34;coordinates&#34;:[-16.369722,33.044167]}" id="NCID0EUMBI" xlink:type="simple">33°02'39"N/16°22'11"W</named-content></named-content>
                </td><td rowspan="1" colspan="1">
                  <ext-link xmlns:xlink="http://www.w3.org/1999/xlink" ext-link-type="gen" xlink:href="MG575123" xlink:type="simple">MG575123</ext-link>
                </td><td rowspan="1" colspan="1">–</td></tr><tr><td rowspan="1" colspan="1">
                  <italic><tp:taxon-name><tp:taxon-name-part taxon-name-part-type="genus" reg="Wollastonia">Wollastonia</tp:taxon-name-part> <tp:taxon-name-part taxon-name-part-type="species" reg="leacockiana">leacockiana</tp:taxon-name-part></tp:taxon-name></italic>
                </td><td rowspan="1" colspan="1">MN3024</td><td rowspan="1" colspan="1">
                  <named-content xmlns:xlink="http://www.w3.org/1999/xlink" content-type="dwc:verbatimCoordinates" xlink:type="simple"><named-content content-type="geo-json" specific-use="{&#34;type&#34;:&#34;Point&#34;,&#34;coordinates&#34;:[-16.367778,33.049167]}" id="NCID0E6NBI" xlink:type="simple">33°02'57"N/16°22'04"W</named-content></named-content>
                </td><td rowspan="1" colspan="1">
                  <ext-link xmlns:xlink="http://www.w3.org/1999/xlink" ext-link-type="gen" xlink:href="MG575124" xlink:type="simple">MG575124</ext-link>
                </td><td rowspan="1" colspan="1">–</td></tr><tr><td rowspan="1" colspan="1">
                  <italic><tp:taxon-name><tp:taxon-name-part taxon-name-part-type="genus" reg="Wollastonia">Wollastonia</tp:taxon-name-part> <tp:taxon-name-part taxon-name-part-type="species" reg="oxytropis">oxytropis</tp:taxon-name-part></tp:taxon-name></italic>
                </td><td rowspan="1" colspan="1">HY38_1</td><td rowspan="1" colspan="1">
                  <named-content xmlns:xlink="http://www.w3.org/1999/xlink" content-type="dwc:verbatimCoordinates" xlink:type="simple"><named-content content-type="geo-json" specific-use="{&#34;type&#34;:&#34;Point&#34;,&#34;coordinates&#34;:[-16.298889,33.078333]}" id="NCID0EKPBI" xlink:type="simple">33°04'42"N/16°17'56"W</named-content></named-content>
                </td><td rowspan="1" colspan="1">
                  <ext-link xmlns:xlink="http://www.w3.org/1999/xlink" ext-link-type="gen" xlink:href="MG575125" xlink:type="simple">MG575125</ext-link>
                </td><td rowspan="1" colspan="1">
                  <ext-link xmlns:xlink="http://www.w3.org/1999/xlink" ext-link-type="gen" xlink:href="MG575198" xlink:type="simple">MG575198</ext-link>
                </td></tr><tr><td rowspan="1" colspan="1">
                  <italic><tp:taxon-name><tp:taxon-name-part taxon-name-part-type="genus" reg="Wollastonia">Wollastonia</tp:taxon-name-part> <tp:taxon-name-part taxon-name-part-type="species" reg="oxytropis">oxytropis</tp:taxon-name-part></tp:taxon-name></italic>
                </td><td rowspan="1" colspan="1">MN3001</td><td rowspan="1" colspan="1">
                  <named-content xmlns:xlink="http://www.w3.org/1999/xlink" content-type="dwc:verbatimCoordinates" xlink:type="simple"><named-content content-type="geo-json" specific-use="{&#34;type&#34;:&#34;Point&#34;,&#34;coordinates&#34;:[-16.305278,33.078611]}" id="NCID0E2QBI" xlink:type="simple">33°04'43"N/16°18'19"W</named-content></named-content>
                </td><td rowspan="1" colspan="1">
                  <ext-link xmlns:xlink="http://www.w3.org/1999/xlink" ext-link-type="gen" xlink:href="MG575126" xlink:type="simple">MG575126</ext-link>
                </td><td rowspan="1" colspan="1">–</td></tr><tr><td rowspan="1" colspan="1">
                  <italic><tp:taxon-name><tp:taxon-name-part taxon-name-part-type="genus" reg="Wollastonia">Wollastonia</tp:taxon-name-part> <tp:taxon-name-part taxon-name-part-type="species" reg="oxytropis">oxytropis</tp:taxon-name-part></tp:taxon-name></italic>
                </td><td rowspan="1" colspan="1">MN3013</td><td rowspan="1" colspan="1">
                  <named-content xmlns:xlink="http://www.w3.org/1999/xlink" content-type="dwc:verbatimCoordinates" xlink:type="simple"><named-content content-type="geo-json" specific-use="{&#34;type&#34;:&#34;Point&#34;,&#34;coordinates&#34;:[-16.298889,33.078333]}" id="NCID0EGSBI" xlink:type="simple">33°04'42"N/16°17'56"W</named-content></named-content>
                </td><td rowspan="1" colspan="1">
                  <ext-link xmlns:xlink="http://www.w3.org/1999/xlink" ext-link-type="gen" xlink:href="MG575127" xlink:type="simple">MG575127</ext-link>
                </td><td rowspan="1" colspan="1">–</td></tr><tr><td rowspan="1" colspan="1">
                  <italic><tp:taxon-name><tp:taxon-name-part taxon-name-part-type="genus" reg="Wollastonia">Wollastonia</tp:taxon-name-part> <tp:taxon-name-part taxon-name-part-type="species" reg="oxytropis">oxytropis</tp:taxon-name-part></tp:taxon-name></italic>
                </td><td rowspan="1" colspan="1">MN3048</td><td rowspan="1" colspan="1">
                  <named-content xmlns:xlink="http://www.w3.org/1999/xlink" content-type="dwc:verbatimCoordinates" xlink:type="simple"><named-content content-type="geo-json" specific-use="{&#34;type&#34;:&#34;Point&#34;,&#34;coordinates&#34;:[-16.299167,33.078056]}" id="NCID0ERTBI" xlink:type="simple">33°04'41"N/16°17'57"W</named-content></named-content>
                </td><td rowspan="1" colspan="1">
                  <ext-link xmlns:xlink="http://www.w3.org/1999/xlink" ext-link-type="gen" xlink:href="MG575128" xlink:type="simple">MG575128</ext-link>
                </td><td rowspan="1" colspan="1">–</td></tr><tr><td rowspan="1" colspan="1">
                  <italic><tp:taxon-name><tp:taxon-name-part taxon-name-part-type="genus" reg="Wollastonia">Wollastonia</tp:taxon-name-part> <tp:taxon-name-part taxon-name-part-type="species" reg="turricula">turricula</tp:taxon-name-part></tp:taxon-name></italic>
                </td><td rowspan="1" colspan="1">MN3000</td><td rowspan="1" colspan="1">
                  <named-content xmlns:xlink="http://www.w3.org/1999/xlink" content-type="dwc:verbatimCoordinates" xlink:type="simple"><named-content content-type="geo-json" specific-use="{&#34;type&#34;:&#34;Point&#34;,&#34;coordinates&#34;:[-16.280000,33.053611]}" id="NCID0E3UBI" xlink:type="simple">33°03'13"N/16°16'48"W</named-content></named-content>
                </td><td rowspan="1" colspan="1">
                  <ext-link xmlns:xlink="http://www.w3.org/1999/xlink" ext-link-type="gen" xlink:href="MG575129" xlink:type="simple">MG575129</ext-link>
                </td><td rowspan="1" colspan="1">–</td></tr><tr><td rowspan="1" colspan="1">
                  <italic><tp:taxon-name><tp:taxon-name-part taxon-name-part-type="genus" reg="Callina">Callina</tp:taxon-name-part> <tp:taxon-name-part taxon-name-part-type="species" reg="bulverii">bulverii</tp:taxon-name-part></tp:taxon-name></italic>
                </td><td rowspan="1" colspan="1">DI04_1</td><td rowspan="1" colspan="1">
                  <named-content xmlns:xlink="http://www.w3.org/1999/xlink" content-type="dwc:verbatimCoordinates" xlink:type="simple"><named-content content-type="geo-json" specific-use="{&#34;type&#34;:&#34;Point&#34;,&#34;coordinates&#34;:[-16.311389,33.080833]}" id="NCID0EHWBI" xlink:type="simple">33°04'51"N/16°18'41"W</named-content></named-content>
                </td><td rowspan="1" colspan="1">
                  <ext-link xmlns:xlink="http://www.w3.org/1999/xlink" ext-link-type="gen" xlink:href="MG575130" xlink:type="simple">MG575130</ext-link>
                </td><td rowspan="1" colspan="1">–</td></tr><tr><td rowspan="1" colspan="1">
                  <italic><tp:taxon-name><tp:taxon-name-part taxon-name-part-type="genus" reg="Callina">Callina</tp:taxon-name-part> <tp:taxon-name-part taxon-name-part-type="species" reg="bulverii">bulverii</tp:taxon-name-part></tp:taxon-name></italic>
                </td><td rowspan="1" colspan="1">DI15_2</td><td rowspan="1" colspan="1">
                  <named-content xmlns:xlink="http://www.w3.org/1999/xlink" content-type="dwc:verbatimCoordinates" xlink:type="simple"><named-content content-type="geo-json" specific-use="{&#34;type&#34;:&#34;Point&#34;,&#34;coordinates&#34;:[-16.314722,33.071111]}" id="NCID0ESXBI" xlink:type="simple">33°04'16"N/16°18'53"W</named-content></named-content>
                </td><td rowspan="1" colspan="1">
                  <ext-link xmlns:xlink="http://www.w3.org/1999/xlink" ext-link-type="gen" xlink:href="MG575131" xlink:type="simple">MG575131</ext-link>
                </td><td rowspan="1" colspan="1">
                  <ext-link xmlns:xlink="http://www.w3.org/1999/xlink" ext-link-type="gen" xlink:href="MG575199" xlink:type="simple">MG575199</ext-link>
                </td></tr><tr><td rowspan="1" colspan="1">
                  <italic><tp:taxon-name><tp:taxon-name-part taxon-name-part-type="genus" reg="Callina">Callina</tp:taxon-name-part> <tp:taxon-name-part taxon-name-part-type="species" reg="bulverii">bulverii</tp:taxon-name-part></tp:taxon-name></italic>
                </td><td rowspan="1" colspan="1">DI15_3</td><td rowspan="1" colspan="1">
                  <named-content xmlns:xlink="http://www.w3.org/1999/xlink" content-type="dwc:verbatimCoordinates" xlink:type="simple"><named-content content-type="geo-json" specific-use="{&#34;type&#34;:&#34;Point&#34;,&#34;coordinates&#34;:[-16.314722,33.071111]}" id="NCID0EDZBI" xlink:type="simple">33°04'16"N/16°18'53"W</named-content></named-content>
                </td><td rowspan="1" colspan="1">
                  <ext-link xmlns:xlink="http://www.w3.org/1999/xlink" ext-link-type="gen" xlink:href="MG575132" xlink:type="simple">MG575132</ext-link>
                </td><td rowspan="1" colspan="1">–</td></tr><tr><td rowspan="1" colspan="1">
                  <italic><tp:taxon-name><tp:taxon-name-part taxon-name-part-type="genus" reg="Callina">Callina</tp:taxon-name-part> <tp:taxon-name-part taxon-name-part-type="species" reg="bulverii">bulverii</tp:taxon-name-part></tp:taxon-name></italic>
                </td><td rowspan="1" colspan="1">DI27_1</td><td rowspan="1" colspan="1">
                  <named-content xmlns:xlink="http://www.w3.org/1999/xlink" content-type="dwc:verbatimCoordinates" xlink:type="simple"><named-content content-type="geo-json" specific-use="{&#34;type&#34;:&#34;Point&#34;,&#34;coordinates&#34;:[-16.314444,33.068333]}" id="NCID0EO1BI" xlink:type="simple">33°04'06"N/16°18'52"W</named-content></named-content>
                </td><td rowspan="1" colspan="1">
                  <ext-link xmlns:xlink="http://www.w3.org/1999/xlink" ext-link-type="gen" xlink:href="MG575133" xlink:type="simple">MG575133</ext-link>
                </td><td rowspan="1" colspan="1">–</td></tr><tr><td rowspan="1" colspan="1">
                  <italic><tp:taxon-name><tp:taxon-name-part taxon-name-part-type="genus" reg="Callina">Callina</tp:taxon-name-part> <tp:taxon-name-part taxon-name-part-type="species" reg="bulverii">bulverii</tp:taxon-name-part></tp:taxon-name></italic>
                </td><td rowspan="1" colspan="1">DI28_1</td><td rowspan="1" colspan="1">
                  <named-content xmlns:xlink="http://www.w3.org/1999/xlink" content-type="dwc:verbatimCoordinates" xlink:type="simple"><named-content content-type="geo-json" specific-use="{&#34;type&#34;:&#34;Point&#34;,&#34;coordinates&#34;:[-16.330000,33.077222]}" id="NCID0EZ2BI" xlink:type="simple">33°04'38"N/16°19'48"W</named-content></named-content>
                </td><td rowspan="1" colspan="1">
                  <ext-link xmlns:xlink="http://www.w3.org/1999/xlink" ext-link-type="gen" xlink:href="MG575134" xlink:type="simple">MG575134</ext-link>
                </td><td rowspan="1" colspan="1">–</td></tr><tr><td rowspan="1" colspan="1">
                  <italic><tp:taxon-name><tp:taxon-name-part taxon-name-part-type="genus" reg="Callina">Callina</tp:taxon-name-part> <tp:taxon-name-part taxon-name-part-type="species" reg="rotula">rotula</tp:taxon-name-part></tp:taxon-name></italic>
                </td><td rowspan="1" colspan="1">DI23_1</td><td rowspan="1" colspan="1">
                  <named-content xmlns:xlink="http://www.w3.org/1999/xlink" content-type="dwc:verbatimCoordinates" xlink:type="simple"><named-content content-type="geo-json" specific-use="{&#34;type&#34;:&#34;Point&#34;,&#34;coordinates&#34;:[-16.306944,33.093056]}" id="NCID0EE4BI" xlink:type="simple">33°05'35"N/16°18'25"W</named-content></named-content>
                </td><td rowspan="1" colspan="1">
                  <ext-link xmlns:xlink="http://www.w3.org/1999/xlink" ext-link-type="gen" xlink:href="MG575135" xlink:type="simple">MG575135</ext-link>
                </td><td rowspan="1" colspan="1">–</td></tr><tr><td rowspan="1" colspan="1">
                  <italic><tp:taxon-name><tp:taxon-name-part taxon-name-part-type="genus" reg="Callina">Callina</tp:taxon-name-part> <tp:taxon-name-part taxon-name-part-type="species" reg="rotula">rotula</tp:taxon-name-part></tp:taxon-name></italic>
                </td><td rowspan="1" colspan="1">DI25_1</td><td rowspan="1" colspan="1">
                  <named-content xmlns:xlink="http://www.w3.org/1999/xlink" content-type="dwc:verbatimCoordinates" xlink:type="simple"><named-content content-type="geo-json" specific-use="{&#34;type&#34;:&#34;Point&#34;,&#34;coordinates&#34;:[-16.297500,33.078333]}" id="NCID0EP5BI" xlink:type="simple">33°04'42"N/16°17'51"W</named-content></named-content>
                </td><td rowspan="1" colspan="1">
                  <ext-link xmlns:xlink="http://www.w3.org/1999/xlink" ext-link-type="gen" xlink:href="MG575136" xlink:type="simple">MG575136</ext-link>
                </td><td rowspan="1" colspan="1">–</td></tr><tr><td rowspan="1" colspan="1">
                  <italic><tp:taxon-name><tp:taxon-name-part taxon-name-part-type="genus" reg="Callina">Callina</tp:taxon-name-part> <tp:taxon-name-part taxon-name-part-type="species" reg="rotula">rotula</tp:taxon-name-part></tp:taxon-name></italic>
                </td><td rowspan="1" colspan="1">DI26_1</td><td rowspan="1" colspan="1">
                  <named-content xmlns:xlink="http://www.w3.org/1999/xlink" content-type="dwc:verbatimCoordinates" xlink:type="simple"><named-content content-type="geo-json" specific-use="{&#34;type&#34;:&#34;Point&#34;,&#34;coordinates&#34;:[-16.325556,33.099167]}" id="NCID0E16BI" xlink:type="simple">33°05'57"N/16°19'32"W</named-content></named-content>
                </td><td rowspan="1" colspan="1">
                  <ext-link xmlns:xlink="http://www.w3.org/1999/xlink" ext-link-type="gen" xlink:href="MG575137" xlink:type="simple">MG575137</ext-link>
                </td><td rowspan="1" colspan="1">–</td></tr><tr><td rowspan="1" colspan="1">
                  <italic><tp:taxon-name><tp:taxon-name-part taxon-name-part-type="genus" reg="Callina">Callina</tp:taxon-name-part> <tp:taxon-name-part taxon-name-part-type="species" reg="rotula">rotula</tp:taxon-name-part></tp:taxon-name></italic>
                </td><td rowspan="1" colspan="1">DI31_1</td><td rowspan="1" colspan="1">
                  <named-content xmlns:xlink="http://www.w3.org/1999/xlink" content-type="dwc:verbatimCoordinates" xlink:type="simple"><named-content content-type="geo-json" specific-use="{&#34;type&#34;:&#34;Point&#34;,&#34;coordinates&#34;:[-16.323611,33.102500]}" id="NCID0EFBCI" xlink:type="simple">33°06'09"N/16°19'25"W</named-content></named-content>
                </td><td rowspan="1" colspan="1">
                  <ext-link xmlns:xlink="http://www.w3.org/1999/xlink" ext-link-type="gen" xlink:href="MG575138" xlink:type="simple">MG575138</ext-link>
                </td><td rowspan="1" colspan="1">–</td></tr><tr><td rowspan="1" colspan="1">
                  <italic><tp:taxon-name><tp:taxon-name-part taxon-name-part-type="genus" reg="Callina">Callina</tp:taxon-name-part> <tp:taxon-name-part taxon-name-part-type="species" reg="rotula">rotula</tp:taxon-name-part></tp:taxon-name></italic>
                </td><td rowspan="1" colspan="1">DI31_2</td><td rowspan="1" colspan="1">
                  <named-content xmlns:xlink="http://www.w3.org/1999/xlink" content-type="dwc:verbatimCoordinates" xlink:type="simple"><named-content content-type="geo-json" specific-use="{&#34;type&#34;:&#34;Point&#34;,&#34;coordinates&#34;:[-16.323611,33.102500]}" id="NCID0EQCCI" xlink:type="simple">33°06'09"N/16°19'25"W</named-content></named-content>
                </td><td rowspan="1" colspan="1">
                  <ext-link xmlns:xlink="http://www.w3.org/1999/xlink" ext-link-type="gen" xlink:href="MG575139" xlink:type="simple">MG575139</ext-link>
                </td><td rowspan="1" colspan="1">–</td></tr><tr><td rowspan="1" colspan="1">
                  <italic><tp:taxon-name><tp:taxon-name-part taxon-name-part-type="genus" reg="Callina">Callina</tp:taxon-name-part> <tp:taxon-name-part taxon-name-part-type="species" reg="rotula">rotula</tp:taxon-name-part></tp:taxon-name></italic>
                </td><td rowspan="1" colspan="1">DI35_1</td><td rowspan="1" colspan="1">
                  <named-content xmlns:xlink="http://www.w3.org/1999/xlink" content-type="dwc:verbatimCoordinates" xlink:type="simple"><named-content content-type="geo-json" specific-use="{&#34;type&#34;:&#34;Point&#34;,&#34;coordinates&#34;:[-16.308611,33.080000]}" id="NCID0E2DCI" xlink:type="simple">33°04'48"N/16°18'31"W</named-content></named-content>
                </td><td rowspan="1" colspan="1">
                  <ext-link xmlns:xlink="http://www.w3.org/1999/xlink" ext-link-type="gen" xlink:href="MG575140" xlink:type="simple">MG575140</ext-link>
                </td><td rowspan="1" colspan="1">–</td></tr><tr><td rowspan="1" colspan="1">
                  <italic><tp:taxon-name><tp:taxon-name-part taxon-name-part-type="genus" reg="Callina">Callina</tp:taxon-name-part> <tp:taxon-name-part taxon-name-part-type="species" reg="rotula">rotula</tp:taxon-name-part></tp:taxon-name></italic>
                </td><td rowspan="1" colspan="1">DI35_2</td><td rowspan="1" colspan="1">
                  <named-content xmlns:xlink="http://www.w3.org/1999/xlink" content-type="dwc:verbatimCoordinates" xlink:type="simple"><named-content content-type="geo-json" specific-use="{&#34;type&#34;:&#34;Point&#34;,&#34;coordinates&#34;:[-16.308611,33.080000]}" id="NCID0EGFCI" xlink:type="simple">33°04'48"N/16°18'31"W</named-content></named-content>
                </td><td rowspan="1" colspan="1">
                  <ext-link xmlns:xlink="http://www.w3.org/1999/xlink" ext-link-type="gen" xlink:href="MG575141" xlink:type="simple">MG575141</ext-link>
                </td><td rowspan="1" colspan="1">–</td></tr><tr><td rowspan="1" colspan="1">
                  <italic><tp:taxon-name><tp:taxon-name-part taxon-name-part-type="genus" reg="Callina">Callina</tp:taxon-name-part> <tp:taxon-name-part taxon-name-part-type="species" reg="rotula">rotula</tp:taxon-name-part></tp:taxon-name></italic>
                </td><td rowspan="1" colspan="1">DI37_1</td><td rowspan="1" colspan="1">
                  <named-content xmlns:xlink="http://www.w3.org/1999/xlink" content-type="dwc:verbatimCoordinates" xlink:type="simple"><named-content content-type="geo-json" specific-use="{&#34;type&#34;:&#34;Point&#34;,&#34;coordinates&#34;:[-16.303889,33.091389]}" id="NCID0ERGCI" xlink:type="simple">33°05'29"N/16°18'14"W</named-content></named-content>
                </td><td rowspan="1" colspan="1">
                  <ext-link xmlns:xlink="http://www.w3.org/1999/xlink" ext-link-type="gen" xlink:href="MG575142" xlink:type="simple">MG575142</ext-link>
                </td><td rowspan="1" colspan="1">–</td></tr><tr><td rowspan="1" colspan="1">
                  <italic><tp:taxon-name><tp:taxon-name-part taxon-name-part-type="genus" reg="Callina">Callina</tp:taxon-name-part> <tp:taxon-name-part taxon-name-part-type="species" reg="rotula">rotula</tp:taxon-name-part></tp:taxon-name></italic>
                </td><td rowspan="1" colspan="1">DI37_2</td><td rowspan="1" colspan="1">
                  <named-content xmlns:xlink="http://www.w3.org/1999/xlink" content-type="dwc:verbatimCoordinates" xlink:type="simple"><named-content content-type="geo-json" specific-use="{&#34;type&#34;:&#34;Point&#34;,&#34;coordinates&#34;:[-16.303889,33.091389]}" id="NCID0E3HCI" xlink:type="simple">33°05'29"N/16°18'14"W</named-content></named-content>
                </td><td rowspan="1" colspan="1">
                  <ext-link xmlns:xlink="http://www.w3.org/1999/xlink" ext-link-type="gen" xlink:href="MG575143" xlink:type="simple">MG575143</ext-link>
                </td><td rowspan="1" colspan="1">–</td></tr><tr><td rowspan="1" colspan="1">
                  <italic><tp:taxon-name><tp:taxon-name-part taxon-name-part-type="genus" reg="Callina">Callina</tp:taxon-name-part> <tp:taxon-name-part taxon-name-part-type="species" reg="rotula">rotula</tp:taxon-name-part></tp:taxon-name></italic>
                </td><td rowspan="1" colspan="1">DI44_1</td><td rowspan="1" colspan="1">
                  <named-content xmlns:xlink="http://www.w3.org/1999/xlink" content-type="dwc:verbatimCoordinates" xlink:type="simple"><named-content content-type="geo-json" specific-use="{&#34;type&#34;:&#34;Point&#34;,&#34;coordinates&#34;:[-16.300278,33.093889]}" id="NCID0EHJCI" xlink:type="simple">33°05'38"N/16°18'01"W</named-content></named-content>
                </td><td rowspan="1" colspan="1">
                  <ext-link xmlns:xlink="http://www.w3.org/1999/xlink" ext-link-type="gen" xlink:href="MG575144" xlink:type="simple">MG575144</ext-link>
                </td><td rowspan="1" colspan="1">–</td></tr><tr><td rowspan="1" colspan="1">
                  <italic><tp:taxon-name><tp:taxon-name-part taxon-name-part-type="genus" reg="Callina">Callina</tp:taxon-name-part> <tp:taxon-name-part taxon-name-part-type="species" reg="rotula">rotula</tp:taxon-name-part></tp:taxon-name></italic>
                </td><td rowspan="1" colspan="1">DI44_2</td><td rowspan="1" colspan="1">
                  <named-content xmlns:xlink="http://www.w3.org/1999/xlink" content-type="dwc:verbatimCoordinates" xlink:type="simple"><named-content content-type="geo-json" specific-use="{&#34;type&#34;:&#34;Point&#34;,&#34;coordinates&#34;:[-16.300278,33.093889]}" id="NCID0ESKCI" xlink:type="simple">33°05'38"N/16°18'01"W</named-content></named-content>
                </td><td rowspan="1" colspan="1">
                  <ext-link xmlns:xlink="http://www.w3.org/1999/xlink" ext-link-type="gen" xlink:href="MG575145" xlink:type="simple">MG575145</ext-link>
                </td><td rowspan="1" colspan="1">
                  <ext-link xmlns:xlink="http://www.w3.org/1999/xlink" ext-link-type="gen" xlink:href="MG575200" xlink:type="simple">MG575200</ext-link>
                </td></tr><tr><td rowspan="1" colspan="1">
                  <italic><tp:taxon-name><tp:taxon-name-part taxon-name-part-type="genus" reg="Callina">Callina</tp:taxon-name-part> <tp:taxon-name-part taxon-name-part-type="species" reg="rotula">rotula</tp:taxon-name-part></tp:taxon-name></italic>
                </td><td rowspan="1" colspan="1">MN3051</td><td rowspan="1" colspan="1">
                  <named-content xmlns:xlink="http://www.w3.org/1999/xlink" content-type="dwc:verbatimCoordinates" xlink:type="simple"><named-content content-type="geo-json" specific-use="{&#34;type&#34;:&#34;Point&#34;,&#34;coordinates&#34;:[-16.308611,33.080000]}" id="NCID0EDMCI" xlink:type="simple">33°04'48"N/16°18'31"W</named-content></named-content>
                </td><td rowspan="1" colspan="1">
                  <ext-link xmlns:xlink="http://www.w3.org/1999/xlink" ext-link-type="gen" xlink:href="MG575146" xlink:type="simple">MG575146</ext-link>
                </td><td rowspan="1" colspan="1">–</td></tr><tr><td rowspan="1" colspan="1">
                  <tp:taxon-name><tp:taxon-name-part taxon-name-part-type="genus" reg="Discula">Discula</tp:taxon-name-part> (<tp:taxon-name-part taxon-name-part-type="subgenus" reg="Discula">Discula</tp:taxon-name-part>) <tp:taxon-name-part taxon-name-part-type="species" reg="attrita">attrita</tp:taxon-name-part></tp:taxon-name>
                </td><td rowspan="1" colspan="1">DI05_1</td><td rowspan="1" colspan="1">
                  <named-content xmlns:xlink="http://www.w3.org/1999/xlink" content-type="dwc:verbatimCoordinates" xlink:type="simple"><named-content content-type="geo-json" specific-use="{&#34;type&#34;:&#34;Point&#34;,&#34;coordinates&#34;:[-16.310278,33.078889]}" id="NCID0ERNCI" xlink:type="simple">33°04'44"N/16°18'37"W</named-content></named-content>
                </td><td rowspan="1" colspan="1">
                  <ext-link xmlns:xlink="http://www.w3.org/1999/xlink" ext-link-type="gen" xlink:href="MG575147" xlink:type="simple">MG575147</ext-link>
                </td><td rowspan="1" colspan="1">
                  <ext-link xmlns:xlink="http://www.w3.org/1999/xlink" ext-link-type="gen" xlink:href="MG575201" xlink:type="simple">MG575201</ext-link>
                </td></tr><tr><td rowspan="1" colspan="1">
                  <tp:taxon-name><tp:taxon-name-part taxon-name-part-type="genus" reg="Discula">Discula</tp:taxon-name-part> (<tp:taxon-name-part taxon-name-part-type="subgenus" reg="Discula">Discula</tp:taxon-name-part>) <tp:taxon-name-part taxon-name-part-type="species" reg="attrita">attrita</tp:taxon-name-part></tp:taxon-name>
                </td><td rowspan="1" colspan="1">DI05_2</td><td rowspan="1" colspan="1">
                  <named-content xmlns:xlink="http://www.w3.org/1999/xlink" content-type="dwc:verbatimCoordinates" xlink:type="simple"><named-content content-type="geo-json" specific-use="{&#34;type&#34;:&#34;Point&#34;,&#34;coordinates&#34;:[-16.310278,33.078889]}" id="NCID0EFPCI" xlink:type="simple">33°04'44"N/16°18'37"W</named-content></named-content>
                </td><td rowspan="1" colspan="1">
                  <ext-link xmlns:xlink="http://www.w3.org/1999/xlink" ext-link-type="gen" xlink:href="MG575148" xlink:type="simple">MG575148</ext-link>
                </td><td rowspan="1" colspan="1">–</td></tr><tr><td rowspan="1" colspan="1">
                  <tp:taxon-name><tp:taxon-name-part taxon-name-part-type="genus" reg="Discula">Discula</tp:taxon-name-part> (<tp:taxon-name-part taxon-name-part-type="subgenus" reg="Discula">Discula</tp:taxon-name-part>) <tp:taxon-name-part taxon-name-part-type="species" reg="attrita">attrita</tp:taxon-name-part></tp:taxon-name>
                </td><td rowspan="1" colspan="1">DI05_3</td><td rowspan="1" colspan="1">
                  <named-content xmlns:xlink="http://www.w3.org/1999/xlink" content-type="dwc:verbatimCoordinates" xlink:type="simple"><named-content content-type="geo-json" specific-use="{&#34;type&#34;:&#34;Point&#34;,&#34;coordinates&#34;:[-16.310278,33.078889]}" id="NCID0ETQCI" xlink:type="simple">33°04'44"N/16°18'37"W</named-content></named-content>
                </td><td rowspan="1" colspan="1">
                  <ext-link xmlns:xlink="http://www.w3.org/1999/xlink" ext-link-type="gen" xlink:href="MG575149" xlink:type="simple">MG575149</ext-link>
                </td><td rowspan="1" colspan="1">–</td></tr><tr><td rowspan="1" colspan="1">
                  <tp:taxon-name><tp:taxon-name-part taxon-name-part-type="genus" reg="Discula">Discula</tp:taxon-name-part> (<tp:taxon-name-part taxon-name-part-type="subgenus" reg="Discula">Discula</tp:taxon-name-part>) <tp:taxon-name-part taxon-name-part-type="species" reg="attrita">attrita</tp:taxon-name-part></tp:taxon-name>
                </td><td rowspan="1" colspan="1">DI12_1</td><td rowspan="1" colspan="1">
                  <named-content xmlns:xlink="http://www.w3.org/1999/xlink" content-type="dwc:verbatimCoordinates" xlink:type="simple"><named-content content-type="geo-json" specific-use="{&#34;type&#34;:&#34;Point&#34;,&#34;coordinates&#34;:[-16.367778,33.049167]}" id="NCID0EBSCI" xlink:type="simple">33°02'57"N/16°22'04"W</named-content></named-content>
                </td><td rowspan="1" colspan="1">
                  <ext-link xmlns:xlink="http://www.w3.org/1999/xlink" ext-link-type="gen" xlink:href="MG575150" xlink:type="simple">MG575150</ext-link>
                </td><td rowspan="1" colspan="1">–</td></tr><tr><td rowspan="1" colspan="1">
                  <tp:taxon-name><tp:taxon-name-part taxon-name-part-type="genus" reg="Discula">Discula</tp:taxon-name-part> (<tp:taxon-name-part taxon-name-part-type="subgenus" reg="Discula">Discula</tp:taxon-name-part>) <tp:taxon-name-part taxon-name-part-type="species" reg="attrita">attrita</tp:taxon-name-part></tp:taxon-name>
                </td><td rowspan="1" colspan="1">DI12_2</td><td rowspan="1" colspan="1">
                  <named-content xmlns:xlink="http://www.w3.org/1999/xlink" content-type="dwc:verbatimCoordinates" xlink:type="simple"><named-content content-type="geo-json" specific-use="{&#34;type&#34;:&#34;Point&#34;,&#34;coordinates&#34;:[-16.367778,33.049167]}" id="NCID0EPTCI" xlink:type="simple">33°02'57"N/16°22'04"W</named-content></named-content>
                </td><td rowspan="1" colspan="1">
                  <ext-link xmlns:xlink="http://www.w3.org/1999/xlink" ext-link-type="gen" xlink:href="MG575151" xlink:type="simple">MG575151</ext-link>
                </td><td rowspan="1" colspan="1">–</td></tr><tr><td rowspan="1" colspan="1">
                  <tp:taxon-name><tp:taxon-name-part taxon-name-part-type="genus" reg="Discula">Discula</tp:taxon-name-part> (<tp:taxon-name-part taxon-name-part-type="subgenus" reg="Discula">Discula</tp:taxon-name-part>) <tp:taxon-name-part taxon-name-part-type="species" reg="attrita">attrita</tp:taxon-name-part></tp:taxon-name>
                </td><td rowspan="1" colspan="1">DI21_2</td><td rowspan="1" colspan="1">
                  <named-content xmlns:xlink="http://www.w3.org/1999/xlink" content-type="dwc:verbatimCoordinates" xlink:type="simple"><named-content content-type="geo-json" specific-use="{&#34;type&#34;:&#34;Point&#34;,&#34;coordinates&#34;:[-16.298611,33.060278]}" id="NCID0E4UCI" xlink:type="simple">33°03'37"N/16°17'55"W</named-content></named-content>
                </td><td rowspan="1" colspan="1">
                  <ext-link xmlns:xlink="http://www.w3.org/1999/xlink" ext-link-type="gen" xlink:href="MG575152" xlink:type="simple">MG575152</ext-link>
                </td><td rowspan="1" colspan="1">–</td></tr><tr><td rowspan="1" colspan="1">
                  <tp:taxon-name><tp:taxon-name-part taxon-name-part-type="genus" reg="Discula">Discula</tp:taxon-name-part> (<tp:taxon-name-part taxon-name-part-type="subgenus" reg="Discula">Discula</tp:taxon-name-part>) <tp:taxon-name-part taxon-name-part-type="species" reg="attrita">attrita</tp:taxon-name-part></tp:taxon-name>
                </td><td rowspan="1" colspan="1">DI29_1</td><td rowspan="1" colspan="1">
                  <named-content xmlns:xlink="http://www.w3.org/1999/xlink" content-type="dwc:verbatimCoordinates" xlink:type="simple"><named-content content-type="geo-json" specific-use="{&#34;type&#34;:&#34;Point&#34;,&#34;coordinates&#34;:[-16.299167,33.062500]}" id="NCID0ELWCI" xlink:type="simple">33°03'45"N/16°17'57"W</named-content></named-content>
                </td><td rowspan="1" colspan="1">
                  <ext-link xmlns:xlink="http://www.w3.org/1999/xlink" ext-link-type="gen" xlink:href="MG575153" xlink:type="simple">MG575153</ext-link>
                </td><td rowspan="1" colspan="1">–</td></tr><tr><td rowspan="1" colspan="1">
                  <tp:taxon-name><tp:taxon-name-part taxon-name-part-type="genus" reg="Discula">Discula</tp:taxon-name-part> (<tp:taxon-name-part taxon-name-part-type="subgenus" reg="Discula">Discula</tp:taxon-name-part>) <tp:taxon-name-part taxon-name-part-type="species" reg="attrita">attrita</tp:taxon-name-part></tp:taxon-name>
                </td><td rowspan="1" colspan="1">DI29_2</td><td rowspan="1" colspan="1">
                  <named-content xmlns:xlink="http://www.w3.org/1999/xlink" content-type="dwc:verbatimCoordinates" xlink:type="simple"><named-content content-type="geo-json" specific-use="{&#34;type&#34;:&#34;Point&#34;,&#34;coordinates&#34;:[-16.299167,33.062500]}" id="NCID0EZXCI" xlink:type="simple">33°03'45"N/16°17'57"W</named-content></named-content>
                </td><td rowspan="1" colspan="1">
                  <ext-link xmlns:xlink="http://www.w3.org/1999/xlink" ext-link-type="gen" xlink:href="MG575154" xlink:type="simple">MG575154</ext-link>
                </td><td rowspan="1" colspan="1">–</td></tr><tr><td rowspan="1" colspan="1">
                  <tp:taxon-name><tp:taxon-name-part taxon-name-part-type="genus" reg="Discula">Discula</tp:taxon-name-part> (<tp:taxon-name-part taxon-name-part-type="subgenus" reg="Discula">Discula</tp:taxon-name-part>) <tp:taxon-name-part taxon-name-part-type="species" reg="attrita">attrita</tp:taxon-name-part></tp:taxon-name>
                </td><td rowspan="1" colspan="1">DI29_3</td><td rowspan="1" colspan="1">
                  <named-content xmlns:xlink="http://www.w3.org/1999/xlink" content-type="dwc:verbatimCoordinates" xlink:type="simple"><named-content content-type="geo-json" specific-use="{&#34;type&#34;:&#34;Point&#34;,&#34;coordinates&#34;:[-16.299167,33.062500]}" id="NCID0EHZCI" xlink:type="simple">33°03'45"N/16°17'57"W</named-content></named-content>
                </td><td rowspan="1" colspan="1">
                  <ext-link xmlns:xlink="http://www.w3.org/1999/xlink" ext-link-type="gen" xlink:href="MG575155" xlink:type="simple">MG575155</ext-link>
                </td><td rowspan="1" colspan="1">–</td></tr><tr><td rowspan="1" colspan="1">
                  <tp:taxon-name><tp:taxon-name-part taxon-name-part-type="genus" reg="Discula">Discula</tp:taxon-name-part> (<tp:taxon-name-part taxon-name-part-type="subgenus" reg="Discula">Discula</tp:taxon-name-part>) <tp:taxon-name-part taxon-name-part-type="species" reg="attrita">attrita</tp:taxon-name-part></tp:taxon-name>
                </td><td rowspan="1" colspan="1">DI29_4</td><td rowspan="1" colspan="1">
                  <named-content xmlns:xlink="http://www.w3.org/1999/xlink" content-type="dwc:verbatimCoordinates" xlink:type="simple"><named-content content-type="geo-json" specific-use="{&#34;type&#34;:&#34;Point&#34;,&#34;coordinates&#34;:[-16.299167,33.062500]}" id="NCID0EV1CI" xlink:type="simple">33°03'45"N/16°17'57"W</named-content></named-content>
                </td><td rowspan="1" colspan="1">
                  <ext-link xmlns:xlink="http://www.w3.org/1999/xlink" ext-link-type="gen" xlink:href="MG575156" xlink:type="simple">MG575156</ext-link>
                </td><td rowspan="1" colspan="1">–</td></tr><tr><td rowspan="1" colspan="1">
                  <tp:taxon-name><tp:taxon-name-part taxon-name-part-type="genus" reg="Discula">Discula</tp:taxon-name-part> (<tp:taxon-name-part taxon-name-part-type="subgenus" reg="Discula">Discula</tp:taxon-name-part>) <tp:taxon-name-part taxon-name-part-type="species" reg="attrita">attrita</tp:taxon-name-part></tp:taxon-name>
                </td><td rowspan="1" colspan="1">DI29_5</td><td rowspan="1" colspan="1">
                  <named-content xmlns:xlink="http://www.w3.org/1999/xlink" content-type="dwc:verbatimCoordinates" xlink:type="simple"><named-content content-type="geo-json" specific-use="{&#34;type&#34;:&#34;Point&#34;,&#34;coordinates&#34;:[-16.299167,33.062500]}" id="NCID0ED3CI" xlink:type="simple">33°03'45"N/16°17'57"W</named-content></named-content>
                </td><td rowspan="1" colspan="1">
                  <ext-link xmlns:xlink="http://www.w3.org/1999/xlink" ext-link-type="gen" xlink:href="MG575157" xlink:type="simple">MG575157</ext-link>
                </td><td rowspan="1" colspan="1">–</td></tr><tr><td rowspan="1" colspan="1">
                  <tp:taxon-name><tp:taxon-name-part taxon-name-part-type="genus" reg="Discula">Discula</tp:taxon-name-part> (<tp:taxon-name-part taxon-name-part-type="subgenus" reg="Discula">Discula</tp:taxon-name-part>) <tp:taxon-name-part taxon-name-part-type="species" reg="attrita">attrita</tp:taxon-name-part></tp:taxon-name>
                </td><td rowspan="1" colspan="1">DI34_1</td><td rowspan="1" colspan="1">
                  <named-content xmlns:xlink="http://www.w3.org/1999/xlink" content-type="dwc:verbatimCoordinates" xlink:type="simple"><named-content content-type="geo-json" specific-use="{&#34;type&#34;:&#34;Point&#34;,&#34;coordinates&#34;:[-16.308611,33.080000]}" id="NCID0ER4CI" xlink:type="simple">33°04'48"N/16°18'31"W</named-content></named-content>
                </td><td rowspan="1" colspan="1">
                  <ext-link xmlns:xlink="http://www.w3.org/1999/xlink" ext-link-type="gen" xlink:href="MG575158" xlink:type="simple">MG575158</ext-link>
                </td><td rowspan="1" colspan="1">–</td></tr><tr><td rowspan="1" colspan="1">
                  <tp:taxon-name><tp:taxon-name-part taxon-name-part-type="genus" reg="Discula">Discula</tp:taxon-name-part> (<tp:taxon-name-part taxon-name-part-type="subgenus" reg="Discula">Discula</tp:taxon-name-part>) <tp:taxon-name-part taxon-name-part-type="species" reg="attrita">attrita</tp:taxon-name-part></tp:taxon-name>
                </td><td rowspan="1" colspan="1">DI38_1</td><td rowspan="1" colspan="1">
                  <named-content xmlns:xlink="http://www.w3.org/1999/xlink" content-type="dwc:verbatimCoordinates" xlink:type="simple"><named-content content-type="geo-json" specific-use="{&#34;type&#34;:&#34;Point&#34;,&#34;coordinates&#34;:[-16.382222,33.043889]}" id="NCID0E65CI" xlink:type="simple">33°02'38"N/16°22'56"W</named-content></named-content>
                </td><td rowspan="1" colspan="1">
                  <ext-link xmlns:xlink="http://www.w3.org/1999/xlink" ext-link-type="gen" xlink:href="MG575159" xlink:type="simple">MG575159</ext-link>
                </td><td rowspan="1" colspan="1">–</td></tr><tr><td rowspan="1" colspan="1">
                  <tp:taxon-name><tp:taxon-name-part taxon-name-part-type="genus" reg="Discula">Discula</tp:taxon-name-part> (<tp:taxon-name-part taxon-name-part-type="subgenus" reg="Discula">Discula</tp:taxon-name-part>) <tp:taxon-name-part taxon-name-part-type="species" reg="attrita">attrita</tp:taxon-name-part></tp:taxon-name>
                </td><td rowspan="1" colspan="1">DI38_2</td><td rowspan="1" colspan="1">
                  <named-content xmlns:xlink="http://www.w3.org/1999/xlink" content-type="dwc:verbatimCoordinates" xlink:type="simple"><named-content content-type="geo-json" specific-use="{&#34;type&#34;:&#34;Point&#34;,&#34;coordinates&#34;:[-16.382222,33.043889]}" id="NCID0ENADI" xlink:type="simple">33°02'38"N/16°22'56"W</named-content></named-content>
                </td><td rowspan="1" colspan="1">
                  <ext-link xmlns:xlink="http://www.w3.org/1999/xlink" ext-link-type="gen" xlink:href="MG575160" xlink:type="simple">MG575160</ext-link>
                </td><td rowspan="1" colspan="1">–</td></tr><tr><td rowspan="1" colspan="1">
                  <tp:taxon-name><tp:taxon-name-part taxon-name-part-type="genus" reg="Discula">Discula</tp:taxon-name-part> (<tp:taxon-name-part taxon-name-part-type="subgenus" reg="Discula">Discula</tp:taxon-name-part>) <tp:taxon-name-part taxon-name-part-type="species" reg="attrita">attrita</tp:taxon-name-part></tp:taxon-name>
                </td><td rowspan="1" colspan="1">DI43_2</td><td rowspan="1" colspan="1">
                  <named-content xmlns:xlink="http://www.w3.org/1999/xlink" content-type="dwc:verbatimCoordinates" xlink:type="simple"><named-content content-type="geo-json" specific-use="{&#34;type&#34;:&#34;Point&#34;,&#34;coordinates&#34;:[-16.307222,33.066944]}" id="NCID0E2BDI" xlink:type="simple">33°04'01"N/16°18'26"W</named-content></named-content>
                </td><td rowspan="1" colspan="1">
                  <ext-link xmlns:xlink="http://www.w3.org/1999/xlink" ext-link-type="gen" xlink:href="MG575161" xlink:type="simple">MG575161</ext-link>
                </td><td rowspan="1" colspan="1">–</td></tr><tr><td rowspan="1" colspan="1">
                  <tp:taxon-name><tp:taxon-name-part taxon-name-part-type="genus" reg="Discula">Discula</tp:taxon-name-part> (<tp:taxon-name-part taxon-name-part-type="subgenus" reg="Discula">Discula</tp:taxon-name-part>) <tp:taxon-name-part taxon-name-part-type="species" reg="attrita">attrita</tp:taxon-name-part></tp:taxon-name>
                </td><td rowspan="1" colspan="1">MN3053</td><td rowspan="1" colspan="1">-</td><td rowspan="1" colspan="1">-</td><td rowspan="1" colspan="1">
                  <ext-link xmlns:xlink="http://www.w3.org/1999/xlink" ext-link-type="gen" xlink:href="MG575162" xlink:type="simple">MG575162</ext-link>
                </td><td rowspan="1" colspan="1">–</td></tr><tr><td rowspan="1" colspan="1">
                  <tp:taxon-name><tp:taxon-name-part taxon-name-part-type="genus" reg="Discula">Discula</tp:taxon-name-part> (<tp:taxon-name-part taxon-name-part-type="subgenus" reg="Discula">Discula</tp:taxon-name-part>) <tp:taxon-name-part taxon-name-part-type="species" reg="calcigena">calcigena</tp:taxon-name-part></tp:taxon-name>
                </td><td rowspan="1" colspan="1">DI42_1</td><td rowspan="1" colspan="1">
                  <named-content xmlns:xlink="http://www.w3.org/1999/xlink" content-type="dwc:verbatimCoordinates" xlink:type="simple"><named-content content-type="geo-json" specific-use="{&#34;type&#34;:&#34;Point&#34;,&#34;coordinates&#34;:[-16.299444,33.071111]}" id="NCID0EREDI" xlink:type="simple">33°04'16"N/16°17'58"W</named-content></named-content>
                </td><td rowspan="1" colspan="1">
                  <ext-link xmlns:xlink="http://www.w3.org/1999/xlink" ext-link-type="gen" xlink:href="MG575163" xlink:type="simple">MG575163</ext-link>
                </td><td rowspan="1" colspan="1">
                  <ext-link xmlns:xlink="http://www.w3.org/1999/xlink" ext-link-type="gen" xlink:href="MG575202" xlink:type="simple">MG575202</ext-link>
                </td></tr><tr><td rowspan="1" colspan="1">
                  <tp:taxon-name><tp:taxon-name-part taxon-name-part-type="genus" reg="Discula">Discula</tp:taxon-name-part> (<tp:taxon-name-part taxon-name-part-type="subgenus" reg="Discula">Discula</tp:taxon-name-part>) <tp:taxon-name-part taxon-name-part-type="species" reg="discina">discina</tp:taxon-name-part></tp:taxon-name>
                </td><td rowspan="1" colspan="1">DI08_1</td><td rowspan="1" colspan="1">
                  <named-content xmlns:xlink="http://www.w3.org/1999/xlink" content-type="dwc:verbatimCoordinates" xlink:type="simple"><named-content content-type="geo-json" specific-use="{&#34;type&#34;:&#34;Point&#34;,&#34;coordinates&#34;:[-16.315000,33.096667]}" id="NCID0EFGDI" xlink:type="simple">33°05'48"N/16°18'54"W</named-content></named-content>
                </td><td rowspan="1" colspan="1">
                  <ext-link xmlns:xlink="http://www.w3.org/1999/xlink" ext-link-type="gen" xlink:href="MG575164" xlink:type="simple">MG575164</ext-link>
                </td><td rowspan="1" colspan="1">–</td></tr><tr><td rowspan="1" colspan="1">
                  <tp:taxon-name><tp:taxon-name-part taxon-name-part-type="genus" reg="Discula">Discula</tp:taxon-name-part> (<tp:taxon-name-part taxon-name-part-type="subgenus" reg="Discula">Discula</tp:taxon-name-part>) <tp:taxon-name-part taxon-name-part-type="species" reg="discina">discina</tp:taxon-name-part></tp:taxon-name>
                </td><td rowspan="1" colspan="1">DI08_2</td><td rowspan="1" colspan="1">
                  <named-content xmlns:xlink="http://www.w3.org/1999/xlink" content-type="dwc:verbatimCoordinates" xlink:type="simple"><named-content content-type="geo-json" specific-use="{&#34;type&#34;:&#34;Point&#34;,&#34;coordinates&#34;:[-16.315000,33.096667]}" id="NCID0ETHDI" xlink:type="simple">33°05'48"N/16°18'54"W</named-content></named-content>
                </td><td rowspan="1" colspan="1">
                  <ext-link xmlns:xlink="http://www.w3.org/1999/xlink" ext-link-type="gen" xlink:href="MG575165" xlink:type="simple">MG575165</ext-link>
                </td><td rowspan="1" colspan="1">–</td></tr><tr><td rowspan="1" colspan="1">
                  <tp:taxon-name><tp:taxon-name-part taxon-name-part-type="genus" reg="Discula">Discula</tp:taxon-name-part> (<tp:taxon-name-part taxon-name-part-type="subgenus" reg="Discula">Discula</tp:taxon-name-part>) <tp:taxon-name-part taxon-name-part-type="species" reg="discina">discina</tp:taxon-name-part></tp:taxon-name>
                </td><td rowspan="1" colspan="1">DI08_3</td><td rowspan="1" colspan="1">
                  <named-content xmlns:xlink="http://www.w3.org/1999/xlink" content-type="dwc:verbatimCoordinates" xlink:type="simple"><named-content content-type="geo-json" specific-use="{&#34;type&#34;:&#34;Point&#34;,&#34;coordinates&#34;:[-16.315000,33.096667]}" id="NCID0EBJDI" xlink:type="simple">33°05'48"N/16°18'54"W</named-content></named-content>
                </td><td rowspan="1" colspan="1">
                  <ext-link xmlns:xlink="http://www.w3.org/1999/xlink" ext-link-type="gen" xlink:href="MG575166" xlink:type="simple">MG575166</ext-link>
                </td><td rowspan="1" colspan="1">–</td></tr><tr><td rowspan="1" colspan="1">
                  <tp:taxon-name><tp:taxon-name-part taxon-name-part-type="genus" reg="Discula">Discula</tp:taxon-name-part> (<tp:taxon-name-part taxon-name-part-type="subgenus" reg="Discula">Discula</tp:taxon-name-part>) <tp:taxon-name-part taxon-name-part-type="species" reg="discina">discina</tp:taxon-name-part></tp:taxon-name>
                </td><td rowspan="1" colspan="1">DI08_4</td><td rowspan="1" colspan="1">
                  <named-content xmlns:xlink="http://www.w3.org/1999/xlink" content-type="dwc:verbatimCoordinates" xlink:type="simple"><named-content content-type="geo-json" specific-use="{&#34;type&#34;:&#34;Point&#34;,&#34;coordinates&#34;:[-16.315000,33.096667]}" id="NCID0EPKDI" xlink:type="simple">33°05'48"N/16°18'54"W</named-content></named-content>
                </td><td rowspan="1" colspan="1">
                  <ext-link xmlns:xlink="http://www.w3.org/1999/xlink" ext-link-type="gen" xlink:href="MG575167" xlink:type="simple">MG575167</ext-link>
                </td><td rowspan="1" colspan="1">–</td></tr><tr><td rowspan="1" colspan="1">
                  <tp:taxon-name><tp:taxon-name-part taxon-name-part-type="genus" reg="Discula">Discula</tp:taxon-name-part> (<tp:taxon-name-part taxon-name-part-type="subgenus" reg="Discula">Discula</tp:taxon-name-part>) <tp:taxon-name-part taxon-name-part-type="species" reg="discina">discina</tp:taxon-name-part></tp:taxon-name>
                </td><td rowspan="1" colspan="1">DI16_1</td><td rowspan="1" colspan="1">
                  <named-content xmlns:xlink="http://www.w3.org/1999/xlink" content-type="dwc:verbatimCoordinates" xlink:type="simple"><named-content content-type="geo-json" specific-use="{&#34;type&#34;:&#34;Point&#34;,&#34;coordinates&#34;:[-16.349444,33.090278]}" id="NCID0E4LDI" xlink:type="simple">33°05'25"N/16°20'58"W</named-content></named-content>
                </td><td rowspan="1" colspan="1">
                  <ext-link xmlns:xlink="http://www.w3.org/1999/xlink" ext-link-type="gen" xlink:href="MG575168" xlink:type="simple">MG575168</ext-link>
                </td><td rowspan="1" colspan="1">–</td></tr><tr><td rowspan="1" colspan="1">
                  <tp:taxon-name><tp:taxon-name-part taxon-name-part-type="genus" reg="Discula">Discula</tp:taxon-name-part> (<tp:taxon-name-part taxon-name-part-type="subgenus" reg="Discula">Discula</tp:taxon-name-part>) <tp:taxon-name-part taxon-name-part-type="species" reg="discina">discina</tp:taxon-name-part></tp:taxon-name>
                </td><td rowspan="1" colspan="1">DI16_2</td><td rowspan="1" colspan="1">
                  <named-content xmlns:xlink="http://www.w3.org/1999/xlink" content-type="dwc:verbatimCoordinates" xlink:type="simple"><named-content content-type="geo-json" specific-use="{&#34;type&#34;:&#34;Point&#34;,&#34;coordinates&#34;:[-16.349444,33.090278]}" id="NCID0ELNDI" xlink:type="simple">33°05'25"N/16°20'58"W</named-content></named-content>
                </td><td rowspan="1" colspan="1">
                  <ext-link xmlns:xlink="http://www.w3.org/1999/xlink" ext-link-type="gen" xlink:href="MG575169" xlink:type="simple">MG575169</ext-link>
                </td><td rowspan="1" colspan="1">–</td></tr><tr><td rowspan="1" colspan="1">
                  <tp:taxon-name><tp:taxon-name-part taxon-name-part-type="genus" reg="Discula">Discula</tp:taxon-name-part> (<tp:taxon-name-part taxon-name-part-type="subgenus" reg="Discula">Discula</tp:taxon-name-part>) <tp:taxon-name-part taxon-name-part-type="species" reg="discina">discina</tp:taxon-name-part></tp:taxon-name>
                </td><td rowspan="1" colspan="1">DI16_3</td><td rowspan="1" colspan="1">
                  <named-content xmlns:xlink="http://www.w3.org/1999/xlink" content-type="dwc:verbatimCoordinates" xlink:type="simple"><named-content content-type="geo-json" specific-use="{&#34;type&#34;:&#34;Point&#34;,&#34;coordinates&#34;:[-16.349444,33.090278]}" id="NCID0EZODI" xlink:type="simple">33°05'25"N/16°20'58"W</named-content></named-content>
                </td><td rowspan="1" colspan="1">
                  <ext-link xmlns:xlink="http://www.w3.org/1999/xlink" ext-link-type="gen" xlink:href="MG575170" xlink:type="simple">MG575170</ext-link>
                </td><td rowspan="1" colspan="1">–</td></tr><tr><td rowspan="1" colspan="1">
                  <tp:taxon-name><tp:taxon-name-part taxon-name-part-type="genus" reg="Discula">Discula</tp:taxon-name-part> (<tp:taxon-name-part taxon-name-part-type="subgenus" reg="Discula">Discula</tp:taxon-name-part>) <tp:taxon-name-part taxon-name-part-type="species" reg="discina">discina</tp:taxon-name-part></tp:taxon-name>
                </td><td rowspan="1" colspan="1">DI16_4</td><td rowspan="1" colspan="1">
                  <named-content xmlns:xlink="http://www.w3.org/1999/xlink" content-type="dwc:verbatimCoordinates" xlink:type="simple"><named-content content-type="geo-json" specific-use="{&#34;type&#34;:&#34;Point&#34;,&#34;coordinates&#34;:[-16.349444,33.090278]}" id="NCID0EHQDI" xlink:type="simple">33°05'25"N/16°20'58"W</named-content></named-content>
                </td><td rowspan="1" colspan="1">
                  <ext-link xmlns:xlink="http://www.w3.org/1999/xlink" ext-link-type="gen" xlink:href="MG575171" xlink:type="simple">MG575171</ext-link>
                </td><td rowspan="1" colspan="1">–</td></tr><tr><td rowspan="1" colspan="1">
                  <tp:taxon-name><tp:taxon-name-part taxon-name-part-type="genus" reg="Discula">Discula</tp:taxon-name-part> (<tp:taxon-name-part taxon-name-part-type="subgenus" reg="Discula">Discula</tp:taxon-name-part>) <tp:taxon-name-part taxon-name-part-type="species" reg="discina">discina</tp:taxon-name-part></tp:taxon-name>
                </td><td rowspan="1" colspan="1">DI22_1</td><td rowspan="1" colspan="1">
                  <named-content xmlns:xlink="http://www.w3.org/1999/xlink" content-type="dwc:verbatimCoordinates" xlink:type="simple"><named-content content-type="geo-json" specific-use="{&#34;type&#34;:&#34;Point&#34;,&#34;coordinates&#34;:[-16.310278,33.078889]}" id="NCID0EVRDI" xlink:type="simple">33°04'44"N/16°18'37"W</named-content></named-content>
                </td><td rowspan="1" colspan="1">
                  <ext-link xmlns:xlink="http://www.w3.org/1999/xlink" ext-link-type="gen" xlink:href="MG575172" xlink:type="simple">MG575172</ext-link>
                </td><td rowspan="1" colspan="1">–</td></tr><tr><td rowspan="1" colspan="1">
                  <tp:taxon-name><tp:taxon-name-part taxon-name-part-type="genus" reg="Discula">Discula</tp:taxon-name-part> (<tp:taxon-name-part taxon-name-part-type="subgenus" reg="Discula">Discula</tp:taxon-name-part>) <tp:taxon-name-part taxon-name-part-type="species" reg="discina">discina</tp:taxon-name-part></tp:taxon-name>
                </td><td rowspan="1" colspan="1">DI22_2</td><td rowspan="1" colspan="1">
                  <named-content xmlns:xlink="http://www.w3.org/1999/xlink" content-type="dwc:verbatimCoordinates" xlink:type="simple"><named-content content-type="geo-json" specific-use="{&#34;type&#34;:&#34;Point&#34;,&#34;coordinates&#34;:[-16.310278,33.078889]}" id="NCID0EDTDI" xlink:type="simple">33°04'44"N/16°18'37"W</named-content></named-content>
                </td><td rowspan="1" colspan="1">
                  <ext-link xmlns:xlink="http://www.w3.org/1999/xlink" ext-link-type="gen" xlink:href="MG575173" xlink:type="simple">MG575173</ext-link>
                </td><td rowspan="1" colspan="1">–</td></tr><tr><td rowspan="1" colspan="1">
                  <tp:taxon-name><tp:taxon-name-part taxon-name-part-type="genus" reg="Discula">Discula</tp:taxon-name-part> (<tp:taxon-name-part taxon-name-part-type="subgenus" reg="Discula">Discula</tp:taxon-name-part>) <tp:taxon-name-part taxon-name-part-type="species" reg="discina">discina</tp:taxon-name-part></tp:taxon-name>
                </td><td rowspan="1" colspan="1">DI22_3</td><td rowspan="1" colspan="1">
                  <named-content xmlns:xlink="http://www.w3.org/1999/xlink" content-type="dwc:verbatimCoordinates" xlink:type="simple"><named-content content-type="geo-json" specific-use="{&#34;type&#34;:&#34;Point&#34;,&#34;coordinates&#34;:[-16.310278,33.078889]}" id="NCID0ERUDI" xlink:type="simple">33°04'44"N/16°18'37"W</named-content></named-content>
                </td><td rowspan="1" colspan="1">
                  <ext-link xmlns:xlink="http://www.w3.org/1999/xlink" ext-link-type="gen" xlink:href="MG575174" xlink:type="simple">MG575174</ext-link>
                </td><td rowspan="1" colspan="1">–</td></tr><tr><td rowspan="1" colspan="1">
                  <tp:taxon-name><tp:taxon-name-part taxon-name-part-type="genus" reg="Discula">Discula</tp:taxon-name-part> (<tp:taxon-name-part taxon-name-part-type="subgenus" reg="Discula">Discula</tp:taxon-name-part>) <tp:taxon-name-part taxon-name-part-type="species" reg="discina">discina</tp:taxon-name-part></tp:taxon-name>
                </td><td rowspan="1" colspan="1">DI22_4</td><td rowspan="1" colspan="1">
                  <named-content xmlns:xlink="http://www.w3.org/1999/xlink" content-type="dwc:verbatimCoordinates" xlink:type="simple"><named-content content-type="geo-json" specific-use="{&#34;type&#34;:&#34;Point&#34;,&#34;coordinates&#34;:[-16.310278,33.078889]}" id="NCID0E6VDI" xlink:type="simple">33°04'44"N/16°18'37"W</named-content></named-content>
                </td><td rowspan="1" colspan="1">
                  <ext-link xmlns:xlink="http://www.w3.org/1999/xlink" ext-link-type="gen" xlink:href="MG575175" xlink:type="simple">MG575175</ext-link>
                </td><td rowspan="1" colspan="1">–</td></tr><tr><td rowspan="1" colspan="1">
                  <tp:taxon-name><tp:taxon-name-part taxon-name-part-type="genus" reg="Discula">Discula</tp:taxon-name-part> (<tp:taxon-name-part taxon-name-part-type="subgenus" reg="Discula">Discula</tp:taxon-name-part>) <tp:taxon-name-part taxon-name-part-type="species" reg="discina">discina</tp:taxon-name-part></tp:taxon-name>
                </td><td rowspan="1" colspan="1">DI24_1</td><td rowspan="1" colspan="1">
                  <named-content xmlns:xlink="http://www.w3.org/1999/xlink" content-type="dwc:verbatimCoordinates" xlink:type="simple"><named-content content-type="geo-json" specific-use="{&#34;type&#34;:&#34;Point&#34;,&#34;coordinates&#34;:[-16.315000,33.096667]}" id="NCID0ENXDI" xlink:type="simple">33°05'48"N/16°18'54"W</named-content></named-content>
                </td><td rowspan="1" colspan="1">
                  <ext-link xmlns:xlink="http://www.w3.org/1999/xlink" ext-link-type="gen" xlink:href="MG575176" xlink:type="simple">MG575176</ext-link>
                </td><td rowspan="1" colspan="1">–</td></tr><tr><td rowspan="1" colspan="1">
                  <tp:taxon-name><tp:taxon-name-part taxon-name-part-type="genus" reg="Discula">Discula</tp:taxon-name-part> (<tp:taxon-name-part taxon-name-part-type="subgenus" reg="Discula">Discula</tp:taxon-name-part>) <tp:taxon-name-part taxon-name-part-type="species" reg="discina">discina</tp:taxon-name-part></tp:taxon-name>
                </td><td rowspan="1" colspan="1">DI24_2</td><td rowspan="1" colspan="1">
                  <named-content xmlns:xlink="http://www.w3.org/1999/xlink" content-type="dwc:verbatimCoordinates" xlink:type="simple"><named-content content-type="geo-json" specific-use="{&#34;type&#34;:&#34;Point&#34;,&#34;coordinates&#34;:[-16.315000,33.096667]}" id="NCID0E2YDI" xlink:type="simple">33°05'48"N/16°18'54"W</named-content></named-content>
                </td><td rowspan="1" colspan="1">
                  <ext-link xmlns:xlink="http://www.w3.org/1999/xlink" ext-link-type="gen" xlink:href="MG575177" xlink:type="simple">MG575177</ext-link>
                </td><td rowspan="1" colspan="1">
                  <ext-link xmlns:xlink="http://www.w3.org/1999/xlink" ext-link-type="gen" xlink:href="MG575203" xlink:type="simple">MG575203</ext-link>
                </td></tr><tr><td rowspan="1" colspan="1">
                  <tp:taxon-name><tp:taxon-name-part taxon-name-part-type="genus" reg="Discula">Discula</tp:taxon-name-part> (<tp:taxon-name-part taxon-name-part-type="subgenus" reg="Discula">Discula</tp:taxon-name-part>) <tp:taxon-name-part taxon-name-part-type="species" reg="polymorpha">polymorpha</tp:taxon-name-part> <tp:taxon-name-part taxon-name-part-type="subspecies" reg="alleniana">alleniana</tp:taxon-name-part></tp:taxon-name>
                </td><td rowspan="1" colspan="1">MN3052</td><td rowspan="1" colspan="1">
                  <named-content xmlns:xlink="http://www.w3.org/1999/xlink" content-type="dwc:verbatimCoordinates" xlink:type="simple"><named-content content-type="geo-json" specific-use="{&#34;type&#34;:&#34;Point&#34;,&#34;coordinates&#34;:[-17.165556,32.867500]}" id="NCID0ET1DI" xlink:type="simple">32°52'03"N/17°09'56"W</named-content></named-content>
                </td><td rowspan="1" colspan="1">
                  <ext-link xmlns:xlink="http://www.w3.org/1999/xlink" ext-link-type="gen" xlink:href="MG575178" xlink:type="simple">MG575178</ext-link>
                </td><td rowspan="1" colspan="1">–</td></tr><tr><td rowspan="1" colspan="1">
                  <tp:taxon-name><tp:taxon-name-part taxon-name-part-type="genus" reg="Discula">Discula</tp:taxon-name-part> (<tp:taxon-name-part taxon-name-part-type="subgenus" reg="Discula">Discula</tp:taxon-name-part>) <tp:taxon-name-part taxon-name-part-type="species" reg="polymorpha">polymorpha</tp:taxon-name-part> <tp:taxon-name-part taxon-name-part-type="subspecies" reg="arenicola">arenicola</tp:taxon-name-part></tp:taxon-name>
                </td><td rowspan="1" colspan="1">DI06_1</td><td rowspan="1" colspan="1">
                  <named-content xmlns:xlink="http://www.w3.org/1999/xlink" content-type="dwc:verbatimCoordinates" xlink:type="simple"><named-content content-type="geo-json" specific-use="{&#34;type&#34;:&#34;Point&#34;,&#34;coordinates&#34;:[-16.699444,32.744722]}" id="NCID0EF3DI" xlink:type="simple">32°44'41"N/16°41'58"W</named-content></named-content>
                </td><td rowspan="1" colspan="1">
                  <ext-link xmlns:xlink="http://www.w3.org/1999/xlink" ext-link-type="gen" xlink:href="MG575179" xlink:type="simple">MG575179</ext-link>
                </td><td rowspan="1" colspan="1">
                  <ext-link xmlns:xlink="http://www.w3.org/1999/xlink" ext-link-type="gen" xlink:href="MG575204" xlink:type="simple">MG575204</ext-link>
                </td></tr><tr><td rowspan="1" colspan="1">
                  <tp:taxon-name><tp:taxon-name-part taxon-name-part-type="genus" reg="Discula">Discula</tp:taxon-name-part> (<tp:taxon-name-part taxon-name-part-type="subgenus" reg="Discula">Discula</tp:taxon-name-part>) <tp:taxon-name-part taxon-name-part-type="species" reg="polymorpha">polymorpha</tp:taxon-name-part> <tp:taxon-name-part taxon-name-part-type="subspecies" reg="arenicola">arenicola</tp:taxon-name-part></tp:taxon-name>
                </td><td rowspan="1" colspan="1">DI06_2</td><td rowspan="1" colspan="1">
                  <named-content xmlns:xlink="http://www.w3.org/1999/xlink" content-type="dwc:verbatimCoordinates" xlink:type="simple"><named-content content-type="geo-json" specific-use="{&#34;type&#34;:&#34;Point&#34;,&#34;coordinates&#34;:[-16.699444,32.744722]}" id="NCID0E44DI" xlink:type="simple">32°44'41"N/16°41'58"W</named-content></named-content>
                </td><td rowspan="1" colspan="1">
                  <ext-link xmlns:xlink="http://www.w3.org/1999/xlink" ext-link-type="gen" xlink:href="MG575180" xlink:type="simple">MG575180</ext-link>
                </td><td rowspan="1" colspan="1">
                  <ext-link xmlns:xlink="http://www.w3.org/1999/xlink" ext-link-type="gen" xlink:href="MG575205" xlink:type="simple">MG575205</ext-link>
                </td></tr><tr><td rowspan="1" colspan="1">
                  <tp:taxon-name><tp:taxon-name-part taxon-name-part-type="genus" reg="Discula">Discula</tp:taxon-name-part> (<tp:taxon-name-part taxon-name-part-type="subgenus" reg="Discula">Discula</tp:taxon-name-part>) <tp:taxon-name-part taxon-name-part-type="species" reg="pulvinata">pulvinata</tp:taxon-name-part></tp:taxon-name>
                </td><td rowspan="1" colspan="1">DI30_1</td><td rowspan="1" colspan="1">
                  <named-content xmlns:xlink="http://www.w3.org/1999/xlink" content-type="dwc:verbatimCoordinates" xlink:type="simple"><named-content content-type="geo-json" specific-use="{&#34;type&#34;:&#34;Point&#34;,&#34;coordinates&#34;:[-16.355833,33.085278]}" id="NCID0ER6DI" xlink:type="simple">33°05'07"N/16°21'21"W</named-content></named-content>
                </td><td rowspan="1" colspan="1">
                  <ext-link xmlns:xlink="http://www.w3.org/1999/xlink" ext-link-type="gen" xlink:href="MG575181" xlink:type="simple">MG575181</ext-link>
                </td><td rowspan="1" colspan="1">
                  <ext-link xmlns:xlink="http://www.w3.org/1999/xlink" ext-link-type="gen" xlink:href="MG575206" xlink:type="simple">MG575206</ext-link>
                </td></tr><tr><td rowspan="1" colspan="1">
                  <tp:taxon-name><tp:taxon-name-part taxon-name-part-type="genus" reg="Discula">Discula</tp:taxon-name-part> (<tp:taxon-name-part taxon-name-part-type="subgenus" reg="Discula">Discula</tp:taxon-name-part>) <tp:taxon-name-part taxon-name-part-type="species" reg="pulvinata">pulvinata</tp:taxon-name-part></tp:taxon-name>
                </td><td rowspan="1" colspan="1">DI30_2</td><td rowspan="1" colspan="1">
                  <named-content xmlns:xlink="http://www.w3.org/1999/xlink" content-type="dwc:verbatimCoordinates" xlink:type="simple"><named-content content-type="geo-json" specific-use="{&#34;type&#34;:&#34;Point&#34;,&#34;coordinates&#34;:[-16.355833,33.085278]}" id="NCID0EGBAK" xlink:type="simple">33°05'07"N/16°21'21"W</named-content></named-content>
                </td><td rowspan="1" colspan="1">
                  <ext-link xmlns:xlink="http://www.w3.org/1999/xlink" ext-link-type="gen" xlink:href="MG575182" xlink:type="simple">MG575182</ext-link>
                </td><td rowspan="1" colspan="1">–</td></tr><tr><td rowspan="1" colspan="1">
                  <tp:taxon-name><tp:taxon-name-part taxon-name-part-type="genus" reg="Discula">Discula</tp:taxon-name-part> (<tp:taxon-name-part taxon-name-part-type="subgenus" reg="Discula">Discula</tp:taxon-name-part>) <tp:taxon-name-part taxon-name-part-type="species" reg="pulvinata">pulvinata</tp:taxon-name-part></tp:taxon-name>
                </td><td rowspan="1" colspan="1">DI30_3</td><td rowspan="1" colspan="1">
                  <named-content xmlns:xlink="http://www.w3.org/1999/xlink" content-type="dwc:verbatimCoordinates" xlink:type="simple"><named-content content-type="geo-json" specific-use="{&#34;type&#34;:&#34;Point&#34;,&#34;coordinates&#34;:[-16.355833,33.085278]}" id="NCID0EUCAK" xlink:type="simple">33°05'07"N/16°21'21"W</named-content></named-content>
                </td><td rowspan="1" colspan="1">
                  <ext-link xmlns:xlink="http://www.w3.org/1999/xlink" ext-link-type="gen" xlink:href="MG575183" xlink:type="simple">MG575183</ext-link>
                </td><td rowspan="1" colspan="1">–</td></tr><tr><td rowspan="1" colspan="1">
                  <tp:taxon-name><tp:taxon-name-part taxon-name-part-type="genus" reg="Discula">Discula</tp:taxon-name-part> (<tp:taxon-name-part taxon-name-part-type="subgenus" reg="Discula">Discula</tp:taxon-name-part>) <tp:taxon-name-part taxon-name-part-type="species" reg="tabellata">tabellata</tp:taxon-name-part></tp:taxon-name>
                </td><td rowspan="1" colspan="1">DI03_1</td><td rowspan="1" colspan="1">
                  <named-content xmlns:xlink="http://www.w3.org/1999/xlink" content-type="dwc:verbatimCoordinates" xlink:type="simple"><named-content content-type="geo-json" specific-use="{&#34;type&#34;:&#34;Point&#34;,&#34;coordinates&#34;:[-16.850833,32.639167]}" id="NCID0ECEAK" xlink:type="simple">32°38'21"N/16°51'03"W</named-content></named-content>
                </td><td rowspan="1" colspan="1">
                  <ext-link xmlns:xlink="http://www.w3.org/1999/xlink" ext-link-type="gen" xlink:href="MG575184" xlink:type="simple">MG575184</ext-link>
                </td><td rowspan="1" colspan="1">–</td></tr><tr><td rowspan="1" colspan="1">
                  <tp:taxon-name><tp:taxon-name-part taxon-name-part-type="genus" reg="Discula">Discula</tp:taxon-name-part> (<tp:taxon-name-part taxon-name-part-type="subgenus" reg="Discula">Discula</tp:taxon-name-part>) <tp:taxon-name-part taxon-name-part-type="species" reg="tabellata">tabellata</tp:taxon-name-part></tp:taxon-name>
                </td><td rowspan="1" colspan="1">DI03_2</td><td rowspan="1" colspan="1">
                  <named-content xmlns:xlink="http://www.w3.org/1999/xlink" content-type="dwc:verbatimCoordinates" xlink:type="simple"><named-content content-type="geo-json" specific-use="{&#34;type&#34;:&#34;Point&#34;,&#34;coordinates&#34;:[-16.850833,32.639167]}" id="NCID0EQFAK" xlink:type="simple">32°38'21"N/16°51'03"W</named-content></named-content>
                </td><td rowspan="1" colspan="1">
                  <ext-link xmlns:xlink="http://www.w3.org/1999/xlink" ext-link-type="gen" xlink:href="MG575185" xlink:type="simple">MG575185</ext-link>
                </td><td rowspan="1" colspan="1">–</td></tr><tr><td rowspan="1" colspan="1">
                  ‘<tp:taxon-name><tp:taxon-name-part taxon-name-part-type="genus" reg="Discula">Discula</tp:taxon-name-part></tp:taxon-name>’ <tp:taxon-name><tp:taxon-name-part taxon-name-part-type="genus" reg="Discula"/><tp:taxon-name-part taxon-name-part-type="species" reg="testudinalis">testudinalis</tp:taxon-name-part></tp:taxon-name>
                </td><td rowspan="1" colspan="1">MN3077</td><td rowspan="1" colspan="1">
                  <named-content xmlns:xlink="http://www.w3.org/1999/xlink" content-type="dwc:verbatimCoordinates" xlink:type="simple"><named-content content-type="geo-json" specific-use="{&#34;type&#34;:&#34;Point&#34;,&#34;coordinates&#34;:[-16.321667,33.103889]}" id="NCID0E6GAK" xlink:type="simple">33°06'14"N/16°19'18"W</named-content></named-content>
                </td><td rowspan="1" colspan="1">
                  <ext-link xmlns:xlink="http://www.w3.org/1999/xlink" ext-link-type="gen" xlink:href="MG575186" xlink:type="simple">MG575186</ext-link>
                </td><td rowspan="1" colspan="1">
                  <ext-link xmlns:xlink="http://www.w3.org/1999/xlink" ext-link-type="gen" xlink:href="MG575207" xlink:type="simple">MG575207</ext-link>
                </td></tr><tr><td rowspan="1" colspan="1">
                  <tp:taxon-name><tp:taxon-name-part taxon-name-part-type="genus" reg="Caseolus">Caseolus</tp:taxon-name-part> (<tp:taxon-name-part taxon-name-part-type="subgenus" reg="Caseolus">Caseolus</tp:taxon-name-part>) <tp:taxon-name-part taxon-name-part-type="species" reg="innominatus">innominatus</tp:taxon-name-part> <tp:taxon-name-part taxon-name-part-type="subspecies" reg="innominatus">innominatus</tp:taxon-name-part></tp:taxon-name>
                </td><td rowspan="1" colspan="1">CA08_1</td><td rowspan="1" colspan="1">
                  <named-content xmlns:xlink="http://www.w3.org/1999/xlink" content-type="dwc:verbatimCoordinates" xlink:type="simple"><named-content content-type="geo-json" specific-use="{&#34;type&#34;:&#34;Point&#34;,&#34;coordinates&#34;:[-17.165556,32.867500]}" id="NCID0EXIAK" xlink:type="simple">32°52'03"N/17°09'56"W</named-content></named-content>
                </td><td rowspan="1" colspan="1">
                  <ext-link xmlns:xlink="http://www.w3.org/1999/xlink" ext-link-type="gen" xlink:href="MG575187" xlink:type="simple">MG575187</ext-link>
                </td><td rowspan="1" colspan="1">
                  <ext-link xmlns:xlink="http://www.w3.org/1999/xlink" ext-link-type="gen" xlink:href="MG575208" xlink:type="simple">MG575208</ext-link>
                </td></tr><tr><td rowspan="1" colspan="1">
                  <tp:taxon-name><tp:taxon-name-part taxon-name-part-type="genus" reg="Caseolus">Caseolus</tp:taxon-name-part> (<tp:taxon-name-part taxon-name-part-type="subgenus" reg="Leptostictea">Leptostictea</tp:taxon-name-part>) <tp:taxon-name-part taxon-name-part-type="species" reg="hartungi">hartungi</tp:taxon-name-part></tp:taxon-name>
                </td><td rowspan="1" colspan="1">CA10_1</td><td rowspan="1" colspan="1">
                  <named-content xmlns:xlink="http://www.w3.org/1999/xlink" content-type="dwc:verbatimCoordinates" xlink:type="simple"><named-content content-type="geo-json" specific-use="{&#34;type&#34;:&#34;Point&#34;,&#34;coordinates&#34;:[-16.354444,33.087500]}" id="NCID0ELKAK" xlink:type="simple">33°05'15"N/16°21'16"W</named-content></named-content>
                </td><td rowspan="1" colspan="1">
                  <ext-link xmlns:xlink="http://www.w3.org/1999/xlink" ext-link-type="gen" xlink:href="MG575188" xlink:type="simple">MG575188</ext-link>
                </td><td rowspan="1" colspan="1">
                  <ext-link xmlns:xlink="http://www.w3.org/1999/xlink" ext-link-type="gen" xlink:href="MG575209" xlink:type="simple">MG575209</ext-link>
                </td></tr><tr><td rowspan="1" colspan="1">
                  <italic><tp:taxon-name><tp:taxon-name-part taxon-name-part-type="genus" reg="Serratorotula">Serratorotula</tp:taxon-name-part> <tp:taxon-name-part taxon-name-part-type="species" reg="juliformis">juliformis</tp:taxon-name-part></tp:taxon-name></italic>
                </td><td rowspan="1" colspan="1">MN3036</td><td rowspan="1" colspan="1">
                  <named-content xmlns:xlink="http://www.w3.org/1999/xlink" content-type="dwc:verbatimCoordinates" xlink:type="simple"><named-content content-type="geo-json" specific-use="{&#34;type&#34;:&#34;Point&#34;,&#34;coordinates&#34;:[-16.299167,33.062500]}" id="NCID0E3LAK" xlink:type="simple">33°03'45"N/16°17'57"W</named-content></named-content>
                </td><td rowspan="1" colspan="1">
                  <ext-link xmlns:xlink="http://www.w3.org/1999/xlink" ext-link-type="gen" xlink:href="MG575210" xlink:type="simple">MG575210</ext-link>
                </td><td rowspan="1" colspan="1">–</td></tr><tr><td rowspan="1" colspan="1">
                  <tp:taxon-name><tp:taxon-name-part taxon-name-part-type="genus" reg="Cochlicella">Cochlicella</tp:taxon-name-part> (<tp:taxon-name-part taxon-name-part-type="subgenus" reg="Cochlicella">Cochlicella</tp:taxon-name-part>) <tp:taxon-name-part taxon-name-part-type="species" reg="conoidea">conoidea</tp:taxon-name-part></tp:taxon-name>
                </td><td rowspan="1" colspan="1">SP165</td><td rowspan="1" colspan="1">
                  <named-content xmlns:xlink="http://www.w3.org/1999/xlink" content-type="dwc:verbatimCoordinates" xlink:type="simple"><named-content content-type="geo-json" specific-use="{&#34;type&#34;:&#34;Point&#34;,&#34;coordinates&#34;:[-8.666667,41.137500]}" id="NCID0EKNAK" xlink:type="simple">41°08'15"N/08°40'00"W</named-content></named-content>
                </td><td rowspan="1" colspan="1">
                  <ext-link xmlns:xlink="http://www.w3.org/1999/xlink" ext-link-type="gen" xlink:href="KY818425" xlink:type="simple">KY818425</ext-link>
                  <sup>1</sup>
                </td><td rowspan="1" colspan="1">
                  <ext-link xmlns:xlink="http://www.w3.org/1999/xlink" ext-link-type="gen" xlink:href="KY818623" xlink:type="simple">KY818623</ext-link>
                  <sup>1</sup>
                </td></tr></tbody></table><table-wrap-foot><fn><p>
                <sup>1</sup>: <xref ref-type="bibr" rid="B34">Neiber et al. (2017)</xref></p></fn></table-wrap-foot></table-wrap></tp:treatment-sec></tp:taxon-treatment>
