# Supplementary material for: Revision of the genus-group Hystricella R. T. Lowe, 1855 from Porto Santo (Madeira Archipelago), with descriptions of new recent and fossil taxa (Gastropoda, Helicoidea, Geomitridae)
Source: Zookeys. 2018 Jan 24;(732):1–125. doi: 10.3897/zookeys.732.21677 (PMC5799741; doi:10.3897/zookeys.732.21677)
Supplement: XML Treatment for Wollastonia turricula [file zookeys.732.21677-treatment8.xml]

<!DOCTYPE tp:taxon-treatment
  PUBLIC "-//TaxonX//DTD Taxonomic Treatment Publishing DTD v0 20100105//EN" "tax-treatment-NSO.dtd">
<tp:taxon-treatment xmlns:tp="http://www.plazi.org/taxpub"><tp:treatment-meta><kwd-group><label>Taxon classification</label><kwd><named-content xmlns:xlink="http://www.w3.org/1999/xlink" content-type="kingdom">Animalia</named-content></kwd><kwd><named-content xmlns:xlink="http://www.w3.org/1999/xlink" content-type="order">Stylommatophora</named-content></kwd><kwd><named-content xmlns:xlink="http://www.w3.org/1999/xlink" content-type="family">Geomitridae</named-content></kwd></kwd-group><mixed-citation publication-type="journal"><person-group><name><surname>Mattia</surname><given-names>Willy De</given-names></name><name><surname>Neiber</surname><given-names>Marco T.</given-names></name><name><surname>Groh</surname><given-names>Klaus</given-names></name></person-group><article-title>Revision of the genus-group <italic><tp:taxon-name><tp:taxon-name-part taxon-name-part-type="genus" reg="Hystricella">Hystricella</tp:taxon-name-part></tp:taxon-name></italic> R. T. Lowe, 1855 from Porto Santo (Madeira Archipelago), with descriptions of new recent and fossil taxa (<tp:taxon-name><tp:taxon-name-part taxon-name-part-type="class">Gastropoda</tp:taxon-name-part></tp:taxon-name>, <tp:taxon-name><tp:taxon-name-part taxon-name-part-type="superfamily">Helicoidea</tp:taxon-name-part></tp:taxon-name>, <tp:taxon-name><tp:taxon-name-part taxon-name-part-type="family">Geomitridae</tp:taxon-name-part></tp:taxon-name>)</article-title><source>Zookeys</source><day>24</day><month>1</month><year>2018</year><volume>2018</volume><issue>732</issue><fpage>1</fpage><lpage>125</lpage><pub-id pub-id-type="doi">10.3897/zookeys.732.21677</pub-id></mixed-citation></tp:treatment-meta><tp:nomenclature><tp:taxon-name>
              <tp:taxon-name-part taxon-name-part-type="genus" reg="Wollastonia">Wollastonia</tp:taxon-name-part>
              <tp:taxon-name-part taxon-name-part-type="species" reg="turricula">turricula</tp:taxon-name-part>
            </tp:taxon-name><tp:taxon-authority>(R. T. Lowe, 1831)</tp:taxon-authority><tp:taxon-status xmlns:xlink="http://www.w3.org/1999/xlink" xlink:type="simple">comb. n.</tp:taxon-status><xref ref-type="fig" rid="F28">Figs 99–102</xref><xref ref-type="fig" rid="F29">, 103–111</xref><xref ref-type="fig" rid="F30">, 112</xref><!--PageBreak--></tp:nomenclature><tp:treatment-sec sec-type="List of synonyms" id="SECID0EJJBM"><title>List of synonyms.</title><p>1831 <italic><tp:taxon-name><tp:taxon-name-part taxon-name-part-type="genus" reg="Helix">Helix</tp:taxon-name-part> <tp:taxon-name-part taxon-name-part-type="species" reg="turricula">turricula</tp:taxon-name-part></tp:taxon-name></italic> R. T. Lowe: 58, pl. 6 fig. 21.</p><p>1846 <italic><tp:taxon-name><tp:taxon-name-part taxon-name-part-type="genus" reg="Helix">Helix</tp:taxon-name-part> <tp:taxon-name-part taxon-name-part-type="species" reg="turricula">turricula</tp:taxon-name-part></tp:taxon-name></italic> – L. Pfeiffer: 141, pl. 91 figs 5–7.</p><p>1847 <italic><tp:taxon-name><tp:taxon-name-part taxon-name-part-type="genus" reg="Helix">Helix</tp:taxon-name-part> <tp:taxon-name-part taxon-name-part-type="species" reg="turricula">turricula</tp:taxon-name-part></tp:taxon-name></italic> – L. Pfeiffer in L. <xref ref-type="bibr" rid="B40">Pfeiffer 1847–1848</xref>: 190.</p><p>1854 <italic><tp:taxon-name><tp:taxon-name-part taxon-name-part-type="genus" reg="Helix">Helix</tp:taxon-name-part> <tp:taxon-name-part taxon-name-part-type="species" reg="turricula">turricula</tp:taxon-name-part></tp:taxon-name></italic> – Reeve in <xref ref-type="bibr" rid="B47">Reeve 1851–1854</xref>: pl. 138 fig. 867.</p><p>1854 <tp:taxon-name><tp:taxon-name-part taxon-name-part-type="genus" reg="Helix">Helix</tp:taxon-name-part> (<tp:taxon-name-part taxon-name-part-type="subgenus" reg="Ochthephila">Ochthephila</tp:taxon-name-part>) <tp:taxon-name-part taxon-name-part-type="species" reg="turricula">turricula</tp:taxon-name-part></tp:taxon-name> – Albers: 37, pl. 9 figs 11–13.</p><p>1855 <tp:taxon-name><tp:taxon-name-part taxon-name-part-type="genus" reg="Helix">Helix</tp:taxon-name-part> (<tp:taxon-name-part taxon-name-part-type="subgenus" reg="Hystricella">Hystricella</tp:taxon-name-part>) <tp:taxon-name-part taxon-name-part-type="species" reg="turricula">turricula</tp:taxon-name-part></tp:taxon-name> – R. T. Lowe: 186.</p><p>1867 <tp:taxon-name><tp:taxon-name-part taxon-name-part-type="genus" reg="Helix">Helix</tp:taxon-name-part> (<tp:taxon-name-part taxon-name-part-type="subgenus" reg="Octephila">Octephila</tp:taxon-name-part>) <tp:taxon-name-part taxon-name-part-type="species" reg="turricula">turricula</tp:taxon-name-part></tp:taxon-name> – Paiva: 47.</p><p>1878 <tp:taxon-name><tp:taxon-name-part taxon-name-part-type="genus" reg="Helix">Helix</tp:taxon-name-part> (<tp:taxon-name-part taxon-name-part-type="subgenus" reg="Hystricella">Hystricella</tp:taxon-name-part>) <tp:taxon-name-part taxon-name-part-type="species" reg="turricula">turricula</tp:taxon-name-part></tp:taxon-name> – Wollaston: 163-165.</p><p>1878 <tp:taxon-name><tp:taxon-name-part taxon-name-part-type="genus" reg="Helix">Helix</tp:taxon-name-part> (<tp:taxon-name-part taxon-name-part-type="subgenus" reg="Hystricella">Hystricella</tp:taxon-name-part>) <tp:taxon-name-part taxon-name-part-type="species" reg="turricula">turricula</tp:taxon-name-part> <tp:taxon-name-part taxon-name-part-type="infraspecific-rank">var.</tp:taxon-name-part><tp:taxon-name-part taxon-name-part-type="uncertainty-rank">ß</tp:taxon-name-part> <tp:taxon-name-part taxon-name-part-type="variety" reg="pererosa">pererosa</tp:taxon-name-part></tp:taxon-name> Wollaston: 165.</p><p>1888 <italic><tp:taxon-name><tp:taxon-name-part taxon-name-part-type="genus" reg="Helix">Helix</tp:taxon-name-part> <tp:taxon-name-part taxon-name-part-type="species" reg="turricula">turricula</tp:taxon-name-part></tp:taxon-name></italic> – Tryon in <xref ref-type="bibr" rid="B65">Tryon and [Pilsbry] 1888</xref>: 33, pl. 7 fig. 91.</p><p>1894 <italic><tp:taxon-name><tp:taxon-name-part taxon-name-part-type="genus" reg="Geomitra">Geomitra</tp:taxon-name-part> <tp:taxon-name-part taxon-name-part-type="species" reg="bicarinata">bicarinata</tp:taxon-name-part></tp:taxon-name></italic> – Pilsbry in <xref ref-type="bibr" rid="B43">Pilsbry 1893–1895</xref>: 242.</p><p>1923 <italic><tp:taxon-name><tp:taxon-name-part taxon-name-part-type="genus" reg="Ochthephila">Ochthephila</tp:taxon-name-part> <tp:taxon-name-part taxon-name-part-type="species" reg="turricula">turricula</tp:taxon-name-part></tp:taxon-name></italic> – Watson: 283–293, pl. 6 figs 1–10.</p><p>1931 <tp:taxon-name><tp:taxon-name-part taxon-name-part-type="genus" reg="Geomitra">Geomitra</tp:taxon-name-part> (<tp:taxon-name-part taxon-name-part-type="subgenus" reg="Actinella">Actinella</tp:taxon-name-part>) <tp:taxon-name-part taxon-name-part-type="species" reg="bicarnata">bicarnata</tp:taxon-name-part></tp:taxon-name> – Nobre: 88, fig. 38.</p><p>1950 <tp:taxon-name><tp:taxon-name-part taxon-name-part-type="genus" reg="Discula">Discula</tp:taxon-name-part> (<tp:taxon-name-part taxon-name-part-type="subgenus" reg="Hystricella">Hystricella</tp:taxon-name-part>) <tp:taxon-name-part taxon-name-part-type="species" reg="turricula">turricula</tp:taxon-name-part></tp:taxon-name> – Mandahl-Barth: 31, 55.</p><p>1950 <tp:taxon-name><tp:taxon-name-part taxon-name-part-type="genus" reg="Discula">Discula</tp:taxon-name-part> (<tp:taxon-name-part taxon-name-part-type="subgenus" reg="Hystricella">Hystricella</tp:taxon-name-part>) <tp:taxon-name-part taxon-name-part-type="species" reg="turricula">turricula</tp:taxon-name-part> <tp:taxon-name-part taxon-name-part-type="subspecies" reg="pererosa">pererosa</tp:taxon-name-part></tp:taxon-name> – Mandahl-Barth: 31, 55.</p><p>1977 <tp:taxon-name><tp:taxon-name-part taxon-name-part-type="genus" reg="Discula">Discula</tp:taxon-name-part> (<tp:taxon-name-part taxon-name-part-type="subgenus" reg="Hystricella">Hystricella</tp:taxon-name-part>) <tp:taxon-name-part taxon-name-part-type="species" reg="turricula">turricula</tp:taxon-name-part></tp:taxon-name> – Pettitt: 147–150.</p><p>1983 <tp:taxon-name><tp:taxon-name-part taxon-name-part-type="genus" reg="Discula">Discula</tp:taxon-name-part> (<tp:taxon-name-part taxon-name-part-type="subgenus" reg="Hystricella">Hystricella</tp:taxon-name-part>) <tp:taxon-name-part taxon-name-part-type="species" reg="turricula">turricula</tp:taxon-name-part></tp:taxon-name> – Waldén: 267.</p><p>2002 <italic><tp:taxon-name><tp:taxon-name-part taxon-name-part-type="genus" reg="Geomitra">Geomitra</tp:taxon-name-part> <tp:taxon-name-part taxon-name-part-type="species" reg="turricula">turricula</tp:taxon-name-part></tp:taxon-name></italic> – Bank et al.: 124.</p><p>2008 <italic><tp:taxon-name><tp:taxon-name-part taxon-name-part-type="genus" reg="Hystricella">Hystricella</tp:taxon-name-part> <tp:taxon-name-part taxon-name-part-type="species" reg="turricula">turricula</tp:taxon-name-part></tp:taxon-name></italic> – Seddon: 79, pl. 29 fig. b, map 181.</p><p>2009 <tp:taxon-name><tp:taxon-name-part taxon-name-part-type="genus" reg="Hystricella">Hystricella</tp:taxon-name-part> <tp:taxon-name-part taxon-name-part-type="species" reg="turricula">turricula</tp:taxon-name-part> <tp:taxon-name-part taxon-name-part-type="infraspecific-rank">f.</tp:taxon-name-part> <tp:taxon-name-part taxon-name-part-type="form" reg="pererosa">pererosa</tp:taxon-name-part></tp:taxon-name> – Groh et al.: 21 fig. 28.</p><p>2011 <italic><tp:taxon-name><tp:taxon-name-part taxon-name-part-type="genus" reg="Hystricella">Hystricella</tp:taxon-name-part> <tp:taxon-name-part taxon-name-part-type="species" reg="turricula">turricula</tp:taxon-name-part></tp:taxon-name></italic> – Seddon: e.T6723A12800477.</p></tp:treatment-sec><tp:treatment-sec sec-type="type material" id="SECID0E3TBM"><title>Type material.</title><p>[<italic>turricula</italic>], NMH 1968.578, lectotype (herewith designated), from loc. typ., ex coll. R. T. Lowe; NMH 1948.7.8.35, 1 paralectotype, from loc. typ., ex coll. R. T. Lowe. The original figure of <italic><tp:taxon-name><tp:taxon-name-part taxon-name-part-type="genus" reg="Helix">Helix</tp:taxon-name-part> <tp:taxon-name-part taxon-name-part-type="species" reg="turricula">turricula</tp:taxon-name-part></tp:taxon-name></italic> R. T. Lowe, 1831 (from <xref ref-type="bibr" rid="B27">Lowe 1831</xref>: pl. 6 fig. 21) is depicted in Fig. <xref ref-type="fig" rid="F28">99</xref>, the lectotype (Phot. P. Crabb, <named-content xmlns:xlink="http://www.w3.org/1999/xlink" content-type="dwc:institutional_code" xlink:type="simple">NHM</named-content>) in Fig. <xref ref-type="fig" rid="F28">100</xref>; [<italic>pererosa</italic>], <named-content xmlns:xlink="http://www.w3.org/1999/xlink" content-type="dwc:institutional_code" xlink:type="simple">RAM</named-content> EXEMS-1720-1909-d39-74a, lectotype (herewith designated), from loc. typ., ex coll. Linter, ex coll. T. V. Wollaston; <named-content xmlns:xlink="http://www.w3.org/1999/xlink" content-type="dwc:institutional_code" xlink:type="simple">RAM</named-content> EXEMS-1720-1909-d39-74b, 1 paralectotype, from loc. typ., ex coll. Linter, ex coll. T. V. Wollaston (see Figs <xref ref-type="fig" rid="F30">113–115</xref>).</p></tp:treatment-sec><tp:treatment-sec sec-type="Loci typici" id="SECID0EQVBM"><title>Loci typici.</title><p>[<italic>turricula</italic>], Hab. in Insula quadam «Ilheo de Cima» dicta, juxta Insulam Portum S<sup>tum</sup>; [<italic>pererosa</italic>], ‘Ilheo de Cima’.</p></tp:treatment-sec><tp:treatment-sec sec-type="material" id="SECID0E3VBM"><title>Further material examined.</title><p>All from Porto Santo. Fossil: <abbrev xmlns:xlink="http://www.w3.org/1999/xlink" xlink:title="private collection of Klaus Groh, Bad Dürkheim, Germany" id="ABBRID0ECWBM" xlink:type="simple">CKG</abbrev>/10, <abbrev xmlns:xlink="http://www.w3.org/1999/xlink" xlink:title="private collection of Willy De Mattia, Trieste, Italy" id="ABBRID0EGWBM" xlink:type="simple">CWDM</abbrev>/2, <named-content xmlns:xlink="http://www.w3.org/1999/xlink" content-type="dwc:institutional_code" xlink:type="simple">ZMH</named-content> 116090/1 fragm [ex coll. E. Clauss], Quaternary slope deposits at the SW coast of the Ilhéu de Cima, <named-content xmlns:xlink="http://www.w3.org/1999/xlink" content-type="dwc:verbatimCoordinates" xlink:type="simple"><named-content content-type="geo-json" specific-use="{&#34;type&#34;:&#34;Point&#34;,&#34;coordinates&#34;:[-16.283889,33.054167]}" id="NCID0ESWBM" xlink:type="simple">33°03'15"N/16°17'02"W</named-content></named-content>, 40 m, leg. K. &amp; C. Groh &amp; J. &amp; C. Hemmen, Jun. 26 1983 and leg. J. Gerber, K. Groh &amp; J. Hemmen, Aug. 17 1985. Recent: <abbrev xmlns:xlink="http://www.w3.org/1999/xlink" xlink:title="private collection of Klaus Groh, Bad Dürkheim, Germany" id="ABBRID0EXWBM" xlink:type="simple">CKG</abbrev>/9, Ilhéu de Cima, top, under stones, <named-content xmlns:xlink="http://www.w3.org/1999/xlink" content-type="dwc:verbatimCoordinates" xlink:type="simple"><named-content content-type="geo-json" specific-use="{&#34;type&#34;:&#34;Point&#34;,&#34;coordinates&#34;:[-16.280000,33.053611]}" id="NCID0E5WBM" xlink:type="simple">33°03'13"N/16°16'48"W</named-content></named-content>, approx. 100 m, leg. K. &amp; C. Groh, Oct. 25 1980; <abbrev xmlns:xlink="http://www.w3.org/1999/xlink" xlink:title="private collection of Klaus Groh, Bad Dürkheim, Germany" id="ABBRID0EDXBM" xlink:type="simple">CKG</abbrev>/7, <abbrev xmlns:xlink="http://www.w3.org/1999/xlink" xlink:title="private collection of Marco T. Neiber, Sehnde, Germany" id="ABBRID0EHXBM" xlink:type="simple">CMN</abbrev>/29, <named-content xmlns:xlink="http://www.w3.org/1999/xlink" content-type="dwc:institutional_code" xlink:type="simple">ANSP</named-content> H 11918/42, <named-content xmlns:xlink="http://www.w3.org/1999/xlink" content-type="dwc:institutional_code" xlink:type="simple">ZMH</named-content> 120611/1 [ex coll. W Fauer], Ilhéu de Cima, top, under stones, <named-content xmlns:xlink="http://www.w3.org/1999/xlink" content-type="dwc:verbatimCoordinates" xlink:type="simple"><named-content content-type="geo-json" specific-use="{&#34;type&#34;:&#34;Point&#34;,&#34;coordinates&#34;:[-16.280000,33.053611]}" id="NCID0E1LAK" xlink:type="simple">33°3'13"N/16°16'48"W</named-content></named-content>, approx. 100 m, leg. K. &amp; C. Groh &amp; J. &amp; C. Hemmen, Jun. 26 <!--PageBreak-->1983; <named-content xmlns:xlink="http://www.w3.org/1999/xlink" content-type="dwc:institutional_code" xlink:type="simple">ANSP</named-content> H 11918/17, Ilhéu de Cima, top, under stones, <named-content xmlns:xlink="http://www.w3.org/1999/xlink" content-type="dwc:verbatimCoordinates" xlink:type="simple"><named-content content-type="geo-json" specific-use="{&#34;type&#34;:&#34;Point&#34;,&#34;coordinates&#34;:[-16.280000,33.053611]}" id="NCID0E1LAL" xlink:type="simple">33°3'13"N/16°16'48"W</named-content></named-content>, approx. 100 m, leg. J. Gerber, K. Groh &amp; J. Hemmen, Aug. 17 1985; <named-content xmlns:xlink="http://www.w3.org/1999/xlink" content-type="dwc:institutional_code" xlink:type="simple">ZMH</named-content> 24296/1, Porto Santo, without exact locality data, ex coll. Altonaer Museum, ex coll. O. Semper, ex coll. Dohrn; <named-content xmlns:xlink="http://www.w3.org/1999/xlink" content-type="dwc:institutional_code" xlink:type="simple">ZMH</named-content> 24297/1, Porto Santo, without exact locality data, ex coll. Museum Klagenfurt; <named-content xmlns:xlink="http://www.w3.org/1999/xlink" content-type="dwc:institutional_code" xlink:type="simple">ZMH</named-content> 24298/1, Porto Santo, without exact locality data, ex coll. Altonaer Museum.</p></tp:treatment-sec><tp:treatment-sec sec-type="description" id="SECID0ELYBM"><title>Original descriptions.</title><p>[<italic>turricula</italic>]: From <xref ref-type="bibr" rid="B27">Lowe 1831</xref>: H. testa turrita, pyramidata, sub-cylindrica, bicarinata, perforata, tota minute et confertissime granulata, fusca, fere unicolore, vel supra obsolete fasciata: spira valde elevata, obtusissima; sutura distincta; anfractibus bicarinatis, carinis æqualibus, prominentibus, distinctis, sulco divisis: apertura rotunda; peristomate continuo, circinato, disjuncto, tenui, reflexo. Axis 4 lin. Diam. 3. Anfr. 8–8½; [<italic>pererosa</italic>]: From <xref ref-type="bibr" rid="B69">Wollaston 1878</xref>: ... a keel, very largely developed in the ‘α. <italic>pererosa</italic>,’ in the centre of each, causing the basal volution to be strongly bicarinated ….. var. ß. <italic>pererosa</italic>. – Plerumque obscurior, spira breviore, anfractibus in medio multo grossius carinatis (carina altissima), ultimo sensim latiore necnon antice obsolete subtortuoso, fere quasi superimposito, apertura submajore.</p></tp:treatment-sec><tp:treatment-sec sec-type="redescription" id="SECID0EBZBM"><title>Redescription of the shell.</title><p>The shell is dextral and hairless. It is remarkably elongated and scalariform with deep sutures. The protoconch is from whitish to completely dark brown with 1.5 to 2 whorls. It is finely granulated along the first whorl and shows also fine radial striae and extremely small, scattered tubercles along its remaining portion. The teleoconch has from 6.9 to 7.2 rapidly increasing whorls. It is usually reddish brown, with brick red and/or dark violet shades in colour. The dark areas of the shell are mottled with more or less light brown to whitish areas, usually placed longitudinally and slightly slanting. In some specimens, the lighter areas tend to be more evident along the keels. No band pattern is visible along the upper whorls. On the lower part of the last whorl there is sometimes one dark, indistinct band that is usually very narrow. The area around the umbilicus is usually the lightest in colour. The shell is usually covered by fine debris serving as a camouflage.</p><p>The spire is very high and remarkably conical in shape. Two evident keels start already from the second whorl of the teleoconch. The keels gradually strengthen, reaching their maximum extent along the body whorl. The lower and the upper keel are more or less equally developed, the lower only sometimes slightly more pronounced. The lower whorls (especially the fourth and fifth) form a “shoulder” giving the whorls an angular contour. The sutures are deep and well marked.</p><p>The external surface does usually not show fine growth lines, except for some strong, more or less regularly spaced ribs along the top and bottom of the body whorl. Irregularly arranged, fine tubercles are present all over the teleoconch, also along the edges of the keels the tubercles remain well-separated not forming a peripheral chord.</p><p>The last whorl is not distinctly wider than the penultimate whorl, nevertheless abruptly descending near the aperture. The umbilicus is very narrow, almost closed, and somewhat eccentric. The aperture is elliptical with a faint thickening along the columellar portion of the stoma. Sometimes this thickening can also extend as far as the parietal side of the aperture. The peristome is continuous and detached from the body whorl, reflected, with the columellar margin somewhat thicker and more distinctly reflected (Figs <xref ref-type="fig" rid="F28">101–102</xref>).</p><fig id="F28" position="float" orientation="portrait"><label>Figures 99–102.</label><caption><p>
                  <bold>99</bold> <italic><tp:taxon-name><tp:taxon-name-part taxon-name-part-type="genus" reg="Wollastonia">Wollastonia</tp:taxon-name-part> <tp:taxon-name-part taxon-name-part-type="species" reg="turricula">turricula</tp:taxon-name-part></tp:taxon-name></italic> original figure as in R. T. Lowe, 1831 (from <xref ref-type="bibr" rid="B27">Lowe 1831</xref>: pl. 6 fig. 21). Shell of <italic><tp:taxon-name><tp:taxon-name-part taxon-name-part-type="genus" reg="Wollastonia">Wollastonia</tp:taxon-name-part> <tp:taxon-name-part taxon-name-part-type="species" reg="turricula">turricula</tp:taxon-name-part></tp:taxon-name></italic> <bold>100</bold> shell of the lectotype from loc. typ., ex coll. R. T. Lowe NMH 1948.7.8.35 <bold>101, 102</bold> shells from Ilhéu de Cima. Scale bar 1 mm.</p></caption><graphic xmlns:xlink="http://www.w3.org/1999/xlink" xlink:href="zookeys-732-001-g028.jpg" position="float" orientation="portrait" xlink:type="simple" id="oo_181350.jpg"/></fig></tp:treatment-sec><tp:treatment-sec sec-type="description" id="SECID0E21BM"><title>Measurements.</title><p>
              <abbrev xmlns:xlink="http://www.w3.org/1999/xlink" xlink:title="maximum shell diameter" id="ABBRID0EB2BM" xlink:type="simple">D</abbrev> 6.6 ± 0.4 mm (range 6.1–7.0 mm); <abbrev xmlns:xlink="http://www.w3.org/1999/xlink" xlink:title="maximum shell height" id="ABBRID0EF2BM" xlink:type="simple">H</abbrev> 8.8 ± 0.2 mm (range 6.1–9.0 mm); <abbrev xmlns:xlink="http://www.w3.org/1999/xlink" xlink:title="height of the first (body) whorl" id="ABBRID0EJ2BM" xlink:type="simple">FW</abbrev> 4.3 ± 0.1 mm; <abbrev xmlns:xlink="http://www.w3.org/1999/xlink" xlink:title="peristomal angle" id="ABBRID0EN2BM" xlink:type="simple">PA</abbrev> angle 32.1 ± 2.1°; <abbrev xmlns:xlink="http://www.w3.org/1999/xlink" xlink:title="number of tubercles" id="ABBRID0ER2BM" xlink:type="simple">NT</abbrev> &gt; 100; <abbrev xmlns:xlink="http://www.w3.org/1999/xlink" xlink:title="number of whorls" id="ABBRID0EV2BM" xlink:type="simple">NW</abbrev> 7.0 ± 0.1 (<italic>n</italic> = 8). Ratio <abbrev xmlns:xlink="http://www.w3.org/1999/xlink" xlink:title="shell diameter, maximum shell height" id="ABBRID0E22BM" xlink:type="simple">D/H</abbrev> 0.8; ratio <abbrev xmlns:xlink="http://www.w3.org/1999/xlink" xlink:title="height of the first (body) whorl, maximum shell height" id="ABBRID0E62BM" xlink:type="simple">FW/H</abbrev> 0.5.</p></tp:treatment-sec><tp:treatment-sec sec-type="Body" id="SECID0ED3BM"><title>Body.</title><p>The head and the neck are usually dark grey to grey. The sides and the posterior upper section of the foot are whitish. The foot is white and the sole is longitudinally divided into three areas. The central area is smooth, whereas the two lateral areas are equipped with bands of muscles that are roughly arranged in a chevron pattern. The mantle border is dark grey with five more or less developed lobes. The walls of the pallial cavity are colourless, without any stripes or spots. A strong pulmonary vein is visible. The jaw is odonthognatous and its shape is markedly arched. There are up to <!--PageBreak-->25 smooth transverse ridges. The right ommatophoral retractor is independent from both penis and vagina.</p></tp:treatment-sec><tp:treatment-sec sec-type="Genital anatomy" id="SECID0EL3BM"><title>Genital anatomy.</title><p>The albumen gland is short and as long as the sperm-oviduct. The prostatic part of the sperm-oviduct extends into a vas deferens that is approximately as long as the sperm-oviduct, which is inserting into the penial complex. The free oviduct is two times longer than the vagina. The duct of the bursa copulatrix is rather wide, slightly shorter than the penis, and uniform in diameter. It terminates in a roundish bursa copulatrix. The transition area between the duct and the bursa is very sharply delimited, abruptly widening and turning into the bursa. The spermatophore is unknown. One tuft of digitiform glands arises from the proximal part of the vagina. There are usually two rather wide glands that are approximately equally long and very rarely branched. A short and thin vaginal appendix arises from the wall of the vagina, just distal of the glandular tuft.</p><p>Very smooth, rather widely and irregularly spaced and little elevated pleats run longitudinally along the inner surface of the vagina, reaching into the genital atrium as far as the genital orifice. The atrium is rather wide. Its internal walls are equipped with large and soft pleats, running longitudinally towards the genital orifice. The penial flagellum is short, remarkably cylindrical and with a blunt apex. It is usually as long as the epiphallus. Its internal walls are equipped with a digitiform papilla that originates at the proximal end of the flagellum and which is orientated towards the penial papilla. The epiphallus is approximately half as long as the penis. Its internal walls are usually equipped with two to three longitudinal pleats. These pleats are arranged more or less “metameric”.</p><p>The retractor muscle is large, strong and is of variable length. The penis lacks any muscular or glandular sheath. It is thick-walled and approximately four times longer than the flagellum. It is cylindrical and slightly swollen in its proximal portion. The inner walls of the penis are equipped with a large longitudinal, fleshy, and smooth pleat, running from the penial papilla almost as far as the atrium. Some minor, smooth, longitudinal pleats are usually also present. The penial papilla is short but somewhat bulky. Its surface is smooth, with the opening emerging apically; its channel is rather narrow. The inner lumen of the penial papilla is filled with a spongy and sturdy tissue, which directly connects with the walls of the epiphallus. The longitudinal section of the penial papilla shows that its walls are the continuation of the penial walls that abruptly bend inward. See Figs <xref ref-type="fig" rid="F29">103–111</xref>.</p><fig id="F29" position="float" orientation="portrait"><label>Figures 103–111.</label><caption><p>Anatomy and genitalia of <italic><tp:taxon-name><tp:taxon-name-part taxon-name-part-type="genus" reg="Wollastonia">Wollastonia</tp:taxon-name-part> <tp:taxon-name-part taxon-name-part-type="species" reg="turricula">turricula</tp:taxon-name-part></tp:taxon-name></italic>, Ilheu de Cima. 103 whole genitalia excluding gonads <bold>104</bold> mantle border <bold>105</bold> section of vagina <bold>106</bold> whole genitalia excluding part of <abbrev xmlns:xlink="http://www.w3.org/1999/xlink" xlink:title="ovispermiduct" id="ABBRID0EQ4BM" xlink:type="simple">OSD</abbrev>, <abbrev xmlns:xlink="http://www.w3.org/1999/xlink" xlink:title="albumen gland" id="ABBRID0EU4BM" xlink:type="simple">AG</abbrev> and gonads <bold>107</bold> ornamentation of the inner walls of the flagellum <bold>108</bold> ornamentation of the inner walls of the flagellum, the penial complex, the vagina and the genital atrium <bold>109</bold> longitudinal section of penial papilla <bold>110</bold> section of penial papilla <bold>111</bold> tip of penial papilla. Scale bars 1 mm.</p></caption><graphic xmlns:xlink="http://www.w3.org/1999/xlink" xlink:href="zookeys-732-001-g029.jpg" position="float" orientation="portrait" xlink:type="simple" id="oo_181352.jpg"/></fig></tp:treatment-sec><tp:treatment-sec sec-type="ecology" id="SECID0EH5BM"><title>Ecology.</title><p>
              <italic><tp:taxon-name><tp:taxon-name-part taxon-name-part-type="genus" reg="Wollastonia">Wollastonia</tp:taxon-name-part> <tp:taxon-name-part taxon-name-part-type="species" reg="turricula">turricula</tp:taxon-name-part></tp:taxon-name></italic> is found under volcanic rocks scattered on grassland in open fields.</p></tp:treatment-sec><tp:treatment-sec sec-type="distribution" id="SECID0EY5BM"><title>Distribution.</title><p>Restricted to the slopes and plateau of the islet Ilhéu de Cima, off the southeastern coast of Porto Santo. The species occupies an area of less than two square kilometres (Fig. <xref ref-type="fig" rid="F30">112</xref>). The form <tp:taxon-name><tp:taxon-name-part taxon-name-part-type="genus" reg="Wollastonia"/><tp:taxon-name-part taxon-name-part-type="species" reg="turricula"/><tp:taxon-name-part taxon-name-part-type="form" reg="pererosa">pererosa</tp:taxon-name-part></tp:taxon-name> of <italic><tp:taxon-name><tp:taxon-name-part taxon-name-part-type="genus" reg="Wollastonia">W.</tp:taxon-name-part> <tp:taxon-name-part taxon-name-part-type="species" reg="turricula">turricula</tp:taxon-name-part></tp:taxon-name></italic> is known to occur on the steep slopes at lower elevations of the islet Ilhéu de Cima.</p><fig id="F30" position="float" orientation="portrait"><label>Figures 112–116.</label><caption><p>
                  <bold>112–114</bold> shells of <tp:taxon-name><tp:taxon-name-part taxon-name-part-type="genus" reg="Helix">Helix</tp:taxon-name-part> <tp:taxon-name-part taxon-name-part-type="species" reg="turricula">turricula</tp:taxon-name-part> <tp:taxon-name-part taxon-name-part-type="infraspecific-rank">var.</tp:taxon-name-part> <tp:taxon-name-part taxon-name-part-type="variety" reg="pererosa">pererosa</tp:taxon-name-part></tp:taxon-name> <named-content xmlns:xlink="http://www.w3.org/1999/xlink" content-type="dwc:institutional_code" xlink:type="simple">RAM</named-content> EXEMS-1720-1909-d39-74 <bold>115</bold> Ilheu de Cima <bold>116a, 116b</bold> labels from <named-content xmlns:xlink="http://www.w3.org/1999/xlink" content-type="dwc:institutional_code" xlink:type="simple">RAM</named-content>. Scale bar 1 mm.</p></caption><graphic xmlns:xlink="http://www.w3.org/1999/xlink" xlink:href="zookeys-732-001-g030.jpg" position="float" orientation="portrait" xlink:type="simple" id="oo_181354.jpg"/></fig></tp:treatment-sec><tp:treatment-sec sec-type="comparisons" id="SECID0EHBCM"><title>Comparison and comments.</title><p>
              <italic><tp:taxon-name><tp:taxon-name-part taxon-name-part-type="genus" reg="Wollastonia">Wollastonia</tp:taxon-name-part> <tp:taxon-name-part taxon-name-part-type="species" reg="turricula">turricula</tp:taxon-name-part></tp:taxon-name></italic> is easily distinguishable from all the species belonging to either <italic><tp:taxon-name><tp:taxon-name-part taxon-name-part-type="genus" reg="Hystricella">Hystricella</tp:taxon-name-part></tp:taxon-name></italic> or <italic><tp:taxon-name><tp:taxon-name-part taxon-name-part-type="genus" reg="Wollastonia">Wollastonia</tp:taxon-name-part></tp:taxon-name></italic> gen. n. by its peculiarly turreted shell and genital features. The anatomical and genital features of the species, under the name <italic><tp:taxon-name><tp:taxon-name-part taxon-name-part-type="genus" reg="Ochtephila">Ochtephila</tp:taxon-name-part> <tp:taxon-name-part taxon-name-part-type="species" reg="turricula">turricula</tp:taxon-name-part></tp:taxon-name></italic>, have previously been thoroughly described by <xref ref-type="bibr" rid="B67">Watson (1923)</xref>, <!--PageBreak-->nevertheless Watson’s study limited its observations mostly to the external features of the genital system. Unfortunately, except for some drawings presented by <xref ref-type="bibr" rid="B31">Mandahl-Barth (1950)</xref>, no additional information on the genital anatomy was published until now. <xref ref-type="bibr" rid="B67">Watson’s (1923)</xref> description, despite being thorough and accurate, sometimes gives a wrong impression of what the author observed. On p. 289 the author describes “three small finger-shaped processes” pointing out that “the shortest of the three is usually less than half the length of the others”. He considered all these three processes “homologous with the so called mucous glands found in so many of the <tp:taxon-name><tp:taxon-name-part taxon-name-part-type="family">Helicidae</tp:taxon-name-part></tp:taxon-name>”. Watson considered also the vaginal appendix as a gland that is probably an apomorphic state of the stylommatophores. He also wrongly considered the “conspicuous hemispherical swelling” on the outer side of the vagina to be “doubtless a degenerate dart-sac”. It is known that the dart sac can assume such a “swollen” appearance, as for example in the genus <italic><tp:taxon-name><tp:taxon-name-part taxon-name-part-type="genus" reg="Cernuella">Cernuella</tp:taxon-name-part></tp:taxon-name></italic>, but its inner structure shows a totally different arrangement compared to that found in <italic><tp:taxon-name><tp:taxon-name-part taxon-name-part-type="genus" reg="Wollastonia">W.</tp:taxon-name-part> <tp:taxon-name-part taxon-name-part-type="species" reg="turricula">turricula</tp:taxon-name-part></tp:taxon-name></italic> (see <xref ref-type="bibr" rid="B15">Giusti et al. 1995</xref>: 445). Watson also described the internal ornamentation of the penis as “smooth”, not detecting the main fleshy pleat and its surrounding secondary small pleats. Nevertheless, <xref ref-type="bibr" rid="B67">Watsons’ (1923)</xref> description as a whole is thorough and accurate, including also interesting notes about the histology of the tissues. This kind of anatomical description was very rare at the time, where conchological features were still considered as the most important taxonomical characters in land snail systematics.</p></tp:treatment-sec><tp:treatment-sec sec-type="Taxonomic remarks" id="SECID0E5DCM"><title>Taxonomic remarks.</title><p>After its description, the taxon <tp:taxon-name><tp:taxon-name-part taxon-name-part-type="genus" reg="Helix">Helix</tp:taxon-name-part> <tp:taxon-name-part taxon-name-part-type="species" reg="turricula">turricula</tp:taxon-name-part> <tp:taxon-name-part taxon-name-part-type="infraspecific-rank">var.</tp:taxon-name-part> <tp:taxon-name-part taxon-name-part-type="variety" reg="pererosa">pererosa</tp:taxon-name-part></tp:taxon-name> Wollaston, 1878 was mostly ignored by subsequent authors, except by <xref ref-type="bibr" rid="B31">Mandahl-Barth (1950)</xref> who treated it as a subspecies of <italic><tp:taxon-name><tp:taxon-name-part taxon-name-part-type="genus" reg="Wollastonia">W.</tp:taxon-name-part> <tp:taxon-name-part taxon-name-part-type="species" reg="turricula">turricula</tp:taxon-name-part></tp:taxon-name></italic>. Three syntypes of <tp:taxon-name><tp:taxon-name-part taxon-name-part-type="genus" reg="Helix">Helix</tp:taxon-name-part> <tp:taxon-name-part taxon-name-part-type="species" reg="turricula">turricula</tp:taxon-name-part> <tp:taxon-name-part taxon-name-part-type="infraspecific-rank">var.</tp:taxon-name-part> <tp:taxon-name-part taxon-name-part-type="variety" reg="pererosa">pererosa</tp:taxon-name-part></tp:taxon-name> Wollaston (see Figs <xref ref-type="fig" rid="F30">112–114</xref>) could be traced at the Exeter Museum (coll n°EXEMS-1720-1909-d39-74). The preservation of the specimens clearly indicates that they were collected alive and not as subfossils. Following a careful morphological evaluation and a comparison with recent and subfossil specimens (Fig. <xref ref-type="fig" rid="F30">115</xref>), no substantial morphological differences could be detected with regard to the shell morphology, both concerning its micro- and macroscopic features (microsculpture, overall shape, keels, dimensions). Therefore, we treat it here as just a form of <italic><tp:taxon-name><tp:taxon-name-part taxon-name-part-type="genus" reg="Wollastonia">Wollastonia</tp:taxon-name-part> <tp:taxon-name-part taxon-name-part-type="species" reg="turricula">turricula</tp:taxon-name-part></tp:taxon-name></italic> and propose the name <tp:taxon-name><tp:taxon-name-part taxon-name-part-type="genus" reg="Helix">Helix</tp:taxon-name-part> <tp:taxon-name-part taxon-name-part-type="species" reg="turricula">turricula</tp:taxon-name-part> <tp:taxon-name-part taxon-name-part-type="infraspecific-rank">var.</tp:taxon-name-part> <tp:taxon-name-part taxon-name-part-type="variety" reg="pererosa">pererosa</tp:taxon-name-part></tp:taxon-name> Wollaston, 1878 as a junior synonym of <italic><tp:taxon-name><tp:taxon-name-part taxon-name-part-type="genus" reg="Wollastonia">Wollastonia</tp:taxon-name-part> <tp:taxon-name-part taxon-name-part-type="species" reg="turricula">turricula</tp:taxon-name-part></tp:taxon-name></italic>. <xref ref-type="bibr" rid="B38">Pettitt (1977)</xref> reports on significant changes in the shell shape of <italic><tp:taxon-name><tp:taxon-name-part taxon-name-part-type="genus" reg="Wollastonia">W.</tp:taxon-name-part> <tp:taxon-name-part taxon-name-part-type="species" reg="turricula">turricula</tp:taxon-name-part></tp:taxon-name></italic> after the construction of the lighthouse on the islet Ilhéu de Cima after 1900. However, that observation may be based on material collected prior to the construction works and therefore may have contained more specimens of the form <tp:taxon-name><tp:taxon-name-part taxon-name-part-type="genus" reg="Wollastonia"/><tp:taxon-name-part taxon-name-part-type="species" reg="turricula"/><tp:taxon-name-part taxon-name-part-type="form" reg="pererosa">pererosa</tp:taxon-name-part></tp:taxon-name> because the top of the islet was only easily accessible after the construction of the stairs to the lighthouse and therefore collecting probably was carried out nearer to the coast where the <italic><tp:taxon-name><tp:taxon-name-part taxon-name-part-type="genus" reg="Wollastonia"/><tp:taxon-name-part taxon-name-part-type="species" reg="turricula"/><tp:taxon-name-part taxon-name-part-type="form" reg="pererosa">pererosa</tp:taxon-name-part></tp:taxon-name></italic> form predominates.</p></tp:treatment-sec><tp:treatment-sec sec-type="Status and conservation" id="SECID0EMICM"><title>Status and conservation.</title><p>According to <xref ref-type="bibr" rid="B58">Seddon (2011e)</xref> the species is Vulnerable (<abbrev xmlns:xlink="http://www.w3.org/1999/xlink" xlink:title="Vulnerable" id="ABBRID0EWICM" xlink:type="simple">VU</abbrev>). In our opinion, however, it should be regarded as Critically Endangered (<abbrev xmlns:xlink="http://www.w3.org/1999/xlink" xlink:title="Critically Endangered" id="ABBRID0E1ICM" xlink:type="simple">CR</abbrev> B1a, b(ii, v), 2a, b(ii, v)) because the extent of occurrence and the area of occupancy of the species is less than 1 km<sup>2</sup> and although <xref ref-type="bibr" rid="B67">Watson (1923)</xref> reported the species to “occur in considerable numbers” on Ilheu de Cima, observations made during the 1980s (KG) showed that the species is considerably less frequent than in the past, probably as the result of a decline of habitat quality as a consequence of grazing by goats or other unknown reasons (see also <xref ref-type="bibr" rid="B52">Seddon (2008</xref>: 80)). Moreover, living specimens were only reported from the area around the top plateau of Ilheu de Cima, i.e., at a single location (Fig. <xref ref-type="fig" rid="F31">117</xref>).</p><fig id="F31" position="float" orientation="portrait"><label>Figure 117.</label><caption><p>Distribution of <italic><tp:taxon-name><tp:taxon-name-part taxon-name-part-type="genus" reg="Wollastonia">Wollastonia</tp:taxon-name-part> <tp:taxon-name-part taxon-name-part-type="species" reg="turricula">turricula</tp:taxon-name-part></tp:taxon-name></italic>. Filled circles refer to recent and open circles to fossil records.</p></caption><graphic xmlns:xlink="http://www.w3.org/1999/xlink" xlink:href="zookeys-732-001-g031.jpg" position="float" orientation="portrait" xlink:type="simple" id="oo_181356.jpg"/></fig></tp:treatment-sec><ref-list><ref id="B27"><mixed-citation xmlns:xlink="http://www.w3.org/1999/xlink" xlink:type="simple">
          <person-group><name name-style="western"><surname>Lowe</surname><given-names>RT</given-names></name></person-group> (<year>1831</year>) <article-title>Primitiæ faunæ et floræ Maderæ et Portus Sancti; sive species quædam novæ vel hactenus minus rite cognitæ animalium et plantarum in his insulis degentium breviter descriptæ.</article-title> <source>Transactions of the Cambridge Philosophical Society</source> <volume>4</volume>(<issue>1</issue>): <fpage>1</fpage>–<lpage>70</lpage>. [pls 1–6]</mixed-citation></ref><ref id="B40"><mixed-citation xmlns:xlink="http://www.w3.org/1999/xlink" xlink:type="simple">
          <person-group><name name-style="western"><surname>Pfeiffer</surname><given-names>L</given-names></name></person-group> (<year>1847–1848</year>) Monographia heliceorum viventium, sistens descriptiones. Omnium huius familiae generum et specierum hodie cognitarum. Volumen primum. F. A. Brockhaus, Lipsiae, I–XXXII [= 1–32], 1–320 (1847), 321–484 (1848).</mixed-citation></ref><ref id="B47"><mixed-citation xmlns:xlink="http://www.w3.org/1999/xlink" xlink:type="simple">
          <person-group><name name-style="western"><surname>Reeve</surname><given-names>LA</given-names></name></person-group> (<year>1851–1854</year>) <source>Monograph of the genus <italic><tp:taxon-name><tp:taxon-name-part taxon-name-part-type="genus">Helix</tp:taxon-name-part></tp:taxon-name></italic>. Conchologia Iconica: or, illustrations of the shells of molluscous animals.</source> <publisher-name>Reeve</publisher-name>, <publisher-loc>London</publisher-loc>, <size units="page">7 pp</size>. [210 pls]</mixed-citation></ref><ref id="B65"><mixed-citation xmlns:xlink="http://www.w3.org/1999/xlink" xlink:type="simple">
          <person-group><name name-style="western"><surname>Tryon</surname><given-names>GW</given-names></name><name name-style="western"><surname>[Pilsbry]</surname><given-names>HA]</given-names></name></person-group> (<year>1888</year>) Manual of Conchology; structural and systematic. Second Series: <tp:taxon-name><tp:taxon-name-part taxon-name-part-type="infraclass">Pulmonata</tp:taxon-name-part></tp:taxon-name>, 4. Helicidæ: Vol. 2. Philadelphia, 1–296. [pls 1–69; author of pp. 120–296 is HA Pilsbry]</mixed-citation></ref><ref id="B43"><mixed-citation xmlns:xlink="http://www.w3.org/1999/xlink" xlink:type="simple">
          <person-group><name name-style="western"><surname>Pilsbry</surname><given-names>HA</given-names></name></person-group> (<year>1893–1895</year>) Guide to the study of Helices (<tp:taxon-name><tp:taxon-name-part taxon-name-part-type="family">Helicidae</tp:taxon-name-part></tp:taxon-name>, Vol. 7). In: Tryon GW, Pilsbry HA (Eds) Manual of Conchology. Structural and Systematic. Second Series: <tp:taxon-name><tp:taxon-name-part taxon-name-part-type="infraclass">Pulmonata</tp:taxon-name-part></tp:taxon-name>. Vol. IX. Conchological Department, Academy of Natural Sciences of Philadelphia, Philadelphia, 1–48, pls 1–14 (November 16 1893), 49–112, pls 15–28 (March 19 1894), 113–160, pls 29–40 (July 27 1894), frontspiece, i–xlviii, 161–366, pls 41–71, (February 2 1895), index 1–126 (April 1895).</mixed-citation></ref><ref id="B69"><mixed-citation xmlns:xlink="http://www.w3.org/1999/xlink" xlink:type="simple">
          <person-group><name name-style="western"><surname>Wollaston</surname><given-names>TV</given-names></name></person-group> (<year>1878</year>) <source><tp:taxon-name><tp:taxon-name-part taxon-name-part-type="order">Testacea</tp:taxon-name-part></tp:taxon-name> Atlantica or the land and freshwater shells of the Azores, Madeiras, Salvages, Canaries, Cape Verdes, and Saint Helena.</source> <publisher-name>Reeve</publisher-name>, <publisher-loc>London</publisher-loc>, <size units="page">588 pp</size>.</mixed-citation></ref><ref id="B67"><mixed-citation xmlns:xlink="http://www.w3.org/1999/xlink" xlink:type="simple">
          <person-group><name name-style="western"><surname>Watson</surname><given-names>H</given-names></name></person-group> (<year>1923</year>) <article-title>The anatomy and general affinities of <italic><tp:taxon-name><tp:taxon-name-part taxon-name-part-type="genus">Ochthephila</tp:taxon-name-part></tp:taxon-name></italic> (= <italic><tp:taxon-name><tp:taxon-name-part taxon-name-part-type="genus">Geomitra</tp:taxon-name-part></tp:taxon-name></italic>) <italic><tp:taxon-name><tp:taxon-name-part taxon-name-part-type="genus"/><tp:taxon-name-part taxon-name-part-type="species">turricula</tp:taxon-name-part></tp:taxon-name></italic> (Lowe).</article-title> <source>Proceedings of the Malacological Society of London</source> <volume>15</volume>(<issue>6</issue>): <fpage>283</fpage>–<lpage>293</lpage>. [pl. 6]</mixed-citation></ref><ref id="B31"><mixed-citation xmlns:xlink="http://www.w3.org/1999/xlink" xlink:type="simple">
          <person-group><name name-style="western"><surname>Mandahl-Barth</surname><given-names>G</given-names></name></person-group> (<year>1950</year>) <article-title>Systematische Untersuchungen über die Heliciden-Fauna von Madeira.</article-title> <source>Abhandlungen der senckenbergischen naturforschenden Gesellschaft</source> <volume>469</volume>: <fpage>1</fpage>–<lpage>93</lpage>.</mixed-citation></ref><ref id="B15"><mixed-citation xmlns:xlink="http://www.w3.org/1999/xlink" xlink:type="simple">
          <person-group><name name-style="western"><surname>Giusti</surname><given-names>F</given-names></name><name name-style="western"><surname>Manganelli</surname><given-names>G</given-names></name><name name-style="western"><surname>Schembri</surname><given-names>PJ</given-names></name></person-group> (<year>1995</year>) The non-marine molluscs of the Maltese Islands. Museo Regionale di Scienze Naturali Torino Monografie XV, 607 pp.</mixed-citation></ref><ref id="B38"><mixed-citation xmlns:xlink="http://www.w3.org/1999/xlink" xlink:type="simple">
          <person-group><name name-style="western"><surname>Pettitt</surname><given-names>CWA</given-names></name></person-group> (<year>1977</year>) <article-title>An investigation of variation in shell form in <tp:taxon-name><tp:taxon-name-part taxon-name-part-type="genus">Discula</tp:taxon-name-part> (<tp:taxon-name-part taxon-name-part-type="subgenus">Hystricella</tp:taxon-name-part>) <tp:taxon-name-part taxon-name-part-type="species">turricula</tp:taxon-name-part></tp:taxon-name> (Lowe 1831) (<tp:taxon-name><tp:taxon-name-part taxon-name-part-type="infraclass">Pulmonata</tp:taxon-name-part></tp:taxon-name>: <tp:taxon-name><tp:taxon-name-part taxon-name-part-type="superfamily">Helicacea</tp:taxon-name-part></tp:taxon-name>).</article-title> <source>Journal of Conchology</source> <volume>29</volume>: <fpage>147</fpage>–<lpage>150</lpage>.</mixed-citation></ref><ref id="B58"><mixed-citation xmlns:xlink="http://www.w3.org/1999/xlink" xlink:type="simple">
          <person-group><name name-style="western"><surname>Seddon</surname><given-names>MB</given-names></name></person-group> (<year>2011e</year>) <italic><tp:taxon-name><tp:taxon-name-part taxon-name-part-type="genus">Hystricella</tp:taxon-name-part> <tp:taxon-name-part taxon-name-part-type="species">turricula</tp:taxon-name-part></tp:taxon-name></italic>. The IUCN Red List of Threatened Species 2011, e.T6723A12800477.</mixed-citation></ref><ref id="B52"><mixed-citation xmlns:xlink="http://www.w3.org/1999/xlink" xlink:type="simple">
          <person-group><name name-style="western"><surname>Seddon</surname><given-names>MB</given-names></name></person-group> (<year>2008</year>) <article-title>The landsnails of Madeira. An illustrated compendium of the landsnails and slugs of the Madeiran archipelago.</article-title> <source>Biotir Reports</source> <volume>2</volume>: <fpage>1</fpage>–<lpage>196</lpage>.</mixed-citation></ref></ref-list></tp:taxon-treatment>
