# Supplementary material for: Revision of the genus-group Hystricella R. T. Lowe, 1855 from Porto Santo (Madeira Archipelago), with descriptions of new recent and fossil taxa (Gastropoda, Helicoidea, Geomitridae)
Source: Zookeys. 2018 Jan 24;(732):1–125. doi: 10.3897/zookeys.732.21677 (PMC5799741; doi:10.3897/zookeys.732.21677)
Supplement: XML Treatment for Wollastonia vermetiformis [file zookeys.732.21677-treatment9.xml]

<!DOCTYPE tp:taxon-treatment
  PUBLIC "-//TaxonX//DTD Taxonomic Treatment Publishing DTD v0 20100105//EN" "tax-treatment-NSO.dtd">
<tp:taxon-treatment xmlns:tp="http://www.plazi.org/taxpub"><tp:treatment-meta><kwd-group><label>Taxon classification</label><kwd><named-content xmlns:xlink="http://www.w3.org/1999/xlink" content-type="kingdom">Animalia</named-content></kwd><kwd><named-content xmlns:xlink="http://www.w3.org/1999/xlink" content-type="order">Stylommatophora</named-content></kwd><kwd><named-content xmlns:xlink="http://www.w3.org/1999/xlink" content-type="family">Geomitridae</named-content></kwd></kwd-group><mixed-citation publication-type="journal"><person-group><name><surname>Mattia</surname><given-names>Willy De</given-names></name><name><surname>Neiber</surname><given-names>Marco T.</given-names></name><name><surname>Groh</surname><given-names>Klaus</given-names></name></person-group><article-title>Revision of the genus-group <italic><tp:taxon-name><tp:taxon-name-part taxon-name-part-type="genus" reg="Hystricella">Hystricella</tp:taxon-name-part></tp:taxon-name></italic> R. T. Lowe, 1855 from Porto Santo (Madeira Archipelago), with descriptions of new recent and fossil taxa (<tp:taxon-name><tp:taxon-name-part taxon-name-part-type="class">Gastropoda</tp:taxon-name-part></tp:taxon-name>, <tp:taxon-name><tp:taxon-name-part taxon-name-part-type="superfamily">Helicoidea</tp:taxon-name-part></tp:taxon-name>, <tp:taxon-name><tp:taxon-name-part taxon-name-part-type="family">Geomitridae</tp:taxon-name-part></tp:taxon-name>)</article-title><source>Zookeys</source><day>24</day><month>1</month><year>2018</year><volume>2018</volume><issue>732</issue><fpage>1</fpage><lpage>125</lpage><pub-id pub-id-type="doi">10.3897/zookeys.732.21677</pub-id></mixed-citation></tp:treatment-meta><tp:nomenclature><tp:taxon-name>
              <tp:taxon-name-part taxon-name-part-type="genus" reg="Wollastonia">Wollastonia</tp:taxon-name-part>
              <tp:taxon-name-part taxon-name-part-type="species" reg="vermetiformis">vermetiformis</tp:taxon-name-part>
            </tp:taxon-name><tp:taxon-authority>(R. T. Lowe, 1855)</tp:taxon-authority><tp:taxon-status xmlns:xlink="http://www.w3.org/1999/xlink" xlink:type="simple">comb. n.</tp:taxon-status><xref ref-type="fig" rid="F32">Figs 118–120</xref></tp:nomenclature><tp:treatment-sec sec-type="List of synonyms" id="SECID0ENLCM"><title>List of synonyms.</title><p>1855 <tp:taxon-name><tp:taxon-name-part taxon-name-part-type="genus" reg="Helix">Helix</tp:taxon-name-part> (<tp:taxon-name-part taxon-name-part-type="subgenus" reg="Hystricella">Hystricella</tp:taxon-name-part>) <tp:taxon-name-part taxon-name-part-type="species" reg="vermetiformis">vermetiformis</tp:taxon-name-part></tp:taxon-name> R. T. Lowe: 186.</p><p>1867 <tp:taxon-name><tp:taxon-name-part taxon-name-part-type="genus" reg="Helix">Helix</tp:taxon-name-part> (<tp:taxon-name-part taxon-name-part-type="subgenus" reg="Octephila">Octephila</tp:taxon-name-part>) <tp:taxon-name-part taxon-name-part-type="species" reg="vermetiformis">vermetiformis</tp:taxon-name-part></tp:taxon-name> – Paiva: 47–48.</p><p>1867 <tp:taxon-name><tp:taxon-name-part taxon-name-part-type="genus" reg="Helix">Helix</tp:taxon-name-part> (<tp:taxon-name-part taxon-name-part-type="subgenus" reg="Octephila">Octephila</tp:taxon-name-part>) <tp:taxon-name-part taxon-name-part-type="species" reg="vermetiformis">vermetiformis</tp:taxon-name-part> <tp:taxon-name-part taxon-name-part-type="infraspecific-rank">var.</tp:taxon-name-part><tp:taxon-name-part taxon-name-part-type="uncertainty-rank">α</tp:taxon-name-part> <tp:taxon-name-part taxon-name-part-type="variety" reg="minor">minor</tp:taxon-name-part></tp:taxon-name> Paiva: 48.</p><p>1878 <tp:taxon-name><tp:taxon-name-part taxon-name-part-type="genus" reg="Helix">Helix</tp:taxon-name-part> (<tp:taxon-name-part taxon-name-part-type="subgenus" reg="Hystricella">Hystricella</tp:taxon-name-part>) <tp:taxon-name-part taxon-name-part-type="species" reg="vermetiformis">vermetiformis</tp:taxon-name-part></tp:taxon-name> – Wollaston: 163.</p><p>1894 <italic><tp:taxon-name><tp:taxon-name-part taxon-name-part-type="genus" reg="Geomitra">Geomitra</tp:taxon-name-part> <tp:taxon-name-part taxon-name-part-type="species" reg="vermetiformis">vermetiformis</tp:taxon-name-part></tp:taxon-name></italic> – Pilsbry in <xref ref-type="bibr" rid="B43">Pilsbry 1893–1895</xref>: 242.</p><p>1931 <tp:taxon-name><tp:taxon-name-part taxon-name-part-type="genus" reg="Geomitra">Geomitra</tp:taxon-name-part> (<tp:taxon-name-part taxon-name-part-type="subgenus" reg="Actinella">Actinella</tp:taxon-name-part>) <tp:taxon-name-part taxon-name-part-type="species" reg="bicarinata">bicarinata</tp:taxon-name-part> <tp:taxon-name-part taxon-name-part-type="infraspecific-rank">var.</tp:taxon-name-part> <tp:taxon-name-part taxon-name-part-type="variety" reg="vermetiformis">vermetiformis</tp:taxon-name-part></tp:taxon-name> – Nobre: 87.</p><p>1950 <tp:taxon-name><tp:taxon-name-part taxon-name-part-type="genus" reg="Discula">Discula</tp:taxon-name-part> (<tp:taxon-name-part taxon-name-part-type="subgenus" reg="Hystricella">Hystricella</tp:taxon-name-part>) <tp:taxon-name-part taxon-name-part-type="species" reg="vermetiformis">vermetiformis</tp:taxon-name-part></tp:taxon-name> – Mandahl-Barth: 31, 55.</p><p>1983 <tp:taxon-name><tp:taxon-name-part taxon-name-part-type="genus" reg="Discula">Discula</tp:taxon-name-part> (<tp:taxon-name-part taxon-name-part-type="subgenus" reg="Hystricella">Hystricella</tp:taxon-name-part>) <tp:taxon-name-part taxon-name-part-type="species" reg="oxytropis">oxytropis</tp:taxon-name-part> <tp:taxon-name-part taxon-name-part-type="subspecies" reg="vermetiformis">vermetiformis</tp:taxon-name-part></tp:taxon-name> – Waldén: 267.</p><p>2002 <italic><tp:taxon-name><tp:taxon-name-part taxon-name-part-type="genus" reg="Geomitra">Geomitra</tp:taxon-name-part> <tp:taxon-name-part taxon-name-part-type="species" reg="vermetiformis">vermetiformis</tp:taxon-name-part></tp:taxon-name></italic> – Bank et al.: 124.</p><p>2006 <italic><tp:taxon-name><tp:taxon-name-part taxon-name-part-type="genus" reg="Discula">Discula</tp:taxon-name-part> <tp:taxon-name-part taxon-name-part-type="species" reg="oxytropis">oxytropis</tp:taxon-name-part></tp:taxon-name></italic> – Cameron et al.: 40 [partim].</p><p>2008 <italic><tp:taxon-name><tp:taxon-name-part taxon-name-part-type="genus" reg="Hystricella">Hystricella</tp:taxon-name-part> <tp:taxon-name-part taxon-name-part-type="species" reg="oxytropis">oxytropis</tp:taxon-name-part></tp:taxon-name></italic> – Seddon: pl. 29 fig. C, map 177 [partim; in her “Corrigenda” <xref ref-type="bibr" rid="B53">Seddon (2009)</xref> mentions for pl. 29 fig. C in <xref ref-type="bibr" rid="B52">Seddon (2008)</xref> that the ”Shell of <italic><tp:taxon-name><tp:taxon-name-part taxon-name-part-type="genus" reg="Hystricella">Hystricella</tp:taxon-name-part> <tp:taxon-name-part taxon-name-part-type="species" reg="oxytropis">oxytropis</tp:taxon-name-part></tp:taxon-name></italic> is normally approx. 8 mm wide, not 5 mm, and does not always have a double keel”].</p><p>2009 <italic><tp:taxon-name><tp:taxon-name-part taxon-name-part-type="genus" reg="Hystricella">Hystricella</tp:taxon-name-part> <tp:taxon-name-part taxon-name-part-type="species" reg="oxytropis">oxytropis</tp:taxon-name-part></tp:taxon-name></italic> – Seddon: 80 [partim].</p><p>2009 <italic><tp:taxon-name><tp:taxon-name-part taxon-name-part-type="genus" reg="Hystricella">Hystricella</tp:taxon-name-part> <tp:taxon-name-part taxon-name-part-type="species" reg="vermetiformis">vermetiformis</tp:taxon-name-part> <tp:taxon-name-part taxon-name-part-type="subspecies" reg="vermetiformis">vermetiformis</tp:taxon-name-part></tp:taxon-name></italic> – Groh et al.: 21, fig. 29.</p><p>2017 <italic><tp:taxon-name><tp:taxon-name-part taxon-name-part-type="genus" reg="Hystricella">Hystricella</tp:taxon-name-part> <tp:taxon-name-part taxon-name-part-type="species" reg="vermetiformis">vermetiformis</tp:taxon-name-part></tp:taxon-name></italic> – Groh: e.T107396913A107396917.</p></tp:treatment-sec><tp:treatment-sec sec-type="type material" id="SECID0EITCM"><title>Type material.</title><p>
              <named-content xmlns:xlink="http://www.w3.org/1999/xlink" content-type="dwc:institutional_code" xlink:type="simple">NHM</named-content> 1968.588, lectotype (herewith designated), from loc. typ. ex coll. R. T. Lowe. The lectotype is depicted in the Fig. <xref ref-type="fig" rid="F32">118</xref>.</p><fig id="F32" position="float" orientation="portrait"><label>Figures 118–120.</label><caption><p>Shells of <italic><tp:taxon-name><tp:taxon-name-part taxon-name-part-type="genus" reg="Wollastonia">Wollastonia</tp:taxon-name-part> <tp:taxon-name-part taxon-name-part-type="species" reg="vermetiformis">vermetiformis</tp:taxon-name-part></tp:taxon-name></italic>. <bold>118</bold> lectotype of <italic><tp:taxon-name><tp:taxon-name-part taxon-name-part-type="genus" reg="Helix">Helix</tp:taxon-name-part> <tp:taxon-name-part taxon-name-part-type="species" reg="vermetiformis">vermetiformis</tp:taxon-name-part></tp:taxon-name></italic> R. T. Lowe, 1855, NMH 1968.588 ex coll. Lowe <bold>119</bold> recent specimen from Pico do Baixo <bold>120</bold> subfossil specimen from Porto dos Frades. Scale bar 1 mm.</p></caption><graphic xmlns:xlink="http://www.w3.org/1999/xlink" xlink:href="zookeys-732-001-g032.jpg" position="float" orientation="portrait" xlink:type="simple" id="oo_181358.jpg"/></fig></tp:treatment-sec><tp:treatment-sec sec-type="Locus typicus" id="SECID0EAVCM"><title>Locus typicus.</title><p>[<italic>vermetiformis</italic>] “Hab. fossilis in Portu S<sup>to</sup>” (= Porto Santo, fossil); [<italic>minor</italic>] rara ad Zimbral d'Aréa [= Zimbral da Areia (at the SE coast of Porto Santo, N of Barbinha-Porto dos Frades), <named-content xmlns:xlink="http://www.w3.org/1999/xlink" content-type="dwc:verbatimCoordinates" xlink:type="simple"><named-content content-type="geo-json" specific-use="{&#34;type&#34;:&#34;Point&#34;,&#34;coordinates&#34;:[-16.296111,33.073611]}" id="NCID0EPVCM" xlink:type="simple">33°04'25"N/16°17'46"W</named-content></named-content>].</p></tp:treatment-sec><tp:treatment-sec sec-type="material" id="SECID0EUVCM"><title>Additional material.</title><p>All from Porto Santo. Fossil: <abbrev xmlns:xlink="http://www.w3.org/1999/xlink" xlink:title="private collection of Willy De Mattia, Trieste, Italy" id="ABBRID0E1VCM" xlink:type="simple">CWDM</abbrev>/4, Barbinha, a little distance south along the old rough road, mud fossil deposits, <named-content xmlns:xlink="http://www.w3.org/1999/xlink" content-type="dwc:verbatimCoordinates" xlink:type="simple"><named-content content-type="geo-json" specific-use="{&#34;type&#34;:&#34;Point&#34;,&#34;coordinates&#34;:[-16.296944,33.065556]}" id="NCID0EBWCM" xlink:type="simple">33°03'56"N/16°17'49"W</named-content></named-content>, 10 m, leg. W. De Mattia &amp; J. Macor, May 2015; <abbrev xmlns:xlink="http://www.w3.org/1999/xlink" xlink:title="private collection of Klaus Groh, Bad Dürkheim, Germany" id="ABBRID0EGWCM" xlink:type="simple">CKG</abbrev>/3, W coast, Ribeiro de Agua, <named-content xmlns:xlink="http://www.w3.org/1999/xlink" content-type="dwc:verbatimCoordinates" xlink:type="simple"><named-content content-type="geo-json" specific-use="{&#34;type&#34;:&#34;Point&#34;,&#34;coordinates&#34;:[-16.392778,33.036389]}" id="NCID0ENWCM" xlink:type="simple">33°02'11"N/16°23'34"W</named-content></named-content>, 50 m, leg. C. Groh, Jul. 27 1983; <abbrev xmlns:xlink="http://www.w3.org/1999/xlink" xlink:title="private collection of Klaus Groh, Bad Dürkheim, Germany" id="ABBRID0ESWCM" xlink:type="simple">CKG</abbrev>/1, approx. 800 m E Vila Baleira, approx. 60 m N of oil tanks at bridge over Vale do Touro, from Quaternary tuffite layers, <named-content xmlns:xlink="http://www.w3.org/1999/xlink" content-type="dwc:verbatimCoordinates" xlink:type="simple"><named-content content-type="geo-json" specific-use="{&#34;type&#34;:&#34;Point&#34;,&#34;coordinates&#34;:[-16.322222,33.064167]}" id="NCID0EZWCM" xlink:type="simple">33°03'51"N/16°19'20"W</named-content></named-content>, 30 m, leg. K. Groh &amp; J. Hemmen, Jul. 27 1983; <abbrev xmlns:xlink="http://www.w3.org/1999/xlink" xlink:title="private collection of Klaus Groh, Bad Dürkheim, Germany" id="ABBRID0E5WCM" xlink:type="simple">CKG</abbrev>/1, Ponta da Canaveira, Quaternary aeolinites, <named-content xmlns:xlink="http://www.w3.org/1999/xlink" content-type="dwc:verbatimCoordinates" xlink:type="simple"><named-content content-type="geo-json" specific-use="{&#34;type&#34;:&#34;Point&#34;,&#34;coordinates&#34;:[-16.393056,33.041667]}" id="NCID0EFXCM" xlink:type="simple">33°02'30"N/16°23'35"W</named-content></named-content>, 50 m, leg. K. Groh &amp; J. Hemmen, Jun. 24 1983; <abbrev xmlns:xlink="http://www.w3.org/1999/xlink" xlink:title="private collection of Klaus Groh, Bad Dürkheim, Germany" id="ABBRID0EKXCM" xlink:type="simple">CKG</abbrev>/10, between Porto dos Frades and Ferreira Grande, approx. 300 m N sand pit, <named-content xmlns:xlink="http://www.w3.org/1999/xlink" content-type="dwc:verbatimCoordinates" xlink:type="simple"><named-content content-type="geo-json" specific-use="{&#34;type&#34;:&#34;Point&#34;,&#34;coordinates&#34;:[-16.295000,33.074444]}" id="NCID0ERXCM" xlink:type="simple">33°04'28"N/16°17'42"W</named-content></named-content>, 25 m, leg. K. Groh &amp; J. Hemmen, Jun. 24 1983; <abbrev xmlns:xlink="http://www.w3.org/1999/xlink" xlink:title="private collection of Klaus Groh, Bad Dürkheim, Germany" id="ABBRID0EWXCM" xlink:type="simple">CKG</abbrev>/1, Barbinha, uppermost light Quaternary aeolinite layer, <named-content xmlns:xlink="http://www.w3.org/1999/xlink" content-type="dwc:verbatimCoordinates" xlink:type="simple"><named-content content-type="geo-json" specific-use="{&#34;type&#34;:&#34;Point&#34;,&#34;coordinates&#34;:[-16.296944,33.067778]}" id="NCID0E4XCM" xlink:type="simple">33°04'04"N/16°17'49"W</named-content></named-content>, 8 m, leg. K. &amp; C. Groh &amp; J. &amp; C. Hemmen, Jun. 24 1983; <named-content xmlns:xlink="http://www.w3.org/1999/xlink" content-type="dwc:institutional_code" xlink:type="simple">ANSP</named-content> H 11919/21, Barbinha, Quaternary aeolinites, <named-content xmlns:xlink="http://www.w3.org/1999/xlink" content-type="dwc:verbatimCoordinates" xlink:type="simple"><named-content content-type="geo-json" specific-use="{&#34;type&#34;:&#34;Point&#34;,&#34;coordinates&#34;:[-16.296944,33.067778]}" id="NCID0EKYCM" xlink:type="simple">33°04'04"N/16°17'49"W</named-content></named-content>, 8 m, leg. K. &amp; C. Groh &amp; J. &amp; C. Hemmen, Jul. 7 1983; <named-content xmlns:xlink="http://www.w3.org/1999/xlink" content-type="dwc:institutional_code" xlink:type="simple">ZMH</named-content> 110125/34, coastal slopes at road from harbour to Porto Santo [Vila Baleira], <named-content xmlns:xlink="http://www.w3.org/1999/xlink" content-type="dwc:verbatimCoordinates" xlink:type="simple"><named-content content-type="geo-json" specific-use="{&#34;type&#34;:&#34;Point&#34;,&#34;coordinates&#34;:[-16.321389,33.063333]}" id="NCID0EXYCM" xlink:type="simple">33°03'48"N/16°19'17"W</named-content></named-content>, c. 10–50 m, leg. E. Clauss, Sep. 22 1992; <named-content xmlns:xlink="http://www.w3.org/1999/xlink" content-type="dwc:institutional_code" xlink:type="simple">ZMH</named-content> 110139/23, coastal slopes at road from harbour to Vila Baleira, <named-content xmlns:xlink="http://www.w3.org/1999/xlink" content-type="dwc:verbatimCoordinates" xlink:type="simple"><named-content content-type="geo-json" specific-use="{&#34;type&#34;:&#34;Point&#34;,&#34;coordinates&#34;:[-16.321389,33.063333]}" id="NCID0EEZCM" xlink:type="simple">33°03'48"N/16°19'17"W</named-content></named-content>, c. 10–50 m, leg. E. Clauss, Sep. 22 1992; <named-content xmlns:xlink="http://www.w3.org/1999/xlink" content-type="dwc:institutional_code" xlink:type="simple">ZMH</named-content> 110104/5, coastal slopes in the SE to E coast of Porto Santo, <named-content xmlns:xlink="http://www.w3.org/1999/xlink" content-type="dwc:verbatimCoordinates" xlink:type="simple"><named-content content-type="geo-json" specific-use="{&#34;type&#34;:&#34;Point&#34;,&#34;coordinates&#34;:[-16.305833,33.062778]}" id="NCID0ERZCM" xlink:type="simple">33°03'46"N/16°18'21"W</named-content></named-content>, c. 10–50 m, leg. E. Clauss, Jun. 1 1996; <named-content xmlns:xlink="http://www.w3.org/1999/xlink" content-type="dwc:institutional_code" xlink:type="simple">ZMH</named-content> 24295/1, Madeira archipelago, without exact locality data, ex coll. Altonaer Museum, ex coll. O. Semper, ex coll. Dohrn. Recent: <abbrev xmlns:xlink="http://www.w3.org/1999/xlink" xlink:title="private collection of Klaus Groh, Bad Dürkheim, Germany" id="ABBRID0E2ZCM" xlink:type="simple">CKG</abbrev>/1, W slope of Pico do Baixo, in a rock crack, <named-content xmlns:xlink="http://www.w3.org/1999/xlink" content-type="dwc:verbatimCoordinates" xlink:type="simple"><named-content content-type="geo-json" specific-use="{&#34;type&#34;:&#34;Point&#34;,&#34;coordinates&#34;:[-16.299444,33.063056]}" id="NCID0EC1CM" xlink:type="simple">33°03'47"N/16°17'58"W</named-content></named-content>, approx. 125 m, leg. K. Groh &amp; J. Hemmen, Jun. 9 1983; <abbrev xmlns:xlink="http://www.w3.org/1999/xlink" xlink:title="private collection of Klaus Groh, Bad Dürkheim, Germany" id="ABBRID0EH1CM" xlink:type="simple">CKG</abbrev>/2, Ilhéu das Cenouras, <named-content xmlns:xlink="http://www.w3.org/1999/xlink" content-type="dwc:verbatimCoordinates" xlink:type="simple"><named-content content-type="geo-json" specific-use="{&#34;type&#34;:&#34;Point&#34;,&#34;coordinates&#34;:[-16.288889,33.103333]}" id="NCID0EO1CM" xlink:type="simple">33°06'12"N/16°17'20"W</named-content></named-content>, 20 m, leg. K. Groh &amp; J. Hemmen, Jul. 2 1983.</p></tp:treatment-sec><tp:treatment-sec sec-type="description" id="SECID0ET1CM"><title>Original description.</title><p>[<italic>vermetiformis</italic>]: From <xref ref-type="bibr" rid="B29">Lowe 1855</xref>: T. anguste umbilicata distincte bicarinata pyramidato-conoidea solidula crassiuscula utrinque granulata; spira elevata anfractui ultimo quasi superimposita, carina inferiore suturae distinctæ superincumbente; anfr. 7–7½ planiusculis conspicue bicarinatis, carina inf. prominente sulco infra exarata, ult. antice valde deflexo; umbil. parvo; apert. ovali-rotundata circinata, labris continuis conjunctis; perist. undique soluto relevato tenui acuto. Diam. major 8½–9, min. 8¼–8¾, alt. 7–8½ mill. Anfr. 7–7½; [var. minor]: From <xref ref-type="bibr" rid="B37">Paiva 1867</xref>: Variet. adest α <italic>minor</italic>, testa minore.</p></tp:treatment-sec><tp:treatment-sec sec-type="diagnosis" id="SECID0EF2CM"><title>Diagnosis.</title><p>Shell large for the genus, conical, scalariform. Whorls not rounded, vertical. Surface of the shell covered by small and relatively densely set tubercles. Second whorl and body whorl bicarinated, with upper keel weaker than the lower one. Umbilicus narrow. Last whorl descending towards the aperture. Aperture oval with continuous peristome.</p></tp:treatment-sec><tp:treatment-sec sec-type="redescription" id="SECID0EK2CM"><title>Redescription of the shell.</title><p>Shell medium to large for the genus, with 6½ regularly increasing whorls, the protoconch with 2 whorls. The form of the shell is conical, the convex teleoconch whorls with two sharp keels. The last whorl measures 60%, the penultimate <!--PageBreak-->whorl 17% of the total shell height. The lower ⅔ of the body whorl are beneath the lower peripheral keel, which is set off by a relatively deep constriction above and below the keel; outline of body whorl below the lower constriction regularly convex in frontal view. The keels of the body whorl are placed in the upper twelfth and third, respectively, of its total height. The suture between the whorls is simple and slightly sunken. The aperture, which is inclined to the vertical axis of the shell in an angle of 40° and is descending in its last 5% in an angle of 31° to the horizontal axis, has an elliptic form; its width is 42% of the total shell width and its height 26% of the total shell height. It has a slightly reflected, narrow lip, which is completely detached from the body whorl. The eccentric umbilicus, which measures 11% of the shell's total width, is circular in the last whorls and completely closed in earlier whorls. The protoconch is smooth, the teleoconch shows a number of oblique radial ribs, 19 in the penultimate quadrant of the body-whorl and is additionally covered by numerous small, ovate and rough tubercles. The number of tubercles in the standard-quadrate of the base is estimated to approximately 70. There are no traces of colouration in subfossil shells. In recent specimens, the colour pattern of the shell is the same as in <italic><tp:taxon-name><tp:taxon-name-part taxon-name-part-type="genus" reg="Helix">H.</tp:taxon-name-part> <tp:taxon-name-part taxon-name-part-type="species" reg="bicarinata">bicarinata</tp:taxon-name-part></tp:taxon-name></italic>. Figs <xref ref-type="fig" rid="F32">118–120</xref>.</p></tp:treatment-sec><tp:treatment-sec sec-type="variation" id="SECID0EB3CM"><title>Variation of shell.</title><p>The spire can be more or less elevated but always letting the shell appear remarkably conical and scalariform in shape. Subfossil and recent material does not show much variation.</p></tp:treatment-sec><tp:treatment-sec sec-type="description" id="SECID0EG3CM"><title>Measurements.</title><p>
              <abbrev xmlns:xlink="http://www.w3.org/1999/xlink" xlink:title="maximum shell diameter" id="ABBRID0EM3CM" xlink:type="simple">D</abbrev> 6.3 ± 0.4 mm (range 5.6–7.0 mm); <abbrev xmlns:xlink="http://www.w3.org/1999/xlink" xlink:title="maximum shell height" id="ABBRID0EQ3CM" xlink:type="simple">H</abbrev> 6.1 ± 0.6 mm (range 5.8–6.6 mm); <abbrev xmlns:xlink="http://www.w3.org/1999/xlink" xlink:title="height of the first (body) whorl" id="ABBRID0EU3CM" xlink:type="simple">FW</abbrev> 3.7 ± 0.2 mm; <abbrev xmlns:xlink="http://www.w3.org/1999/xlink" xlink:title="peristomal angle" id="ABBRID0EY3CM" xlink:type="simple">PA</abbrev> 44.0 ± 3.2°; <abbrev xmlns:xlink="http://www.w3.org/1999/xlink" xlink:title="diameter of umbilicus" id="ABBRID0E33CM" xlink:type="simple">DU</abbrev> 0.6 ± 0.07 mm; <abbrev xmlns:xlink="http://www.w3.org/1999/xlink" xlink:title="number of tubercles" id="ABBRID0EA4CM" xlink:type="simple">NT</abbrev> 70 ± 16; <abbrev xmlns:xlink="http://www.w3.org/1999/xlink" xlink:title="number of whorls" id="ABBRID0EE4CM" xlink:type="simple">NW</abbrev> 6.75 ± 0.2 (<italic>n</italic> = 7). Ratio <abbrev xmlns:xlink="http://www.w3.org/1999/xlink" xlink:title="shell diameter, maximum shell height" id="ABBRID0EK4CM" xlink:type="simple">D/H</abbrev> 1.0; ratio <abbrev xmlns:xlink="http://www.w3.org/1999/xlink" xlink:title="height of the first (body) whorl, maximum shell height" id="ABBRID0EO4CM" xlink:type="simple">FW/H</abbrev> 0.6.</p></tp:treatment-sec><tp:treatment-sec sec-type="distribution" id="SECID0ES4CM"><title>Distribution.</title><p>Subfossil material is known, except for one location in the westernmost part of the island, exclusively from the southeastern coast of Porto Santo, i.e. the mud deposits and aeolinites along Barbinha, Zimbral da Areia and Porto dos Frades. Recent, living specimens are only known from Pico do Baixo and Ilhéu das Cenouras, collected during the 1980’s. Other recent material is kept at the NMWC 80.202, acc. 55.158 (ex coll. Melvill-Tomlin, ex coll. T. V. Wollaston) and NMWC 2004.045.00055 (ex coll. Coles) (see <xref ref-type="bibr" rid="B52">Seddon 2008</xref>: pl. 29 fig. C), but without exact locality data (just: Porto Santo). The distribution is shown in Fig. <xref ref-type="fig" rid="F33">121</xref>.</p><fig id="F33" position="float" orientation="portrait"><label>Figure 121.</label><caption><p>Distribution of <italic><tp:taxon-name><tp:taxon-name-part taxon-name-part-type="genus" reg="Wollastonia">Wollastonia</tp:taxon-name-part> <tp:taxon-name-part taxon-name-part-type="species" reg="vermetiformis">vermetiformis</tp:taxon-name-part></tp:taxon-name></italic>. Filled circles refer to recent and open circles to fossil records.</p></caption><graphic xmlns:xlink="http://www.w3.org/1999/xlink" xlink:href="zookeys-732-001-g033.jpg" position="float" orientation="portrait" xlink:type="simple" id="oo_181360.jpg"/></fig></tp:treatment-sec><tp:treatment-sec sec-type="ecology" id="SECID0EY5CM"><title>Ecology.</title><p>Living specimens were collected in the 1980s on slopes under stones covered with lichens and in a rock crack. More field research is necessary for a better understanding of the ecology and actual distribution of this species.</p></tp:treatment-sec><tp:treatment-sec sec-type="comparisons" id="SECID0E45CM"><title>Comparison and comments.</title><p>
              <italic><tp:taxon-name><tp:taxon-name-part taxon-name-part-type="genus" reg="Wollastonia">Wollastonia</tp:taxon-name-part> <tp:taxon-name-part taxon-name-part-type="species" reg="vermetiformis">vermetiformis</tp:taxon-name-part></tp:taxon-name></italic> is superficially similar to <italic><tp:taxon-name><tp:taxon-name-part taxon-name-part-type="genus" reg="Helix">H.</tp:taxon-name-part> <tp:taxon-name-part taxon-name-part-type="species" reg="echinoderma">echinoderma</tp:taxon-name-part></tp:taxon-name></italic>, <italic><tp:taxon-name><tp:taxon-name-part taxon-name-part-type="genus" reg="Wollastonia">W.</tp:taxon-name-part> <tp:taxon-name-part taxon-name-part-type="species" reg="falknerorum">falknerorum</tp:taxon-name-part></tp:taxon-name></italic> sp. n. and <italic><tp:taxon-name><tp:taxon-name-part taxon-name-part-type="genus" reg="Wollastonia">W.</tp:taxon-name-part> <tp:taxon-name-part taxon-name-part-type="species" reg="ripkeni">ripkeni</tp:taxon-name-part></tp:taxon-name></italic> sp. n. From the first two it differs in the development of the two keels on the body whorl, and from the second also in the much coarser shell sculpture, the more pronounced upper keel, and the narrower aperture. From the quite similar <italic><tp:taxon-name><tp:taxon-name-part taxon-name-part-type="genus" reg="Helix">H.</tp:taxon-name-part> <tp:taxon-name-part taxon-name-part-type="species" reg="ripkeni">ripkeni</tp:taxon-name-part></tp:taxon-name></italic> sp. n. it differs in the lower last whorl, the oblique ovate aperture, the coarser granulation, and finer ribbing. From similar-sized <italic><tp:taxon-name><tp:taxon-name-part taxon-name-part-type="genus" reg="Wollastonia">W.</tp:taxon-name-part> <tp:taxon-name-part taxon-name-part-type="species" reg="subcarinulata">subcarinulata</tp:taxon-name-part></tp:taxon-name></italic> and <italic><tp:taxon-name><tp:taxon-name-part taxon-name-part-type="genus" reg="Wollastonia">W.</tp:taxon-name-part> <tp:taxon-name-part taxon-name-part-type="species" reg="inexpectata">inexpectata</tp:taxon-name-part></tp:taxon-name></italic> sp. n. it can be separated by the coarser granulation and the presence of two keels. The last known recent specimens were collected during the 1980s. Unfortunately, this material was not stored in ethanol. Therefore, an anatomical and molecular investigation was not possible. Recent intensive field research (on the main island Porto Santo and its outlying islets, D. Teixeira pers. comm. 2016) <!--PageBreak-->failed to find any living specimen of <italic><tp:taxon-name><tp:taxon-name-part taxon-name-part-type="genus" reg="Wollastonia">W.</tp:taxon-name-part> <tp:taxon-name-part taxon-name-part-type="species" reg="vermetiformis">vermetiformis</tp:taxon-name-part></tp:taxon-name></italic> on the Pico do Baixo. The species may possibly have gone extinct in the 1980s on the main island.</p></tp:treatment-sec><tp:treatment-sec sec-type="Status and conservation" id="SECID0E4BDM"><title>Status and conservation.</title><p>Only three recent specimens of the species collected in the 1980s (KG) from two isolated localities (Porto Santo, W slope of Pico do Baixo, in a rock crack and Ilhéu das Cenouras; Fig. <xref ref-type="fig" rid="F33">121</xref>) are known. Despite intensive recent field research, the species has not been refound and is probably extinct on the main island of Porto Santo. Although recent data are missing for Ilhéu das Cenouras, we cannot exclude the existence of extant living populations on that small offshore islet. We regard the species as Critically Endangered (<abbrev xmlns:xlink="http://www.w3.org/1999/xlink" xlink:title="Critically Endangered" id="ABBRID0EHCDM" xlink:type="simple">CR</abbrev> B1a, b(i, ii, iv), 2a, b(i, ii, iv)) (see also <xref ref-type="bibr" rid="B17">Groh 2017</xref>) because the extent of occurrence and the area of occupancy of the species is less than 1 km<sup>2</sup> and because the species is arguably extinct at one of the two known locations (Fig. <xref ref-type="fig" rid="F33">121</xref>).</p></tp:treatment-sec><ref-list><ref id="B43"><mixed-citation xmlns:xlink="http://www.w3.org/1999/xlink" xlink:type="simple">
          <person-group><name name-style="western"><surname>Pilsbry</surname><given-names>HA</given-names></name></person-group> (<year>1893–1895</year>) Guide to the study of Helices (<tp:taxon-name><tp:taxon-name-part taxon-name-part-type="family">Helicidae</tp:taxon-name-part></tp:taxon-name>, Vol. 7). In: Tryon GW, Pilsbry HA (Eds) Manual of Conchology. Structural and Systematic. Second Series: <tp:taxon-name><tp:taxon-name-part taxon-name-part-type="infraclass">Pulmonata</tp:taxon-name-part></tp:taxon-name>. Vol. IX. Conchological Department, Academy of Natural Sciences of Philadelphia, Philadelphia, 1–48, pls 1–14 (November 16 1893), 49–112, pls 15–28 (March 19 1894), 113–160, pls 29–40 (July 27 1894), frontspiece, i–xlviii, 161–366, pls 41–71, (February 2 1895), index 1–126 (April 1895).</mixed-citation></ref><ref id="B53"><mixed-citation xmlns:xlink="http://www.w3.org/1999/xlink" xlink:type="simple">
          <person-group><name name-style="western"><surname>Seddon</surname><given-names>MB</given-names></name></person-group> (<year>2009</year>) <source>Corrigendum. Privately distributed by M.B.</source> <publisher-name>Seddon</publisher-name>, <publisher-loc>Okehampton</publisher-loc>, <size units="page">4 pp</size>. [unpublished hardcopy]</mixed-citation></ref><ref id="B52"><mixed-citation xmlns:xlink="http://www.w3.org/1999/xlink" xlink:type="simple">
          <person-group><name name-style="western"><surname>Seddon</surname><given-names>MB</given-names></name></person-group> (<year>2008</year>) <article-title>The landsnails of Madeira. An illustrated compendium of the landsnails and slugs of the Madeiran archipelago.</article-title> <source>Biotir Reports</source> <volume>2</volume>: <fpage>1</fpage>–<lpage>196</lpage>.</mixed-citation></ref><ref id="B29"><mixed-citation xmlns:xlink="http://www.w3.org/1999/xlink" xlink:type="simple">
          <person-group><name name-style="western"><surname>Lowe</surname><given-names>RT</given-names></name></person-group> (<year>1855</year>) <article-title>Catalogus molluscorum pneumonatorum insularum Maderensium: or a list of all the land and freshwater shells, recent and fossil, of the Madeiran islands: arranged in groups according to their natural affinities; with diagnoses of the groups, and of the new or hitherto imperfectly defined species.</article-title> <source>Proceedings of the Zoological Society of London</source> <volume>22</volume>: <fpage>161</fpage>–<lpage>218</lpage>. <ext-link xlink:type="simple" ext-link-type="doi" xlink:href="10.1111/j.1469-7998.1854.tb07266.x">https://doi.org/10.1111/j.1469-7998.1854.tb07266.x</ext-link></mixed-citation></ref><ref id="B37"><mixed-citation xmlns:xlink="http://www.w3.org/1999/xlink" xlink:type="simple">
          <person-group><name name-style="western"><surname>Paiva</surname><given-names>C de</given-names></name></person-group> (<year>1867</year>) Monographie molluscorum terrestrium fluviatilum, lacustrium insularum maderensium. Memorias da Académia Real das Sciências de Lisboa, Classe de Sciências Mathemáticas, Physicas e Naturaes (N. S.), 6(1): I–XIX, 1–168, 1–2, [pls 1–2]</mixed-citation></ref><ref id="B17"><mixed-citation xmlns:xlink="http://www.w3.org/1999/xlink" xlink:type="simple">
          <person-group><name name-style="western"><surname>Groh</surname><given-names>K</given-names></name></person-group> (<year>2017</year>) <italic><tp:taxon-name><tp:taxon-name-part taxon-name-part-type="genus">Hystricella</tp:taxon-name-part> <tp:taxon-name-part taxon-name-part-type="species">vermetiformis</tp:taxon-name-part></tp:taxon-name></italic>. The IUCN Red List of Threatened Species 2017: e.T107396913A107396917.</mixed-citation></ref></ref-list></tp:taxon-treatment>
