# Supplementary material for: Revision of the genus-group Hystricella R. T. Lowe, 1855 from Porto Santo (Madeira Archipelago), with descriptions of new recent and fossil taxa (Gastropoda, Helicoidea, Geomitridae)
Source: Zookeys. 2018 Jan 24;(732):1–125. doi: 10.3897/zookeys.732.21677 (PMC5799741; doi:10.3897/zookeys.732.21677)
Supplement: XML Treatment for Wollastonia ripkeni [file zookeys.732.21677-treatment10.xml]

<!DOCTYPE tp:taxon-treatment
  PUBLIC "-//TaxonX//DTD Taxonomic Treatment Publishing DTD v0 20100105//EN" "tax-treatment-NSO.dtd">
<tp:taxon-treatment xmlns:tp="http://www.plazi.org/taxpub"><tp:treatment-meta><kwd-group><label>Taxon classification</label><kwd><named-content xmlns:xlink="http://www.w3.org/1999/xlink" content-type="kingdom">Animalia</named-content></kwd><kwd><named-content xmlns:xlink="http://www.w3.org/1999/xlink" content-type="order">Stylommatophora</named-content></kwd><kwd><named-content xmlns:xlink="http://www.w3.org/1999/xlink" content-type="family">Geomitridae</named-content></kwd></kwd-group><mixed-citation publication-type="journal"><person-group><name><surname>Mattia</surname><given-names>Willy De</given-names></name><name><surname>Neiber</surname><given-names>Marco T.</given-names></name><name><surname>Groh</surname><given-names>Klaus</given-names></name></person-group><article-title>Revision of the genus-group <italic><tp:taxon-name><tp:taxon-name-part taxon-name-part-type="genus" reg="Hystricella">Hystricella</tp:taxon-name-part></tp:taxon-name></italic> R. T. Lowe, 1855 from Porto Santo (Madeira Archipelago), with descriptions of new recent and fossil taxa (<tp:taxon-name><tp:taxon-name-part taxon-name-part-type="class">Gastropoda</tp:taxon-name-part></tp:taxon-name>, <tp:taxon-name><tp:taxon-name-part taxon-name-part-type="superfamily">Helicoidea</tp:taxon-name-part></tp:taxon-name>, <tp:taxon-name><tp:taxon-name-part taxon-name-part-type="family">Geomitridae</tp:taxon-name-part></tp:taxon-name>)</article-title><source>Zookeys</source><day>24</day><month>1</month><year>2018</year><volume>2018</volume><issue>732</issue><fpage>1</fpage><lpage>125</lpage><pub-id pub-id-type="doi">10.3897/zookeys.732.21677</pub-id></mixed-citation></tp:treatment-meta><tp:nomenclature><label>†</label><tp:taxon-name>
              <tp:taxon-name-part taxon-name-part-type="genus" reg="Wollastonia">Wollastonia</tp:taxon-name-part>
              <tp:taxon-name-part taxon-name-part-type="species" reg="ripkeni">ripkeni</tp:taxon-name-part>
              <object-id xmlns:xlink="http://www.w3.org/1999/xlink" content-type="zoobank" xlink:type="simple">http://zoobank.org/A2E91669-0659-447D-9EB3-2F02174D4E87</object-id>
            </tp:taxon-name><tp:taxon-authority>De Mattia &amp; Groh</tp:taxon-authority><tp:taxon-status xmlns:xlink="http://www.w3.org/1999/xlink" xlink:type="simple">sp. n.</tp:taxon-status><xref ref-type="fig" rid="F34">Figs 122–124</xref><xref ref-type="fig" rid="F35">, 125</xref><!--PageBreak--></tp:nomenclature><tp:treatment-sec sec-type="type material" id="SECID0EIEDM"><title>Type material.</title><p>
              <named-content xmlns:xlink="http://www.w3.org/1999/xlink" content-type="dwc:institutional_code" xlink:type="simple">SMF</named-content> 348929, holotype, from loc. typ., leg. W. De Mattia &amp; J. Macor, May 2015, NMWC Z.2016.013.00008, 2 PT (paratypes), <named-content xmlns:xlink="http://www.w3.org/1999/xlink" content-type="dwc:institutional_code" xlink:type="simple">NHMW</named-content> 112144/1 PT, <abbrev xmlns:xlink="http://www.w3.org/1999/xlink" xlink:title="private collection of Klaus Groh, Bad Dürkheim, Germany" id="ABBRID0EYEDM" xlink:type="simple">CKG</abbrev>, 2 PT, <abbrev xmlns:xlink="http://www.w3.org/1999/xlink" xlink:title="private collection of Willy De Mattia, Trieste, Italy" id="ABBRID0E3EDM" xlink:type="simple">CWDM</abbrev>, 11 PT, from loc. typ., leg. W. De Mattia &amp; J. Macor, May 2015.</p><!--PageBreak--></tp:treatment-sec><tp:treatment-sec sec-type="Locus typicus" id="SECID0EBFDM"><title>Locus typicus.</title><p>Porto Santo, excavated mud walls behind the cart speedway E of the new harbour of Porto Santo, <named-content xmlns:xlink="http://www.w3.org/1999/xlink" content-type="dwc:verbatimCoordinates" xlink:type="simple"><named-content content-type="geo-json" specific-use="{&#34;type&#34;:&#34;Point&#34;,&#34;coordinates&#34;:[-16.306111,33.063333]}" id="NCID0EKFDM" xlink:type="simple">33°03'48"N/16°18'22"W</named-content></named-content>, 30 m.</p></tp:treatment-sec><tp:treatment-sec sec-type="diagnosis" id="SECID0EPFDM"><title>Diagnosis.</title><p>Shell large for the genus, solid and conical. Whorls not rounded, not vertical but somewhat slanting. Surface of the shell covered by small, and relatively densely set tubercles. Body whorl bicarinated, with upper keel weaker than the lower one. Remaining teleoconch whorls only with the upper keel visible. Umbilicus narrow. Last whorl descending toward the aperture. Aperture oval with continuous peristome.</p></tp:treatment-sec><tp:treatment-sec sec-type="description" id="SECID0EUFDM"><title>Description of the holotype.</title><p>Shell large for the genus, with 6⅔ regularly growing whorls, the protoconch with 1.85 whorls. The form of the shell is conical, the convex teleoconch whorls showing two rounded keels, the upper one less developed than the lower one. The last whorl measures 66%, the penultimate whorl 12% of the total shell height. The lower ¾ of the body whorl are beneath the lower peripheral keel, which is set off by a constriction above and below the keel; outline of body whorl below the lower constriction regularly convex in frontal view. The two keels of the body whorl are placed in the upper <sup>1</sup>∕<sub>11</sub> and ¼ of its total height. The suture between the whorls is simple, not sunken. The aperture, which is inclined to the vertical axis of the shell in an angle of 50° and is descending in the last 5% of the last whorl in an angle of 35° to the horizontal axis, has an elliptic form; its width is 46%, of the total shell width, its height 31% of the total shell height. It has a slightly reflected lip, which is completely detached from the body whorl. The eccentric umbilicus, which measures 10% of the total shell width, is in the last whorls circular and completely closed in the earlier whorls. The protoconch is smooth, the teleoconch shows a number of oblique radial ribs, 13 in the penultimate quadrant of the body-whorl and is additionally covered by numerous rounded tubercles. The number of tubercles in the standard-quadrate of the base is 89. There are no traces of colouration (Figs <xref ref-type="fig" rid="F34">122–124</xref>).</p><fig id="F34" position="float" orientation="portrait"><label>Figures 122–124.</label><caption><p>Shells of <italic><tp:taxon-name><tp:taxon-name-part taxon-name-part-type="genus" reg="Wollastonia">Wollastonia</tp:taxon-name-part> <tp:taxon-name-part taxon-name-part-type="species" reg="ripkeni">ripkeni</tp:taxon-name-part></tp:taxon-name></italic> sp. n. <bold>122</bold> holotype, <named-content xmlns:xlink="http://www.w3.org/1999/xlink" content-type="dwc:institutional_code" xlink:type="simple">SMF</named-content> 348929 <bold>123, 124</bold> paratypes from the loc. typ. Scale bar 1 mm.</p></caption><graphic xmlns:xlink="http://www.w3.org/1999/xlink" xlink:href="zookeys-732-001-g034.jpg" position="float" orientation="portrait" xlink:type="simple" id="oo_181362.jpg"/></fig></tp:treatment-sec><tp:treatment-sec sec-type="variation" id="SECID0EDHDM"><title>Variation of the paratypes.</title><p>Although the shell size is slightly variable, its shape is remarkably stable in all specimens.</p></tp:treatment-sec><tp:treatment-sec sec-type="description" id="SECID0EIHDM"><title>Measurements.</title><p>
              <abbrev xmlns:xlink="http://www.w3.org/1999/xlink" xlink:title="maximum shell diameter" id="ABBRID0EOHDM" xlink:type="simple">D</abbrev> 8.0 ± 0.4 mm (range 7.2–8.6 mm); <abbrev xmlns:xlink="http://www.w3.org/1999/xlink" xlink:title="maximum shell height" id="ABBRID0ESHDM" xlink:type="simple">H</abbrev> 6.2 ± 0.4 mm (range 5.4–6.8 mm); <abbrev xmlns:xlink="http://www.w3.org/1999/xlink" xlink:title="height of the first (body) whorl" id="ABBRID0EWHDM" xlink:type="simple">FW</abbrev> 4.1 ± 0.2 mm; <abbrev xmlns:xlink="http://www.w3.org/1999/xlink" xlink:title="peristomal angle" id="ABBRID0E1HDM" xlink:type="simple">PA</abbrev> 42 ± 4.1°; <abbrev xmlns:xlink="http://www.w3.org/1999/xlink" xlink:title="diameter of umbilicus" id="ABBRID0E5HDM" xlink:type="simple">DU</abbrev> 0.9 ± 0.08 mm; <abbrev xmlns:xlink="http://www.w3.org/1999/xlink" xlink:title="number of tubercles" id="ABBRID0ECIDM" xlink:type="simple">NT</abbrev> 89 ± 23; <abbrev xmlns:xlink="http://www.w3.org/1999/xlink" xlink:title="number of whorls" id="ABBRID0EGIDM" xlink:type="simple">NW</abbrev> 6.7 ± 0.2 (<italic>n</italic> = 16). Ratio <abbrev xmlns:xlink="http://www.w3.org/1999/xlink" xlink:title="shell diameter, maximum shell height" id="ABBRID0EMIDM" xlink:type="simple">D/H</abbrev> 1.3; ratio <abbrev xmlns:xlink="http://www.w3.org/1999/xlink" xlink:title="height of the first (body) whorl, maximum shell height" id="ABBRID0EQIDM" xlink:type="simple">FW/H</abbrev> 0.7.</p></tp:treatment-sec><tp:treatment-sec sec-type="distribution" id="SECID0EUIDM"><title>Distribution.</title><p>Known only from the locus typicus. The species was hitherto found only along a 50 m stretch of mud deposits close to the cart speedway. Additional deposits in the vicinity could not be checked for the presence of the species because of difficult accessibility of the steep slopes and associated risks of stone fall and landslides. The currently known distribution is shown in Fig. <xref ref-type="fig" rid="F35">125</xref>.</p><fig id="F35" position="float" orientation="portrait"><label>Figure 125.</label><caption><p>Distribution of <italic><tp:taxon-name><tp:taxon-name-part taxon-name-part-type="genus" reg="Wollastonia">Wollastonia</tp:taxon-name-part> <tp:taxon-name-part taxon-name-part-type="species" reg="ripkeni">ripkeni</tp:taxon-name-part></tp:taxon-name></italic> sp. n.</p></caption><graphic xmlns:xlink="http://www.w3.org/1999/xlink" xlink:href="zookeys-732-001-g035.jpg" position="float" orientation="portrait" xlink:type="simple" id="oo_181364.jpg"/></fig></tp:treatment-sec><tp:treatment-sec sec-type="etymology" id="SECID0EWJDM"><title>Etymology.</title><p>Named for the Dutch malacologist Theodor (“Theo”) J. E. Ripken from Delft, The Netherlands, to honour his valuable contributions to the malacofauna of the Macaronesian Islands.</p></tp:treatment-sec><tp:treatment-sec sec-type="comparisons" id="SECID0E2JDM"><title>Comparison and comments.</title><p>
              <italic><tp:taxon-name><tp:taxon-name-part taxon-name-part-type="genus" reg="Wollastonia">Wollastonia</tp:taxon-name-part> <tp:taxon-name-part taxon-name-part-type="species" reg="ripkeni">ripkeni</tp:taxon-name-part></tp:taxon-name></italic> sp. n. can be confused on first glance with other large-sized species such as <italic><tp:taxon-name><tp:taxon-name-part taxon-name-part-type="genus" reg="Helix">H.</tp:taxon-name-part> <tp:taxon-name-part taxon-name-part-type="species" reg="echinoderma">echinoderma</tp:taxon-name-part></tp:taxon-name></italic>, <italic><tp:taxon-name><tp:taxon-name-part taxon-name-part-type="genus" reg="Wollastonia">W.</tp:taxon-name-part> <tp:taxon-name-part taxon-name-part-type="species" reg="falknerorum">falknerorum</tp:taxon-name-part></tp:taxon-name></italic> sp. n. or <italic><tp:taxon-name><tp:taxon-name-part taxon-name-part-type="genus" reg="Wollastonia">W.</tp:taxon-name-part> <tp:taxon-name-part taxon-name-part-type="species" reg="vermetiformis">vermetiformis</tp:taxon-name-part></tp:taxon-name></italic>. From the first it is separated by the development of two distinct keels, from the second by a much finer sculpture, a narrower umbilicus and narrower aperture. From the quite similar <italic><tp:taxon-name><tp:taxon-name-part taxon-name-part-type="genus" reg="Helix">H.</tp:taxon-name-part> <tp:taxon-name-part taxon-name-part-type="species" reg="vermetiformis">vermetiformis</tp:taxon-name-part></tp:taxon-name></italic> it differs by a much more solid shell, a much higher last whorl, a larger aperture, finer granulation and coarser ribbing of the <!--PageBreak-->body whorl. From similar sized <italic><tp:taxon-name><tp:taxon-name-part taxon-name-part-type="genus" reg="Wollastonia">W.</tp:taxon-name-part> <tp:taxon-name-part taxon-name-part-type="species" reg="subcarinulata">subcarinulata</tp:taxon-name-part></tp:taxon-name></italic> and <italic><tp:taxon-name><tp:taxon-name-part taxon-name-part-type="genus" reg="Wollastonia">W.</tp:taxon-name-part> <tp:taxon-name-part taxon-name-part-type="species" reg="inexpectata">inexpectata</tp:taxon-name-part></tp:taxon-name></italic> sp. n. it is separated by a coarser granulation and the presence of two keels.</p></tp:treatment-sec><tp:treatment-sec sec-type="Taxonomic remarks" id="SECID0EQMDM"><title>Taxonomic remarks.</title><p>
              <italic><tp:taxon-name><tp:taxon-name-part taxon-name-part-type="genus" reg="Wollastonia">Wollastonia</tp:taxon-name-part> <tp:taxon-name-part taxon-name-part-type="species" reg="ripkeni">ripkeni</tp:taxon-name-part></tp:taxon-name></italic> sp. n. is included in the genus <italic><tp:taxon-name><tp:taxon-name-part taxon-name-part-type="genus" reg="Wollastonia">Wollastonia</tp:taxon-name-part></tp:taxon-name></italic> because it is similar to <italic><tp:taxon-name><tp:taxon-name-part taxon-name-part-type="genus" reg="Wollastonia">W.</tp:taxon-name-part> <tp:taxon-name-part taxon-name-part-type="species" reg="oxytropis">oxytropis</tp:taxon-name-part></tp:taxon-name></italic> in size and surface sculpture, considerably <!--PageBreak-->differing from <italic><tp:taxon-name><tp:taxon-name-part taxon-name-part-type="genus" reg="Hystricella">Hystricella</tp:taxon-name-part></tp:taxon-name></italic> s. str. where the tubercles are bigger and less densely set. We are well aware that, due to the lack of anatomical and molecular data, the generic placement of this subfossil species is exclusively based upon shell features, with all the taxonomic limits that this might implicate.</p></tp:treatment-sec><tp:treatment-sec sec-type="Status and conservation" id="SECID0E3NDM"><title>Status and conservation.</title><p>Extinct before the islands’ scientific exploration in the 19<sup>th</sup> century, possibly already before human settlement.</p></tp:treatment-sec></tp:taxon-treatment>
