# Supplementary material for: Revision of the genus-group Hystricella R. T. Lowe, 1855 from Porto Santo (Madeira Archipelago), with descriptions of new recent and fossil taxa (Gastropoda, Helicoidea, Geomitridae)
Source: Zookeys. 2018 Jan 24;(732):1–125. doi: 10.3897/zookeys.732.21677 (PMC5799741; doi:10.3897/zookeys.732.21677)
Supplement: XML Treatment for Wollastonia falknerorum [file zookeys.732.21677-treatment11.xml]

<!DOCTYPE tp:taxon-treatment
  PUBLIC "-//TaxonX//DTD Taxonomic Treatment Publishing DTD v0 20100105//EN" "tax-treatment-NSO.dtd">
<tp:taxon-treatment xmlns:tp="http://www.plazi.org/taxpub"><tp:treatment-meta><kwd-group><label>Taxon classification</label><kwd><named-content xmlns:xlink="http://www.w3.org/1999/xlink" content-type="kingdom">Animalia</named-content></kwd><kwd><named-content xmlns:xlink="http://www.w3.org/1999/xlink" content-type="order">Stylommatophora</named-content></kwd><kwd><named-content xmlns:xlink="http://www.w3.org/1999/xlink" content-type="family">Geomitridae</named-content></kwd></kwd-group><mixed-citation publication-type="journal"><person-group><name><surname>Mattia</surname><given-names>Willy De</given-names></name><name><surname>Neiber</surname><given-names>Marco T.</given-names></name><name><surname>Groh</surname><given-names>Klaus</given-names></name></person-group><article-title>Revision of the genus-group <italic><tp:taxon-name><tp:taxon-name-part taxon-name-part-type="genus" reg="Hystricella">Hystricella</tp:taxon-name-part></tp:taxon-name></italic> R. T. Lowe, 1855 from Porto Santo (Madeira Archipelago), with descriptions of new recent and fossil taxa (<tp:taxon-name><tp:taxon-name-part taxon-name-part-type="class">Gastropoda</tp:taxon-name-part></tp:taxon-name>, <tp:taxon-name><tp:taxon-name-part taxon-name-part-type="superfamily">Helicoidea</tp:taxon-name-part></tp:taxon-name>, <tp:taxon-name><tp:taxon-name-part taxon-name-part-type="family">Geomitridae</tp:taxon-name-part></tp:taxon-name>)</article-title><source>Zookeys</source><day>24</day><month>1</month><year>2018</year><volume>2018</volume><issue>732</issue><fpage>1</fpage><lpage>125</lpage><pub-id pub-id-type="doi">10.3897/zookeys.732.21677</pub-id></mixed-citation></tp:treatment-meta><tp:nomenclature><label>†</label><tp:taxon-name>
              <tp:taxon-name-part taxon-name-part-type="genus" reg="Wollastonia">Wollastonia</tp:taxon-name-part>
              <tp:taxon-name-part taxon-name-part-type="species" reg="falknerorum">falknerorum</tp:taxon-name-part>
              <object-id xmlns:xlink="http://www.w3.org/1999/xlink" content-type="zoobank" xlink:type="simple">http://zoobank.org/644C8413-0AF0-41E8-B286-2E7C413FA043</object-id>
            </tp:taxon-name><tp:taxon-authority>Groh, Neiber &amp; De Mattia</tp:taxon-authority><tp:taxon-status xmlns:xlink="http://www.w3.org/1999/xlink" xlink:type="simple">sp. n.</tp:taxon-status><xref ref-type="fig" rid="F36">Figs 126–128</xref><xref ref-type="fig" rid="F37">, 129</xref></tp:nomenclature><tp:treatment-sec sec-type="type material" id="SECID0EWPDM"><title>Type material.</title><p>All from Porto Santo, holotype, <named-content xmlns:xlink="http://www.w3.org/1999/xlink" content-type="dwc:institutional_code" xlink:type="simple">SMF</named-content> 348925, from loc. typ., leg. W. De Mattia &amp; J. Macor, May 24 2015; <named-content xmlns:xlink="http://www.w3.org/1999/xlink" content-type="dwc:institutional_code" xlink:type="simple">SMF</named-content> 348926/2 PT, <named-content xmlns:xlink="http://www.w3.org/1999/xlink" content-type="dwc:institutional_code" xlink:type="simple">NMW</named-content>.Z.2016.013.00007/2 PT, <named-content xmlns:xlink="http://www.w3.org/1999/xlink" content-type="dwc:institutional_code" xlink:type="simple">NHMW</named-content> 112142/1 PT, <abbrev xmlns:xlink="http://www.w3.org/1999/xlink" xlink:title="private collection of Klaus Groh, Bad Dürkheim, Germany" id="ABBRID0EQQDM" xlink:type="simple">CKG</abbrev>/2 PT, <abbrev xmlns:xlink="http://www.w3.org/1999/xlink" xlink:title="private collection of Willy De Mattia, Trieste, Italy" id="ABBRID0EUQDM" xlink:type="simple">CWDM</abbrev>/22 PT, from loc. typ., leg. W. De Mattia &amp; J. Macor, May 24 2015; NMG No. 78-14764/2 PT [as <italic><tp:taxon-name><tp:taxon-name-part taxon-name-part-type="genus" reg="Helix">H.</tp:taxon-name-part> <tp:taxon-name-part taxon-name-part-type="species" reg="vermetiformis">vermetiformis</tp:taxon-name-part></tp:taxon-name></italic>, det. H. Waldén], Prainha &amp; Serra de Fora, <named-content xmlns:xlink="http://www.w3.org/1999/xlink" content-type="dwc:verbatimCoordinates" xlink:type="simple"><named-content content-type="geo-json" specific-use="{&#34;type&#34;:&#34;Point&#34;,&#34;coordinates&#34;:[-16.296944,33.065833]}" id="NCID0EGRDM" xlink:type="simple">33°03'57"N/16°17'49"W</named-content></named-content>, 20 m, leg. A. De Noronha, before 1978; NMG No. 86-17153/4 PT [as <italic><tp:taxon-name><tp:taxon-name-part taxon-name-part-type="genus" reg="Helix">H.</tp:taxon-name-part> <tp:taxon-name-part taxon-name-part-type="species" reg="vermetiformis">vermetiformis</tp:taxon-name-part></tp:taxon-name></italic>, det. H. Waldén], Penedo, <named-content xmlns:xlink="http://www.w3.org/1999/xlink" content-type="dwc:verbatimCoordinates" xlink:type="simple"><named-content content-type="geo-json" specific-use="{&#34;type&#34;:&#34;Point&#34;,&#34;coordinates&#34;:[-16.330556,33.060556]}" id="NCID0EZRDM" xlink:type="simple">33°03'38"N/16°19'50"W</named-content></named-content>, 10 m, leg. J. J. De Sousa, before 1986; <abbrev xmlns:xlink="http://www.w3.org/1999/xlink" xlink:title="private collection of Willy De Mattia, Trieste, Italy" id="ABBRID0E5RDM" xlink:type="simple">CWDM</abbrev>/9 PT, Barbinha, slightly S towards the tunnel, Quaternary mixed gravel slope deposit, <named-content xmlns:xlink="http://www.w3.org/1999/xlink" content-type="dwc:verbatimCoordinates" xlink:type="simple"><named-content content-type="geo-json" specific-use="{&#34;type&#34;:&#34;Point&#34;,&#34;coordinates&#34;:[-16.296944,33.065556]}" id="NCID0EYBBK" xlink:type="simple">33°3'56"N/16°17'49"W</named-content></named-content>, 20 m, leg. W. De Mattia &amp; J. Macor, May 24 2015; <abbrev xmlns:xlink="http://www.w3.org/1999/xlink" xlink:title="private collection of Klaus Groh, Bad Dürkheim, Germany" id="ABBRID0ECSDM" xlink:type="simple">CKG</abbrev>/9 PT, Vale do Touro, 800 m E of Vila Baleira, 60 m <abbrev xmlns:xlink="http://www.w3.org/1999/xlink" xlink:title="number of whorls" id="ABBRID0EGSDM" xlink:type="simple">NW</abbrev> of oil tanks, Quaternary slope deposit from the 3<sup>rd</sup> of 11 layers of tuffites with approx. 20% of stones, <named-content xmlns:xlink="http://www.w3.org/1999/xlink" content-type="dwc:verbatimCoordinates" xlink:type="simple"><named-content content-type="geo-json" specific-use="{&#34;type&#34;:&#34;Point&#34;,&#34;coordinates&#34;:[-16.322500,33.063611]}" id="NCID0EPSDM" xlink:type="simple">33°03'49"N/16°19'21"W</named-content></named-content>, 12–14 m, Jun. 18 1983, leg. K. &amp; C. Groh; <abbrev xmlns:xlink="http://www.w3.org/1999/xlink" xlink:title="private collection of Jochen Gerber, Chicago, USA" id="ABBRID0EUSDM" xlink:type="simple">CJG</abbrev>/3 PT, Vale do Touro, 800 m E of Vila Baleira, 60 m <abbrev xmlns:xlink="http://www.w3.org/1999/xlink" xlink:title="number of whorls" id="ABBRID0EYSDM" xlink:type="simple">NW</abbrev> of oiltanks, Quaternary slope deposit from the 3<sup>rd</sup> of 11 layers of tuffites with approx. 20% of stones, <named-content xmlns:xlink="http://www.w3.org/1999/xlink" content-type="dwc:verbatimCoordinates" xlink:type="simple"><named-content content-type="geo-json" specific-use="{&#34;type&#34;:&#34;Point&#34;,&#34;coordinates&#34;:[-16.322500,33.063889]}" id="NCID0EBTDM" xlink:type="simple">33°03'50"N/16°19'21"W</named-content></named-content>, 12–14 m, leg. J. Gerber, K. Groh &amp; J. Hemmen, Aug. 16 1985; <abbrev xmlns:xlink="http://www.w3.org/1999/xlink" xlink:title="private collection of Klaus Groh, Bad Dürkheim, Germany" id="ABBRID0EGTDM" xlink:type="simple">CKG</abbrev>/3 PT + 2 juv. (no PT), Pico dos Maçarico, opposite to Porto de Abrigo, leg. K.-H. Beckmann, Jan. 17 1998; <abbrev xmlns:xlink="http://www.w3.org/1999/xlink" xlink:title="private collection of Frank Walther, Essen, Germany" id="ABBRID0EKTDM" xlink:type="simple">CFW</abbrev> 12179/1 PT, Ponta da Galé, W end of tunnel, 300 m towards port, <named-content xmlns:xlink="http://www.w3.org/1999/xlink" content-type="dwc:verbatimCoordinates" xlink:type="simple"><named-content content-type="geo-json" specific-use="{&#34;type&#34;:&#34;Point&#34;,&#34;coordinates&#34;:[-16.299444,33.060000]}" id="NCID0ERTDM" xlink:type="simple">33°03'36"N/16°17'58"W</named-content></named-content>, 25 m, leg. F. Walther, Apr. 1 2017; <abbrev xmlns:xlink="http://www.w3.org/1999/xlink" xlink:title="private collection of Frank Walther, Essen, Germany" id="ABBRID0EWTDM" xlink:type="simple">CFW</abbrev> 12178/10 PT + 4 juv. (no PT) + fragm. (no PT), Ponta da Galé, W end of tunnel, 100 m towards port, <named-content xmlns:xlink="http://www.w3.org/1999/xlink" content-type="dwc:verbatimCoordinates" xlink:type="simple"><named-content content-type="geo-json" specific-use="{&#34;type&#34;:&#34;Point&#34;,&#34;coordinates&#34;:[-16.297500,33.060556]}" id="NCID0E4TDM" xlink:type="simple">33°03'38"N/16°17'51"W</named-content></named-content>, 35 m, leg. F. Walther &amp; E. M. Gryl, Apr. 1 2017; <abbrev xmlns:xlink="http://www.w3.org/1999/xlink" xlink:title="private collection of Frank Walther, Essen, Germany" id="ABBRID0ECUDM" xlink:type="simple">CFW</abbrev> 12177/13 PT + 6 juv. (no PT) + 1 fragm. (no PT), <abbrev xmlns:xlink="http://www.w3.org/1999/xlink" xlink:title="private collection of Klaus Groh, Bad Dürkheim, Germany" id="ABBRID0EGUDM" xlink:type="simple">CKG</abbrev>/3 PT, Ponta da Galé, E end of tunnel, lower level [of slope deposits], coarse, red coloured gravel with large stones, <named-content xmlns:xlink="http://www.w3.org/1999/xlink" content-type="dwc:verbatimCoordinates" xlink:type="simple"><named-content content-type="geo-json" specific-use="{&#34;type&#34;:&#34;Point&#34;,&#34;coordinates&#34;:[-16.295833,33.063056]}" id="NCID0ENUDM" xlink:type="simple">33°03'47"N/16°17'45"W</named-content></named-content>, 30 m, leg. F. Walther, Apr. 1 2017; <abbrev xmlns:xlink="http://www.w3.org/1999/xlink" xlink:title="private collection of Frank Walther, Essen, Germany" id="ABBRID0ESUDM" xlink:type="simple">CFW</abbrev> 12180/34 PT + 11 juv. (no PT) + fragms (no PT), <abbrev xmlns:xlink="http://www.w3.org/1999/xlink" xlink:title="private collection of Klaus Groh, Bad Dürkheim, Germany" id="ABBRID0EWUDM" xlink:type="simple">CKG</abbrev>/5 PT, E of Vila Baleira, end of Vale do Touro, (sub-)fossil [slope-]deposits, coarse, black gravel, <named-content xmlns:xlink="http://www.w3.org/1999/xlink" content-type="dwc:verbatimCoordinates" xlink:type="simple"><named-content content-type="geo-json" specific-use="{&#34;type&#34;:&#34;Point&#34;,&#34;coordinates&#34;:[-16.320833,33.063333]}" id="NCID0E4UDM" xlink:type="simple">33°03'48"N/16°19'15"W</named-content></named-content>, 20 m, leg. F. Walther, Apr. 5 2017; <abbrev xmlns:xlink="http://www.w3.org/1999/xlink" xlink:title="private collection of Frank Walther, Essen, Germany" id="ABBRID0ECVDM" xlink:type="simple">CFW</abbrev> 12181/21 PT + 4 juv. (no PT) + fragms (no PT), E of Vila Baleira, S-slope of the hill above Vale do Touro, W of the oil tanks, [(sub-)fossil slope-deposits of] red gravel, <named-content xmlns:xlink="http://www.w3.org/1999/xlink" content-type="dwc:verbatimCoordinates" xlink:type="simple"><named-content content-type="geo-json" specific-use="{&#34;type&#34;:&#34;Point&#34;,&#34;coordinates&#34;:[-16.323889,33.063056]}" id="NCID0EJVDM" xlink:type="simple">33°03'47"N/16°19'26"W</named-content></named-content>, 25 m, leg. F. Walther, Apr. 5 2017; <named-content xmlns:xlink="http://www.w3.org/1999/xlink" content-type="dwc:institutional_code" xlink:type="simple">ANSP</named-content> H 11854/9 PT [partim, together with 7 <italic><tp:taxon-name><tp:taxon-name-part taxon-name-part-type="genus" reg="Helix">H.</tp:taxon-name-part> <tp:taxon-name-part taxon-name-part-type="species" reg="subcarinulata">subcarinulata</tp:taxon-name-part></tp:taxon-name></italic> and 2 <italic><tp:taxon-name><tp:taxon-name-part taxon-name-part-type="genus" reg="Discula">Discula</tp:taxon-name-part> <tp:taxon-name-part taxon-name-part-type="species" reg="cheiranticola">cheiranticola</tp:taxon-name-part></tp:taxon-name></italic>], Barbinha, <named-content xmlns:xlink="http://www.w3.org/1999/xlink" content-type="dwc:verbatimCoordinates" xlink:type="simple"><named-content content-type="geo-json" specific-use="{&#34;type&#34;:&#34;Point&#34;,&#34;coordinates&#34;:[-16.296944,33.067778]}" id="NCID0EMWDM" xlink:type="simple">33°04'04"N/16°17'49"W</named-content></named-content>, 8 m, leg. J. &amp; C. Hemmen &amp; K. &amp; C. Groh, 1983.</p></tp:treatment-sec><tp:treatment-sec sec-type="Locus typicus" id="SECID0ERWDM"><title>Locus typicus.</title><p>Porto Santo, Pico do Baixo, E entrance of the tunnel, Quaternary mud deposit, 33°3'44"N/16°17'45"W, 20 m.</p></tp:treatment-sec><tp:treatment-sec sec-type="diagnosis" id="SECID0EWWDM"><title>Diagnosis.</title><p>
              <italic><tp:taxon-name><tp:taxon-name-part taxon-name-part-type="genus" reg="Wollastonia">Wollastonia</tp:taxon-name-part></tp:taxon-name></italic> species with two keels on the body whorl, the upper keel only very weakly developed; suture overlapping; granulation very fine; ribbing of the body whorl rather coarse.</p><fig id="F36" position="float" orientation="portrait"><label>Figures 126–128.</label><caption><p>Shells of <italic><tp:taxon-name><tp:taxon-name-part taxon-name-part-type="genus" reg="Wollastonia">Wollastonia</tp:taxon-name-part> <tp:taxon-name-part taxon-name-part-type="species" reg="falknerorum">falknerorum</tp:taxon-name-part></tp:taxon-name></italic> sp. n. <bold>126</bold> holotype, <named-content xmlns:xlink="http://www.w3.org/1999/xlink" content-type="dwc:institutional_code" xlink:type="simple">SMF</named-content> 348925127 <bold>127, 128</bold> paratypes from the loc. typ. Scale bar 1 mm.</p></caption><graphic xmlns:xlink="http://www.w3.org/1999/xlink" xlink:href="zookeys-732-001-g036.jpg" position="float" orientation="portrait" xlink:type="simple" id="oo_181366.jpg"/></fig></tp:treatment-sec><tp:treatment-sec sec-type="description" id="SECID0EEYDM"><title>Description of the holotype.</title><p>Shell large for the genus, with 6.5 regularly increasing whorls, the protoconch with 2.1 whorls. The form of the shell is conical, the convex teleoconch whorls show an upper, rounded angulation and a lower distinctly developed keel. The last whorl measures 60%, the penultimate whorl 10%, of the total shell height. The lower ¾ of the body whorl are beneath the keel, which is set off by a constriction above and below; shell below the lower constriction regularly convex in frontal view. The angulation of the body whorl is placed in the upper seventh of its total height and the keel in the upper fourth of its total height. The suture between the whorls is simple, but slightly overlapping the previous whorl. The aperture, which is inclined to the vertical axis of the shell in an angle of 54° and is descending in the last 5% of the last whorl in an angle of 42° to the horizontal axis, has an elliptic form, which is slightly narrowed towards the columella. Its width is 45%, of the total shell width and its height 31% of the total shell height. It has a slightly reflected lip, which is completely detached from the body whorl. The eccentric umbilicus, which measures 14% of the shell's total width, is in the last whorls circular and completely closed in earlier whorls. The protoconch is smooth, the teleoconch shows a number of oblique radial ribs, 9 in the penultimate quadrant of the body whorl and is additionally covered by numerous small, rounded tubercles. The number of tubercles in the standard-quadrate of the base is 135. There are traces of colouration in form of large blotches along the last two whorls (see Fig. <xref ref-type="fig" rid="F36">126</xref>).</p></tp:treatment-sec><tp:treatment-sec sec-type="variation" id="SECID0EOYDM"><title>Variation of the paratypes.</title><p>The shell shape is quite stable in all examined specimens (Figs <xref ref-type="fig" rid="F36">127–128</xref>).</p></tp:treatment-sec><tp:treatment-sec sec-type="description" id="SECID0EYYDM"><title>Measurements.</title><p>
              <abbrev xmlns:xlink="http://www.w3.org/1999/xlink" xlink:title="maximum shell diameter" id="ABBRID0E5YDM" xlink:type="simple">D</abbrev> 8.4 ± 0.1 mm (range 8.2–8.5 mm); <abbrev xmlns:xlink="http://www.w3.org/1999/xlink" xlink:title="maximum shell height" id="ABBRID0ECZDM" xlink:type="simple">H</abbrev> 7.0 ± 0.3 mm (range 6.8–7.4 mm); <abbrev xmlns:xlink="http://www.w3.org/1999/xlink" xlink:title="height of the first (body) whorl" id="ABBRID0EGZDM" xlink:type="simple">FW</abbrev> 4.3 ± 0.2 mm; <abbrev xmlns:xlink="http://www.w3.org/1999/xlink" xlink:title="peristomal angle" id="ABBRID0EKZDM" xlink:type="simple">PA</abbrev> 42 ± 5.3°; <abbrev xmlns:xlink="http://www.w3.org/1999/xlink" xlink:title="diameter of umbilicus" id="ABBRID0EOZDM" xlink:type="simple">DU</abbrev> 0.9 ± 0.09 mm; <abbrev xmlns:xlink="http://www.w3.org/1999/xlink" xlink:title="number of tubercles" id="ABBRID0ESZDM" xlink:type="simple">NT</abbrev> 68 ± 18; <abbrev xmlns:xlink="http://www.w3.org/1999/xlink" xlink:title="number of whorls" id="ABBRID0EWZDM" xlink:type="simple">NW</abbrev> 6.5 ± 0.2 (<italic>n</italic> = 20). Ratio <abbrev xmlns:xlink="http://www.w3.org/1999/xlink" xlink:title="shell diameter, maximum shell height" id="ABBRID0E3ZDM" xlink:type="simple">D/H</abbrev> 1.2; ratio <abbrev xmlns:xlink="http://www.w3.org/1999/xlink" xlink:title="height of the first (body) whorl, maximum shell height" id="ABBRID0EA1DM" xlink:type="simple">FW/H</abbrev> 0.6.</p></tp:treatment-sec><tp:treatment-sec sec-type="distribution" id="SECID0EE1DM"><title>Distribution.</title><p>
              <italic><tp:taxon-name><tp:taxon-name-part taxon-name-part-type="genus" reg="Wollastonia">Wollastonia</tp:taxon-name-part> <tp:taxon-name-part taxon-name-part-type="species" reg="falknerorum">falknerorum</tp:taxon-name-part></tp:taxon-name></italic> sp. n. is found in the Quaternary mud and slope deposits along the southeastern coast of Porto Santo. Its range extends from the hills east of Vila Baleira to Barbinha, S of Porto dos Frades. The distribution is shown in Fig. <xref ref-type="fig" rid="F37">129</xref>.</p><fig id="F37" position="float" orientation="portrait"><label>Figure 129.</label><caption><p>Distribution of <italic><tp:taxon-name><tp:taxon-name-part taxon-name-part-type="genus" reg="Wollastonia">Wollastonia</tp:taxon-name-part> <tp:taxon-name-part taxon-name-part-type="species" reg="falknerorum">falknerorum</tp:taxon-name-part></tp:taxon-name></italic> sp. n.</p></caption><graphic xmlns:xlink="http://www.w3.org/1999/xlink" xlink:href="zookeys-732-001-g037.jpg" position="float" orientation="portrait" xlink:type="simple" id="oo_181368.jpg"/></fig></tp:treatment-sec><tp:treatment-sec sec-type="etymology" id="SECID0ER2DM"><title>Etymology.</title><p>Named for the German malacologists Margrit &amp; Gerhard Falkner, Hörlkofen, to honour their highly valuable contributions to European malacology.</p></tp:treatment-sec><tp:treatment-sec sec-type="comparisons" id="SECID0EW2DM"><title>Comparison and comments.</title><p>
              <italic><tp:taxon-name><tp:taxon-name-part taxon-name-part-type="genus" reg="Wollastonia">Wollastonia</tp:taxon-name-part> <tp:taxon-name-part taxon-name-part-type="species" reg="falknerorum">falknerorum</tp:taxon-name-part></tp:taxon-name></italic> sp. n. can be confused on first glance with other comparatively large-sized geomitrid species like, <italic><tp:taxon-name><tp:taxon-name-part taxon-name-part-type="genus" reg="Helix">H.</tp:taxon-name-part> <tp:taxon-name-part taxon-name-part-type="species" reg="echinoderma">echinoderma</tp:taxon-name-part></tp:taxon-name></italic>, <italic><tp:taxon-name><tp:taxon-name-part taxon-name-part-type="genus" reg="Wollastonia">W.</tp:taxon-name-part> <tp:taxon-name-part taxon-name-part-type="species" reg="ripkeni">ripkeni</tp:taxon-name-part></tp:taxon-name></italic> sp. n. and <italic><tp:taxon-name><tp:taxon-name-part taxon-name-part-type="genus" reg="Wollastonia">W.</tp:taxon-name-part> <tp:taxon-name-part taxon-name-part-type="species" reg="vermetiformis">vermetiformis</tp:taxon-name-part></tp:taxon-name></italic>. From the first it is distinguishable by the presence of two distinct keels and from all three by a much finer sculpture. From the most similar <italic><tp:taxon-name><tp:taxon-name-part taxon-name-part-type="genus" reg="Wollastonia">W.</tp:taxon-name-part> <tp:taxon-name-part taxon-name-part-type="species" reg="vermetiformis">vermetiformis</tp:taxon-name-part></tp:taxon-name></italic> and <italic><tp:taxon-name><tp:taxon-name-part taxon-name-part-type="genus" reg="Wollastonia">W.</tp:taxon-name-part> <tp:taxon-name-part taxon-name-part-type="species" reg="ripkeni">ripkeni</tp:taxon-name-part></tp:taxon-name></italic> sp. n. it is differentiated by the weakly developed upper keel, an overlapping suture, a much finer granulation and coarser ribbing of the body whorl. From similar-sized <italic><tp:taxon-name><tp:taxon-name-part taxon-name-part-type="genus" reg="Wollastonia">W.</tp:taxon-name-part> <tp:taxon-name-part taxon-name-part-type="species" reg="subcarinulata">subcarinulata</tp:taxon-name-part></tp:taxon-name></italic> and <italic><tp:taxon-name><tp:taxon-name-part taxon-name-part-type="genus" reg="Wollastonia">W.</tp:taxon-name-part> <tp:taxon-name-part taxon-name-part-type="species" reg="inexpectata">inexpectata</tp:taxon-name-part></tp:taxon-name></italic> sp. n. it is separated by the two keels and the differently developed suture.</p><!--PageBreak--></tp:treatment-sec><tp:treatment-sec sec-type="Taxonomic remarks" id="SECID0EV5DM"><title>Taxonomic remarks.</title><p>
              <italic><tp:taxon-name><tp:taxon-name-part taxon-name-part-type="genus" reg="Wollastonia">Wollastonia</tp:taxon-name-part> <tp:taxon-name-part taxon-name-part-type="species" reg="falknerorum">falknerorum</tp:taxon-name-part></tp:taxon-name></italic> sp. n., as with other subfossil <italic><tp:taxon-name><tp:taxon-name-part taxon-name-part-type="genus" reg="Wollastonia">Wollastonia</tp:taxon-name-part></tp:taxon-name></italic> species, is included in this genus because it is similar to <italic><tp:taxon-name><tp:taxon-name-part taxon-name-part-type="genus" reg="Wollastonia">W.</tp:taxon-name-part> <tp:taxon-name-part taxon-name-part-type="species" reg="oxytropis">oxytropis</tp:taxon-name-part></tp:taxon-name></italic> in shell shape, size and surface sculpture, which differ considerably from <italic><tp:taxon-name><tp:taxon-name-part taxon-name-part-type="genus" reg="Hystricella">Hystricella</tp:taxon-name-part></tp:taxon-name></italic> species. We are well-aware that, due to the lack of anatomical and molecular data, the generic position of this subfossil species is exclusively based upon shell features, with all the taxonomic limits that this might implicate.</p><!--PageBreak--></tp:treatment-sec><tp:treatment-sec sec-type="Status and conservation" id="SECID0EAAEM"><title>Status and conservation.</title><p>Extinct before the islands’ scientific exploration in the 19<sup>th</sup> century, possibly already before human settlement.</p></tp:treatment-sec></tp:taxon-treatment>
