# Supplementary material for: Revision of the genus-group Hystricella R. T. Lowe, 1855 from Porto Santo (Madeira Archipelago), with descriptions of new recent and fossil taxa (Gastropoda, Helicoidea, Geomitridae)
Source: Zookeys. 2018 Jan 24;(732):1–125. doi: 10.3897/zookeys.732.21677 (PMC5799741; doi:10.3897/zookeys.732.21677)
Supplement: XML Treatment for Wollastonia beckmanni [file zookeys.732.21677-treatment13.xml]

<!DOCTYPE tp:taxon-treatment
  PUBLIC "-//TaxonX//DTD Taxonomic Treatment Publishing DTD v0 20100105//EN" "tax-treatment-NSO.dtd">
<tp:taxon-treatment xmlns:tp="http://www.plazi.org/taxpub"><tp:treatment-meta><kwd-group><label>Taxon classification</label><kwd><named-content xmlns:xlink="http://www.w3.org/1999/xlink" content-type="kingdom">Animalia</named-content></kwd><kwd><named-content xmlns:xlink="http://www.w3.org/1999/xlink" content-type="order">Stylommatophora</named-content></kwd><kwd><named-content xmlns:xlink="http://www.w3.org/1999/xlink" content-type="family">Geomitridae</named-content></kwd></kwd-group><mixed-citation publication-type="journal"><person-group><name><surname>Mattia</surname><given-names>Willy De</given-names></name><name><surname>Neiber</surname><given-names>Marco T.</given-names></name><name><surname>Groh</surname><given-names>Klaus</given-names></name></person-group><article-title>Revision of the genus-group <italic><tp:taxon-name><tp:taxon-name-part taxon-name-part-type="genus" reg="Hystricella">Hystricella</tp:taxon-name-part></tp:taxon-name></italic> R. T. Lowe, 1855 from Porto Santo (Madeira Archipelago), with descriptions of new recent and fossil taxa (<tp:taxon-name><tp:taxon-name-part taxon-name-part-type="class">Gastropoda</tp:taxon-name-part></tp:taxon-name>, <tp:taxon-name><tp:taxon-name-part taxon-name-part-type="superfamily">Helicoidea</tp:taxon-name-part></tp:taxon-name>, <tp:taxon-name><tp:taxon-name-part taxon-name-part-type="family">Geomitridae</tp:taxon-name-part></tp:taxon-name>)</article-title><source>Zookeys</source><day>24</day><month>1</month><year>2018</year><volume>2018</volume><issue>732</issue><fpage>1</fpage><lpage>125</lpage><pub-id pub-id-type="doi">10.3897/zookeys.732.21677</pub-id></mixed-citation></tp:treatment-meta><tp:nomenclature><label>†</label><tp:taxon-name>
              <tp:taxon-name-part taxon-name-part-type="genus" reg="Wollastonia">Wollastonia</tp:taxon-name-part>
              <tp:taxon-name-part taxon-name-part-type="species" reg="beckmanni">beckmanni</tp:taxon-name-part>
              <object-id xmlns:xlink="http://www.w3.org/1999/xlink" content-type="zoobank" xlink:type="simple">http://zoobank.org/E0A0F760-57E6-4629-B09B-5FCCA78CCB13</object-id>
            </tp:taxon-name><tp:taxon-authority>De Mattia &amp; Groh</tp:taxon-authority><tp:taxon-status xmlns:xlink="http://www.w3.org/1999/xlink" xlink:type="simple">sp. n.</tp:taxon-status><xref ref-type="fig" rid="F41">Figs 143–145</xref><xref ref-type="fig" rid="F42">, 146</xref></tp:nomenclature><tp:treatment-sec sec-type="type material" id="SECID0EOVEM"><title>Type material.</title><p>All from Porto Santo, <named-content xmlns:xlink="http://www.w3.org/1999/xlink" content-type="dwc:institutional_code" xlink:type="simple">SMF</named-content> 348927, holotype, from loc. typ., leg. K. &amp; C. Groh, June 6 1983; <named-content xmlns:xlink="http://www.w3.org/1999/xlink" content-type="dwc:institutional_code" xlink:type="simple">SMF</named-content> 348928/5 PT, <named-content xmlns:xlink="http://www.w3.org/1999/xlink" content-type="dwc:institutional_code" xlink:type="simple">MMF</named-content> 24956/1 PT, <named-content xmlns:xlink="http://www.w3.org/1999/xlink" content-type="dwc:institutional_code" xlink:type="simple">MMF</named-content> 46281/1 PT, <named-content xmlns:xlink="http://www.w3.org/1999/xlink" content-type="dwc:institutional_code" xlink:type="simple">MMF</named-content> 46282/1 PT, <named-content xmlns:xlink="http://www.w3.org/1999/xlink" content-type="dwc:institutional_code" xlink:type="simple">NHMW</named-content> 112143/1 PT, <abbrev xmlns:xlink="http://www.w3.org/1999/xlink" xlink:title="private collection of Klaus Groh, Bad Dürkheim, Germany" id="ABBRID0ESWEM" xlink:type="simple">CKG</abbrev>/62 PT, NMWZ 2016.013.00009/5 PT, <abbrev xmlns:xlink="http://www.w3.org/1999/xlink" xlink:title="private collection of Jochen Gerber, Chicago, USA" id="ABBRID0EWWEM" xlink:type="simple">CJG</abbrev>/5 PT, from loc. typ., leg. K. &amp; C. Groh, June 6 1983; <abbrev xmlns:xlink="http://www.w3.org/1999/xlink" xlink:title="private collection of Willy De Mattia, Trieste, Italy" id="ABBRID0E1WEM" xlink:type="simple">CWDM</abbrev>/12 PT, E of Vila Baleira, S slope of the hill above Vale do Touro, 50 m W of the oil tanks, excavated Quaternary mixed gravel, <named-content xmlns:xlink="http://www.w3.org/1999/xlink" content-type="dwc:verbatimCoordinates" xlink:type="simple"><named-content content-type="geo-json" specific-use="{&#34;type&#34;:&#34;Point&#34;,&#34;coordinates&#34;:[-16.323889,33.063056]}" id="NCID0EBXEM" xlink:type="simple">33°03'47"N/16°19'26"W</named-content></named-content>, 24 m, leg. W. De Mattia &amp; J. Macor, May 24 2015; <abbrev xmlns:xlink="http://www.w3.org/1999/xlink" xlink:title="private collection of Frank Walther, Essen, Germany" id="ABBRID0EGXEM" xlink:type="simple">CFW</abbrev> 12176/5 PT, E of Vila Baleira, S slope of the hill above Vale do Touro, W of the oil tanks, [(sub-)fossil slope-deposits of] red gravel, <named-content xmlns:xlink="http://www.w3.org/1999/xlink" content-type="dwc:verbatimCoordinates" xlink:type="simple"><named-content content-type="geo-json" specific-use="{&#34;type&#34;:&#34;Point&#34;,&#34;coordinates&#34;:[-16.323889,33.631111]}" id="NCID0ENXEM" xlink:type="simple">33°37'52"N/16°19'26"W</named-content></named-content>, 25 m, leg. F. Walther, Apr. 5 2017; <named-content xmlns:xlink="http://www.w3.org/1999/xlink" content-type="dwc:institutional_code" xlink:type="simple">ANSP</named-content> H 11843/2 PT [sub <italic><tp:taxon-name><tp:taxon-name-part taxon-name-part-type="genus" reg="Helix">H.</tp:taxon-name-part> <tp:taxon-name-part taxon-name-part-type="species" reg="leacockiana">leacockiana</tp:taxon-name-part></tp:taxon-name></italic>], Vale do Touro, <named-content xmlns:xlink="http://www.w3.org/1999/xlink" content-type="dwc:verbatimCoordinates" xlink:type="simple"><named-content content-type="geo-json" specific-use="{&#34;type&#34;:&#34;Point&#34;,&#34;coordinates&#34;:[-16.324722,33.062778]}" id="NCID0EFYEM" xlink:type="simple">33°03'46"N/16°19'29"W</named-content></named-content>, 15 m a, leg. J. Gerber, K. Groh &amp; J. Hemmen, Aug. 16 1985.</p></tp:treatment-sec><tp:treatment-sec sec-type="Locus typicus" id="SECID0EKYEM"><title>Locus typicus.</title><p>Porto Santo, south coast, ditch near the harbour built in 1985 at Vila Baleira, lens of quaternary calcareous aeolinite within a marine sandy beach terrace (nowadays beyond the quay of the harbour), <named-content xmlns:xlink="http://www.w3.org/1999/xlink" content-type="dwc:verbatimCoordinates" xlink:type="simple"><named-content content-type="geo-json" specific-use="{&#34;type&#34;:&#34;Point&#34;,&#34;coordinates&#34;:[-16.315556,33.063889]}" id="NCID0ETYEM" xlink:type="simple">33°03'50"N/16°18'56"W</named-content></named-content>, 0–1.5 m.</p></tp:treatment-sec><tp:treatment-sec sec-type="diagnosis" id="SECID0EYYEM"><title>Diagnosis.</title><p>Small <italic><tp:taxon-name><tp:taxon-name-part taxon-name-part-type="genus" reg="Wollastonia">Wollastonia</tp:taxon-name-part></tp:taxon-name></italic> species with a very depressed body whorl that is finely granulated; umbilicus very wide in relation to maximum diameter, rather eccentric.</p></tp:treatment-sec><tp:treatment-sec sec-type="description" id="SECID0EFZEM"><title>Description of the shell of the holotype.</title><p>Shell small for the genus, with 5.15 rapidly increasing whorls, the protoconch measures 1.5 whorls. The form of the shell is flat conical, the convex teleoconch whorls show a strongly keeled periphery. The last whorl measures 65%, the penultimate whorl 14% of the total shell height. The lower half of the body whorl is slightly concave beneath the keel in frontal view near the periphery and otherwise regularly convex. The suture between the whorls is simple and slightly impressed. The aperture, which is inclined to the vertical axis of the shell in an angle of 58° and descending in the last 5% of the last whorl in an angle of 43° to the horizontal axis, has an elongate-ovate form, its width measures 42% of the total shell width, its height 27% of the total shell height. It has a distinctly reflected lip, which is completely detached from the body whorl. The very eccentric umbilicus, which measures 17% of the total shell width, is in the upper whorls narrowly perspective. The protoconch is smooth, the teleoconch shows a low number of oblique radial ribs, nine in the penultimate quadrant of the body whorl and is additionally covered by many fine tubercles. The number of tubercles in the standard quadrate of the base is 102; the tubercles become coarser towards the centre of the base and finer towards the periphery. There are no traces of colouration (see Fig. <xref ref-type="fig" rid="F41">143</xref>).</p><fig id="F41" position="float" orientation="portrait"><label>Figures 143–145.</label><caption><p>Shells of <italic><tp:taxon-name><tp:taxon-name-part taxon-name-part-type="genus" reg="Wollastonia">Wollastonia</tp:taxon-name-part> <tp:taxon-name-part taxon-name-part-type="species" reg="beckmanni">beckmanni</tp:taxon-name-part></tp:taxon-name></italic> sp. n. <bold>143</bold> holotype, <named-content xmlns:xlink="http://www.w3.org/1999/xlink" content-type="dwc:institutional_code" xlink:type="simple">SMF</named-content> 348927 <bold>144</bold> paratype from the loc. typ. <bold>145</bold> Vale do Touro. Scale bar 1 mm.</p></caption><graphic xmlns:xlink="http://www.w3.org/1999/xlink" xlink:href="zookeys-732-001-g041.jpg" position="float" orientation="portrait" xlink:type="simple" id="oo_181376.jpg"/></fig></tp:treatment-sec><tp:treatment-sec sec-type="variation" id="SECID0ES1EM"><title>Variation in paratypes.</title><p>The size varies slightly, and the density of the tubercles in the standard quadrate of the base may vary by ± 10%. Exceptionally, the umbilicus may be narrower and the angles of the aperture to the vertical axis and the descending of the last part of the body whorl to the vertical axis also slightly vary (see Measurements section below). Nevertheless, the overall shape and sculpture of all paratypes is very close to that of the holotype. In a few shells traces of a brownish colouration are perceptible, however there are no traces of a banding pattern (see Figs <xref ref-type="fig" rid="F41">144–145</xref>).</p></tp:treatment-sec><tp:treatment-sec sec-type="description" id="SECID0E31EM"><title>Measurements.</title><p>
              <abbrev xmlns:xlink="http://www.w3.org/1999/xlink" xlink:title="maximum shell diameter" id="ABBRID0EC2EM" xlink:type="simple">D</abbrev> 5.3 ± 0.2 mm (range 5.0–5.6 mm); <abbrev xmlns:xlink="http://www.w3.org/1999/xlink" xlink:title="maximum shell height" id="ABBRID0EG2EM" xlink:type="simple">H</abbrev> 3.3 ± 0.2 mm (range 3.2–3.5 mm); <abbrev xmlns:xlink="http://www.w3.org/1999/xlink" xlink:title="height of the first (body) whorl" id="ABBRID0EK2EM" xlink:type="simple">FW</abbrev> 2.2 ± 0.1 mm (range 2.1–2.3 mm); <abbrev xmlns:xlink="http://www.w3.org/1999/xlink" xlink:title="peristomal angle" id="ABBRID0EO2EM" xlink:type="simple">PA</abbrev> 72.0 ± 3.0° (range 66.0–76.0°); <abbrev xmlns:xlink="http://www.w3.org/1999/xlink" xlink:title="diameter of umbilicus" id="ABBRID0ES2EM" xlink:type="simple">DU</abbrev> 0.4 ± 0.05 mm (range 0.3–0.4 mm); <abbrev xmlns:xlink="http://www.w3.org/1999/xlink" xlink:title="number of whorls" id="ABBRID0EW2EM" xlink:type="simple">NW</abbrev> 6.2 ± 0.2 (range 6.0–6.4) (<italic>n</italic> = 20). Ratio <abbrev xmlns:xlink="http://www.w3.org/1999/xlink" xlink:title="shell diameter, maximum shell height" id="ABBRID0E32EM" xlink:type="simple">D/H</abbrev> 1.6; ratio <abbrev xmlns:xlink="http://www.w3.org/1999/xlink" xlink:title="height of the first (body) whorl, maximum shell height" id="ABBRID0EA3EM" xlink:type="simple">FW/H</abbrev> 0.7.</p></tp:treatment-sec><tp:treatment-sec sec-type="distribution" id="SECID0EE3EM"><title>Distribution.</title><p>
              <italic><tp:taxon-name><tp:taxon-name-part taxon-name-part-type="genus" reg="Wollastonia">Wollastonia</tp:taxon-name-part> <tp:taxon-name-part taxon-name-part-type="species" reg="beckmanni">beckmanni</tp:taxon-name-part></tp:taxon-name></italic> sp. n. is known only from the southeastern coast of Porto Santo, from the hill immediately east of Vila Baleira (mud deposits at Vale do Touro) to the aeolinite deposits behind the new harbour. See map in Fig. <xref ref-type="fig" rid="F42">146</xref>.</p><fig id="F42" position="float" orientation="portrait"><label>Figure 146.</label><caption><p>Distribution of <italic><tp:taxon-name><tp:taxon-name-part taxon-name-part-type="genus" reg="Wollastonia">Wollastonia</tp:taxon-name-part> <tp:taxon-name-part taxon-name-part-type="species" reg="beckmanni">beckmanni</tp:taxon-name-part></tp:taxon-name></italic> sp. n.</p></caption><graphic xmlns:xlink="http://www.w3.org/1999/xlink" xlink:href="zookeys-732-001-g042.jpg" position="float" orientation="portrait" xlink:type="simple" id="oo_181378.jpg"/></fig></tp:treatment-sec><tp:treatment-sec sec-type="etymology" id="SECID0ER4EM"><title>Etymology.</title><p>Named after the late German entrepreneur and self-taught malacologist Dr. Karl-Heinz Beckmann (1948–2007) to honour his valuable contributions to the malacofauna of different islands and archipelagos in the Mediterranean and the Atlantic.</p></tp:treatment-sec><tp:treatment-sec sec-type="comparisons" id="SECID0EW4EM"><title>Comparison and comments.</title><p>Because of its small size the new species can only be confused with small <italic><tp:taxon-name><tp:taxon-name-part taxon-name-part-type="genus" reg="Hystricella">H.</tp:taxon-name-part> <tp:taxon-name-part taxon-name-part-type="species" reg="aucta">aucta</tp:taxon-name-part></tp:taxon-name></italic> Wollaston, 1878, which have, however, a higher and more distinctly stepped spire, have two well-developed keels and much coarser and more sparsely set tubercles on the shell surface. <italic><tp:taxon-name><tp:taxon-name-part taxon-name-part-type="genus" reg="Hystricella">Hystricella</tp:taxon-name-part> <tp:taxon-name-part taxon-name-part-type="species" reg="microcarinata">microcarinata</tp:taxon-name-part></tp:taxon-name></italic> sp. n. has a much higher, rounded conical form, two keels on the body whorl, coarser and less densely set tubercles, a much narrower umbilicus, and a different shape and differently positioned angles of the aperture.</p></tp:treatment-sec><tp:treatment-sec sec-type="Taxonomic remarks" id="SECID0ES5EM"><title>Taxonomic remarks.</title><p>As with other subfossil <italic><tp:taxon-name><tp:taxon-name-part taxon-name-part-type="genus" reg="Wollastonia">Wollastonia</tp:taxon-name-part></tp:taxon-name></italic> species, <italic><tp:taxon-name><tp:taxon-name-part taxon-name-part-type="genus" reg="Wollastonia">W.</tp:taxon-name-part> <tp:taxon-name-part taxon-name-part-type="species" reg="beckmanni">beckmanni</tp:taxon-name-part></tp:taxon-name></italic> sp. n. is included in this genus because it considerably differs from <italic><tp:taxon-name><tp:taxon-name-part taxon-name-part-type="genus" reg="Hystricella">Hystricella</tp:taxon-name-part></tp:taxon-name></italic> and is similar to <italic><tp:taxon-name><tp:taxon-name-part taxon-name-part-type="genus" reg="Wollastonia">W.</tp:taxon-name-part> <tp:taxon-name-part taxon-name-part-type="species" reg="oxytropis">oxytropis</tp:taxon-name-part></tp:taxon-name></italic> in surface sculpture and overall shell shape.</p></tp:treatment-sec><tp:treatment-sec sec-type="Status and conservation" id="SECID0E36EM"><title>Status and conservation.</title><p>Extinct before the islands’ scientific exploration in the 19<sup>th</sup> century, possibly already before human settlement.</p><!--PageBreak--></tp:treatment-sec></tp:taxon-treatment>
