# Supplementary material for: Revision of the genus-group Hystricella R. T. Lowe, 1855 from Porto Santo (Madeira Archipelago), with descriptions of new recent and fossil taxa (Gastropoda, Helicoidea, Geomitridae)
Source: Zookeys. 2018 Jan 24;(732):1–125. doi: 10.3897/zookeys.732.21677 (PMC5799741; doi:10.3897/zookeys.732.21677)
Supplement: XML Treatment for Wollastonia jessicae monticola [file zookeys.732.21677-treatment15.xml]

<!DOCTYPE tp:taxon-treatment
  PUBLIC "-//TaxonX//DTD Taxonomic Treatment Publishing DTD v0 20100105//EN" "tax-treatment-NSO.dtd">
<tp:taxon-treatment xmlns:tp="http://www.plazi.org/taxpub"><tp:treatment-meta><kwd-group><label>Taxon classification</label><kwd><named-content xmlns:xlink="http://www.w3.org/1999/xlink" content-type="kingdom">Animalia</named-content></kwd><kwd><named-content xmlns:xlink="http://www.w3.org/1999/xlink" content-type="order">Stylommatophora</named-content></kwd><kwd><named-content xmlns:xlink="http://www.w3.org/1999/xlink" content-type="family">Geomitridae</named-content></kwd></kwd-group><mixed-citation publication-type="journal"><person-group><name><surname>Mattia</surname><given-names>Willy De</given-names></name><name><surname>Neiber</surname><given-names>Marco T.</given-names></name><name><surname>Groh</surname><given-names>Klaus</given-names></name></person-group><article-title>Revision of the genus-group <italic><tp:taxon-name><tp:taxon-name-part taxon-name-part-type="genus" reg="Hystricella">Hystricella</tp:taxon-name-part></tp:taxon-name></italic> R. T. Lowe, 1855 from Porto Santo (Madeira Archipelago), with descriptions of new recent and fossil taxa (<tp:taxon-name><tp:taxon-name-part taxon-name-part-type="class">Gastropoda</tp:taxon-name-part></tp:taxon-name>, <tp:taxon-name><tp:taxon-name-part taxon-name-part-type="superfamily">Helicoidea</tp:taxon-name-part></tp:taxon-name>, <tp:taxon-name><tp:taxon-name-part taxon-name-part-type="family">Geomitridae</tp:taxon-name-part></tp:taxon-name>)</article-title><source>Zookeys</source><day>24</day><month>1</month><year>2018</year><volume>2018</volume><issue>732</issue><fpage>1</fpage><lpage>125</lpage><pub-id pub-id-type="doi">10.3897/zookeys.732.21677</pub-id></mixed-citation></tp:treatment-meta><tp:nomenclature><tp:taxon-name>
              <tp:taxon-name-part taxon-name-part-type="genus" reg="Wollastonia">Wollastonia</tp:taxon-name-part>
              <tp:taxon-name-part taxon-name-part-type="species" reg="jessicae">jessicae</tp:taxon-name-part>
              <tp:taxon-name-part taxon-name-part-type="subspecies" reg="monticola">monticola</tp:taxon-name-part>
              <object-id xmlns:xlink="http://www.w3.org/1999/xlink" content-type="zoobank" xlink:type="simple">http://zoobank.org/98F7562E-7017-4CAA-8DDA-91EA11C3DB54</object-id>
            </tp:taxon-name><tp:taxon-authority>De Mattia, Neiber &amp; Groh</tp:taxon-authority><tp:taxon-status xmlns:xlink="http://www.w3.org/1999/xlink" xlink:type="simple">ssp. n.</tp:taxon-status><xref ref-type="fig" rid="F46">Figs 159–161</xref><xref ref-type="fig" rid="F47">, 162–166</xref><xref ref-type="fig" rid="F48">, 167</xref></tp:nomenclature><tp:treatment-sec sec-type="type material" id="SECID0E3TFM"><title>Type material.</title><p>NMWC Z.2016.013.00010, holotype, from loc. typ., leg. W. De Mattia &amp; J. Macor, May 21 2015, NMWC Z.2016.013.00011/4 PT, <named-content xmlns:xlink="http://www.w3.org/1999/xlink" content-type="dwc:institutional_code" xlink:type="simple">SMF</named-content> 348931/4 PT, <named-content xmlns:xlink="http://www.w3.org/1999/xlink" content-type="dwc:institutional_code" xlink:type="simple">NHMW</named-content> 1121341/3 PT, <abbrev xmlns:xlink="http://www.w3.org/1999/xlink" xlink:title="private collection of Klaus Groh, Bad Dürkheim, Germany" id="ABBRID0EMUFM" xlink:type="simple">CKG</abbrev>/3 PT, <abbrev xmlns:xlink="http://www.w3.org/1999/xlink" xlink:title="private collection of Marco T. Neiber, Sehnde, Germany" id="ABBRID0EQUFM" xlink:type="simple">CMN</abbrev>/3 PT, <abbrev xmlns:xlink="http://www.w3.org/1999/xlink" xlink:title="private collection of Willy De Mattia, Trieste, Italy" id="ABBRID0EUUFM" xlink:type="simple">CWDM</abbrev>/6 PT, from loc. typ., leg. W. De Mattia &amp; J. Macor, May 21 2015; <abbrev xmlns:xlink="http://www.w3.org/1999/xlink" xlink:title="height of the first (body) whorl" id="ABBRID0EYUFM" xlink:type="simple">FW</abbrev> 11155/5 PT, <abbrev xmlns:xlink="http://www.w3.org/1999/xlink" xlink:title="private collection of Marco T. Neiber, Sehnde, Germany" id="ABBRID0E3UFM" xlink:type="simple">CMN</abbrev>/5 PT, <named-content xmlns:xlink="http://www.w3.org/1999/xlink" content-type="dwc:institutional_code" xlink:type="simple">ZMH</named-content> 131208/4 PT, 200 m SW of the Zimbreiro near the road turn serpentine, <named-content xmlns:xlink="http://www.w3.org/1999/xlink" content-type="dwc:verbatimCoordinates" xlink:type="simple"><named-content content-type="geo-json" specific-use="{&#34;type&#34;:&#34;Point&#34;,&#34;coordinates&#34;:[-16.314722,33.071111]}" id="NCID0EIVFM" xlink:type="simple">33°04'16"N/16°18'53"W</named-content></named-content>, 100 m, leg. F. Walther, Mar. 31 2017; <abbrev xmlns:xlink="http://www.w3.org/1999/xlink" xlink:title="height of the first (body) whorl" id="ABBRID0ENVFM" xlink:type="simple">FW</abbrev> 11157/&gt;10 PT, ridge between Zimbreiro and the quarry, <named-content xmlns:xlink="http://www.w3.org/1999/xlink" content-type="dwc:verbatimCoordinates" xlink:type="simple"><named-content content-type="geo-json" specific-use="{&#34;type&#34;:&#34;Point&#34;,&#34;coordinates&#34;:[-16.313611,33.070278]}" id="NCID0EUVFM" xlink:type="simple">33°04'13"N/16°18'49"W</named-content></named-content>, 110 m, leg. F. Walther, Apr. 3 2017.</p></tp:treatment-sec><tp:treatment-sec sec-type="Locus typicus" id="SECID0EZVFM"><title>Locus typicus.</title><p>Porto Santo, Zimbreiro, 200 m SW of the village, near the road turn serpentine, <named-content xmlns:xlink="http://www.w3.org/1999/xlink" content-type="dwc:verbatimCoordinates" xlink:type="simple"><named-content content-type="geo-json" specific-use="{&#34;type&#34;:&#34;Point&#34;,&#34;coordinates&#34;:[-16.314722,33.071111]}" id="NCID0ECWFM" xlink:type="simple">33°04'16"N/16°18'53"W</named-content></named-content>, 85 m.</p></tp:treatment-sec><tp:treatment-sec sec-type="diagnosis" id="SECID0EHWFM"><title>Diagnosis.</title><p>Subspecies of <italic><tp:taxon-name><tp:taxon-name-part taxon-name-part-type="genus" reg="Wollastonia">Wollastonia</tp:taxon-name-part> <tp:taxon-name-part taxon-name-part-type="species" reg="jessicae">jessicae</tp:taxon-name-part></tp:taxon-name></italic> with two keels on the body whorl, the lower distinct, the upper one very weakly developed to lacking; granulation relatively fine and scattered; internal walls of penis smooth, without pleats or prominent folds.</p></tp:treatment-sec><tp:treatment-sec sec-type="etymology" id="SECID0EYWFM"><title>Etymology.</title><p>Named for the restriction of its habitat to the mountainous region (Lat. <italic>mons</italic>, <italic>montis</italic> = mountain(s) and -<italic>cola</italic> = inhabitor) of the island of Porto Santo.</p><p>
              <bold>Shell.</bold> Similar to the nominate subspecies, except for the ornamentation of the body whorl. In <italic><tp:taxon-name><tp:taxon-name-part taxon-name-part-type="genus" reg="Wollastonia">W.</tp:taxon-name-part> <tp:taxon-name-part taxon-name-part-type="species" reg="jessicae">jessicae</tp:taxon-name-part> <tp:taxon-name-part taxon-name-part-type="subspecies" reg="monticola">monticola</tp:taxon-name-part></tp:taxon-name></italic> ssp. n. the upper keel is missing and the lower keel is somewhat less strongly developed and less evident compared to <italic><tp:taxon-name><tp:taxon-name-part taxon-name-part-type="genus" reg="Wollastonia">W.</tp:taxon-name-part> <tp:taxon-name-part taxon-name-part-type="species" reg="jessicae">jessicae</tp:taxon-name-part> <tp:taxon-name-part taxon-name-part-type="subspecies" reg="jessicae">jessicae</tp:taxon-name-part></tp:taxon-name></italic> sp. n. (see Figs <xref ref-type="fig" rid="F46">159–161</xref>).</p><fig id="F46" position="float" orientation="portrait"><label>Figures 159–161.</label><caption><p>Shells of <italic><tp:taxon-name><tp:taxon-name-part taxon-name-part-type="genus" reg="Wollastonia">Wollastonia</tp:taxon-name-part> <tp:taxon-name-part taxon-name-part-type="species" reg="jessicae">jessicae</tp:taxon-name-part> <tp:taxon-name-part taxon-name-part-type="subspecies" reg="monticola">monticola</tp:taxon-name-part></tp:taxon-name></italic> ssp. n <bold>159</bold> holotype, NMWC Z.2016.013.00010 <bold>160, 161</bold> paratypes from the loc. typ. Scale bar 1 mm.</p></caption><graphic xmlns:xlink="http://www.w3.org/1999/xlink" xlink:href="zookeys-732-001-g046.jpg" position="float" orientation="portrait" xlink:type="simple" id="oo_181387.jpg"/></fig></tp:treatment-sec><tp:treatment-sec sec-type="description" id="SECID0EKZFM"><title>Measurements.</title><p>
              <abbrev xmlns:xlink="http://www.w3.org/1999/xlink" xlink:title="maximum shell diameter" id="ABBRID0EQZFM" xlink:type="simple">D</abbrev> 4.6 ± 0.2 mm (range 4.2–4.9 mm); <abbrev xmlns:xlink="http://www.w3.org/1999/xlink" xlink:title="maximum shell height" id="ABBRID0EUZFM" xlink:type="simple">H</abbrev> 3.1 ± 0.1 mm (range 2.8–3.6 mm); <abbrev xmlns:xlink="http://www.w3.org/1999/xlink" xlink:title="height of the first (body) whorl" id="ABBRID0EYZFM" xlink:type="simple">FW</abbrev> 2.0 ± 0.1 mm (range 1.9–2.3 mm); <abbrev xmlns:xlink="http://www.w3.org/1999/xlink" xlink:title="peristomal angle" id="ABBRID0E3ZFM" xlink:type="simple">PA</abbrev> 58,6 ± 6.1° (range 51.3–65.7°); <abbrev xmlns:xlink="http://www.w3.org/1999/xlink" xlink:title="diameter of umbilicus" id="ABBRID0EA1FM" xlink:type="simple">DU</abbrev> 0.7 ± 0.04 mm (range 0.6–0.8 mm); <abbrev xmlns:xlink="http://www.w3.org/1999/xlink" xlink:title="number of tubercles" id="ABBRID0EE1FM" xlink:type="simple">NT</abbrev> 25 ± 14 (range 8–39); <abbrev xmlns:xlink="http://www.w3.org/1999/xlink" xlink:title="number of whorls" id="ABBRID0EI1FM" xlink:type="simple">NW</abbrev> 5.5 ± 0.3 (range 4.9–5.9) (<italic>n</italic> = 30). Ratio <abbrev xmlns:xlink="http://www.w3.org/1999/xlink" xlink:title="shell diameter, maximum shell height" id="ABBRID0EO1FM" xlink:type="simple">D/H</abbrev> 1.5; ratio <abbrev xmlns:xlink="http://www.w3.org/1999/xlink" xlink:title="height of the first (body) whorl, maximum shell height" id="ABBRID0ES1FM" xlink:type="simple">FW/H</abbrev> 0.6.</p></tp:treatment-sec><tp:treatment-sec sec-type="Body" id="SECID0EW1FM"><title>Body.</title><p>The overall body colouration (i.e. head, neck and sides) of <italic><tp:taxon-name><tp:taxon-name-part taxon-name-part-type="genus" reg="Wollastonia">W.</tp:taxon-name-part> <tp:taxon-name-part taxon-name-part-type="species" reg="jessicae">jessicae</tp:taxon-name-part> <tp:taxon-name-part taxon-name-part-type="subspecies" reg="monticola">monticola</tp:taxon-name-part></tp:taxon-name></italic> ssp. n. tends to be somewhat darker than in the nominate subspecies.</p></tp:treatment-sec><tp:treatment-sec sec-type="Genital anatomy" id="SECID0EL2FM"><title>Genital anatomy.</title><p>The distal genitalia of <italic><tp:taxon-name><tp:taxon-name-part taxon-name-part-type="genus" reg="Wollastonia">W.</tp:taxon-name-part> <tp:taxon-name-part taxon-name-part-type="species" reg="jessicae">jessicae</tp:taxon-name-part> <tp:taxon-name-part taxon-name-part-type="subspecies" reg="monticola">monticola</tp:taxon-name-part></tp:taxon-name></italic> ssp. n. are similar to those of the nominate subspecies, except for the inner ornamentation of the genital atrium and penis that is, contrary to <italic><tp:taxon-name><tp:taxon-name-part taxon-name-part-type="genus" reg="Wollastonia">W.</tp:taxon-name-part> <tp:taxon-name-part taxon-name-part-type="species" reg="jessicae">jessicae</tp:taxon-name-part> <tp:taxon-name-part taxon-name-part-type="subspecies" reg="jessicae">jessicae</tp:taxon-name-part></tp:taxon-name></italic> sp. n., completely smooth, without any pleats or folds. Minor differences can also be found in the length of the <!--PageBreak-->vaginal digitiform glands that are, on average, longer in <italic><tp:taxon-name><tp:taxon-name-part taxon-name-part-type="genus" reg="Wollastonia">W.</tp:taxon-name-part> <tp:taxon-name-part taxon-name-part-type="species" reg="jessicae">jessicae</tp:taxon-name-part> <tp:taxon-name-part taxon-name-part-type="subspecies" reg="monticola">monticola</tp:taxon-name-part></tp:taxon-name></italic> ssp. n. (see Figs <xref ref-type="fig" rid="F47">162–166</xref>).</p><fig id="F47" position="float" orientation="portrait"><label>Figures 162–166.</label><caption><p>Genitalia and anatomy of <italic><tp:taxon-name><tp:taxon-name-part taxon-name-part-type="genus" reg="Wollastonia">Wollastonia</tp:taxon-name-part> <tp:taxon-name-part taxon-name-part-type="species" reg="jessicae">jessicae</tp:taxon-name-part> <tp:taxon-name-part taxon-name-part-type="subspecies" reg="monticola">monticola</tp:taxon-name-part></tp:taxon-name></italic> ssp. n. Zimbreiro, 200 m SW of the village: <bold>162, 163</bold> whole genitalia excluding gonads <bold>164</bold> ornamentation of the inner walls of the distal penis, the distal vagina and the genital atrium <bold>165</bold> penial papilla and inner ornamentation of proximal penis <bold>166</bold> mantle border. Scale bars 1 mm.</p></caption><graphic xmlns:xlink="http://www.w3.org/1999/xlink" xlink:href="zookeys-732-001-g047.jpg" position="float" orientation="portrait" xlink:type="simple" id="oo_181390.jpg"/></fig></tp:treatment-sec><tp:treatment-sec sec-type="ecology" id="SECID0EI5FM"><title>Ecology.</title><p>
              <italic><tp:taxon-name><tp:taxon-name-part taxon-name-part-type="genus" reg="Wollastonia">W.</tp:taxon-name-part> <tp:taxon-name-part taxon-name-part-type="species" reg="jessicae">jessicae</tp:taxon-name-part> <tp:taxon-name-part taxon-name-part-type="subspecies" reg="monticola">monticola</tp:taxon-name-part></tp:taxon-name></italic> ssp. n. lives in a sloping hollow, in a relative humid spot along a temporary creek. The new taxon has been found exclusively under small volcanic stones in shady places under small shrubs. Its ecology differs somewhat from all the other <italic><tp:taxon-name><tp:taxon-name-part taxon-name-part-type="genus" reg="Hystricella">Hystricella</tp:taxon-name-part></tp:taxon-name></italic> and <italic><tp:taxon-name><tp:taxon-name-part taxon-name-part-type="genus" reg="Wollastonia">Wollastonia</tp:taxon-name-part></tp:taxon-name></italic> species on Porto Santo, which are usually found under stones in open, dry grassland areas or on exposed rocky cliffs. <italic><tp:taxon-name><tp:taxon-name-part taxon-name-part-type="genus" reg="Wollastonia">W.</tp:taxon-name-part> <tp:taxon-name-part taxon-name-part-type="species" reg="jessicae">jessicae</tp:taxon-name-part> <tp:taxon-name-part taxon-name-part-type="subspecies" reg="monticola">monticola</tp:taxon-name-part></tp:taxon-name></italic> sp. n. has been found syntopically with <italic><tp:taxon-name><tp:taxon-name-part taxon-name-part-type="genus" reg="Callina">Callina</tp:taxon-name-part> <tp:taxon-name-part taxon-name-part-type="species" reg="bulverii">bulverii</tp:taxon-name-part></tp:taxon-name></italic>.</p></tp:treatment-sec><tp:treatment-sec sec-type="distribution" id="SECID0EFAGM"><title>Distribution.</title><p>
              <italic><tp:taxon-name><tp:taxon-name-part taxon-name-part-type="genus" reg="Wollastonia">W.</tp:taxon-name-part> <tp:taxon-name-part taxon-name-part-type="species" reg="jessicae">jessicae</tp:taxon-name-part> <tp:taxon-name-part taxon-name-part-type="subspecies" reg="monticola">monticola</tp:taxon-name-part></tp:taxon-name></italic> ssp. n. is only known from the area in the vicinity of the <italic>locus typicus</italic>. Despite extensive field research in the area, the subspecies seems to occupy an area not larger than 100 m<sup>2</sup> (see Fig. <xref ref-type="fig" rid="F48">167</xref> for the distribution map).</p><fig id="F48" position="float" orientation="portrait"><label>Figure 167.</label><caption><p>Distribution of <italic><tp:taxon-name><tp:taxon-name-part taxon-name-part-type="genus" reg="Wollastonia">Wollastonia</tp:taxon-name-part> <tp:taxon-name-part taxon-name-part-type="species" reg="jessicae">jessicae</tp:taxon-name-part> <tp:taxon-name-part taxon-name-part-type="subspecies" reg="monticola">monticola</tp:taxon-name-part></tp:taxon-name></italic> ssp. n.</p></caption><graphic xmlns:xlink="http://www.w3.org/1999/xlink" xlink:href="zookeys-732-001-g048.jpg" position="float" orientation="portrait" xlink:type="simple" id="oo_181391.jpg"/></fig></tp:treatment-sec><tp:treatment-sec sec-type="comparisons" id="SECID0E5BGM"><title>Comparison and comments.</title><p>The new taxon differs from the nominate subspecies <italic><tp:taxon-name><tp:taxon-name-part taxon-name-part-type="genus" reg="Helix">H.</tp:taxon-name-part> <tp:taxon-name-part taxon-name-part-type="species" reg="jessicae">jessicae</tp:taxon-name-part> <tp:taxon-name-part taxon-name-part-type="subspecies" reg="jessicae">jessicae</tp:taxon-name-part></tp:taxon-name></italic> sp. n. by the almost complete lack of the upper keel on the body whorl and by the smooth internal genital atrium and penis. There is also a significant distributional gap between the two conspecific taxa and the habitats and altitudinal ranges also differ. In the phylogenetic analyses, <italic><tp:taxon-name><tp:taxon-name-part taxon-name-part-type="genus" reg="Wollastonia">W.</tp:taxon-name-part> <tp:taxon-name-part taxon-name-part-type="species" reg="jessicae">jessicae</tp:taxon-name-part> <tp:taxon-name-part taxon-name-part-type="subspecies" reg="monticola">monticola</tp:taxon-name-part></tp:taxon-name></italic> ssp. n. represents the sister group of <italic><tp:taxon-name><tp:taxon-name-part taxon-name-part-type="genus" reg="Wollastonia">W.</tp:taxon-name-part> <tp:taxon-name-part taxon-name-part-type="species" reg="jessicae">jessicae</tp:taxon-name-part> <tp:taxon-name-part taxon-name-part-type="subspecies" reg="jessicae">jessicae</tp:taxon-name-part></tp:taxon-name></italic> inside the <italic><tp:taxon-name><tp:taxon-name-part taxon-name-part-type="genus" reg="Wollastonia">W.</tp:taxon-name-part> <tp:taxon-name-part taxon-name-part-type="species" reg="jessicae">jessicae</tp:taxon-name-part></tp:taxon-name></italic> s. lat. clade, but divergence is rather low which speaks for a relatively recent separation and may be taken as justification for the subspecific status of the two taxa.</p><!--PageBreak--></tp:treatment-sec><tp:treatment-sec sec-type="Status and conservation" id="SECID0E4DGM"><title>Status and conservation.</title><p>The subspecies has a very limited distribution area of less than 1 km<sup>2</sup> (Fig. <xref ref-type="fig" rid="F48">167</xref>) close to a village and population size is probably rather low. Habitat quality is inferred to be declining and potential and ongoing threats to the species include, in our opinion, urbanization, tourism, goat grazing and quarrying. Therefore, the subspecies is considered here to be Critically Endangered (<abbrev xmlns:xlink="http://www.w3.org/1999/xlink" xlink:title="Critically Endangered" id="ABBRID0EJEGM" xlink:type="simple">CR</abbrev> B1a, b(iii), 2a, b(iii)).</p></tp:treatment-sec></tp:taxon-treatment>
