# Supplementary material for: Revision of the genus-group Hystricella R. T. Lowe, 1855 from Porto Santo (Madeira Archipelago), with descriptions of new recent and fossil taxa (Gastropoda, Helicoidea, Geomitridae)
Source: Zookeys. 2018 Jan 24;(732):1–125. doi: 10.3897/zookeys.732.21677 (PMC5799741; doi:10.3897/zookeys.732.21677)
Supplement: XML Treatment for Wollastonia oxytropis [file zookeys.732.21677-treatment17.xml]

<!DOCTYPE tp:taxon-treatment
  PUBLIC "-//TaxonX//DTD Taxonomic Treatment Publishing DTD v0 20100105//EN" "tax-treatment-NSO.dtd">
<tp:taxon-treatment xmlns:tp="http://www.plazi.org/taxpub"><tp:treatment-meta><kwd-group><label>Taxon classification</label><kwd><named-content xmlns:xlink="http://www.w3.org/1999/xlink" content-type="kingdom">Animalia</named-content></kwd><kwd><named-content xmlns:xlink="http://www.w3.org/1999/xlink" content-type="order">Stylommatophora</named-content></kwd><kwd><named-content xmlns:xlink="http://www.w3.org/1999/xlink" content-type="family">Geomitridae</named-content></kwd></kwd-group><mixed-citation publication-type="journal"><person-group><name><surname>Mattia</surname><given-names>Willy De</given-names></name><name><surname>Neiber</surname><given-names>Marco T.</given-names></name><name><surname>Groh</surname><given-names>Klaus</given-names></name></person-group><article-title>Revision of the genus-group <italic><tp:taxon-name><tp:taxon-name-part taxon-name-part-type="genus" reg="Hystricella">Hystricella</tp:taxon-name-part></tp:taxon-name></italic> R. T. Lowe, 1855 from Porto Santo (Madeira Archipelago), with descriptions of new recent and fossil taxa (<tp:taxon-name><tp:taxon-name-part taxon-name-part-type="class">Gastropoda</tp:taxon-name-part></tp:taxon-name>, <tp:taxon-name><tp:taxon-name-part taxon-name-part-type="superfamily">Helicoidea</tp:taxon-name-part></tp:taxon-name>, <tp:taxon-name><tp:taxon-name-part taxon-name-part-type="family">Geomitridae</tp:taxon-name-part></tp:taxon-name>)</article-title><source>Zookeys</source><day>24</day><month>1</month><year>2018</year><volume>2018</volume><issue>732</issue><fpage>1</fpage><lpage>125</lpage><pub-id pub-id-type="doi">10.3897/zookeys.732.21677</pub-id></mixed-citation></tp:treatment-meta><tp:nomenclature><tp:taxon-name>
              <tp:taxon-name-part taxon-name-part-type="genus" reg="Wollastonia">Wollastonia</tp:taxon-name-part>
              <tp:taxon-name-part taxon-name-part-type="species" reg="oxytropis">oxytropis</tp:taxon-name-part>
            </tp:taxon-name><tp:taxon-authority>(R. T. Lowe, 1831)</tp:taxon-authority><tp:taxon-status xmlns:xlink="http://www.w3.org/1999/xlink" xlink:type="simple">comb. n.</tp:taxon-status><xref ref-type="fig" rid="F52">Figs 183–187</xref><xref ref-type="fig" rid="F53">, 188–194</xref><xref ref-type="fig" rid="F54">, 195</xref></tp:nomenclature><tp:treatment-sec sec-type="List of synonyms" id="SECID0EUXGM"><title>List of synonyms.</title><p>1831 <italic><tp:taxon-name><tp:taxon-name-part taxon-name-part-type="genus" reg="Helix">Helix</tp:taxon-name-part> <tp:taxon-name-part taxon-name-part-type="species" reg="oxytropis">oxytropis</tp:taxon-name-part></tp:taxon-name></italic> R. T. Lowe: 57, pl. 6 fig. 18.</p><p>1846 <italic><tp:taxon-name><tp:taxon-name-part taxon-name-part-type="genus" reg="Helix">Helix</tp:taxon-name-part> <tp:taxon-name-part taxon-name-part-type="species" reg="oxytropis">oxytropis</tp:taxon-name-part></tp:taxon-name></italic> – L. Pfeiffer: 142, pl. 91 figs 12–13.</p><p>1847 <italic><tp:taxon-name><tp:taxon-name-part taxon-name-part-type="genus" reg="Helix">Helix</tp:taxon-name-part> <tp:taxon-name-part taxon-name-part-type="species" reg="oxytropis">oxytropis</tp:taxon-name-part></tp:taxon-name></italic> – L. Pfeiffer in L. <xref ref-type="bibr" rid="B40">Pfeiffer 1847–1848</xref>: 190.</p><p>1854 <italic><tp:taxon-name><tp:taxon-name-part taxon-name-part-type="genus" reg="Helix">Helix</tp:taxon-name-part> <tp:taxon-name-part taxon-name-part-type="species" reg="oxytropis">oxytropis</tp:taxon-name-part></tp:taxon-name></italic> – Reeve in <xref ref-type="bibr" rid="B47">Reeve 1851–1854</xref>: pl. 138 fig. 868.</p><p>1854 <tp:taxon-name><tp:taxon-name-part taxon-name-part-type="genus" reg="Helix">Helix</tp:taxon-name-part> (<tp:taxon-name-part taxon-name-part-type="subgenus" reg="Ochthphila">Ochthphila</tp:taxon-name-part>) <tp:taxon-name-part taxon-name-part-type="species" reg="oxytropis">oxytropis</tp:taxon-name-part></tp:taxon-name> – Albers: 37, pl. 9 figs 8–10.</p><p>1855 <tp:taxon-name><tp:taxon-name-part taxon-name-part-type="genus" reg="Helix">Helix</tp:taxon-name-part> (<tp:taxon-name-part taxon-name-part-type="subgenus" reg="Hystricella">Hystricella</tp:taxon-name-part>) <tp:taxon-name-part taxon-name-part-type="species" reg="oxytropis">oxytropis</tp:taxon-name-part></tp:taxon-name> – R. T. Lowe: 186.</p><p>1867 <tp:taxon-name><tp:taxon-name-part taxon-name-part-type="genus" reg="Helix">Helix</tp:taxon-name-part> (<tp:taxon-name-part taxon-name-part-type="subgenus" reg="Octephila">Octephila</tp:taxon-name-part>) <tp:taxon-name-part taxon-name-part-type="species" reg="oxytropis">oxytropis</tp:taxon-name-part></tp:taxon-name> – Paiva: 46.</p><p>1878 <tp:taxon-name><tp:taxon-name-part taxon-name-part-type="genus" reg="Helix">Helix</tp:taxon-name-part> (<tp:taxon-name-part taxon-name-part-type="subgenus" reg="Hystricella">Hystricella</tp:taxon-name-part>) <tp:taxon-name-part taxon-name-part-type="species" reg="oxytropis">oxytropis</tp:taxon-name-part></tp:taxon-name> – Wollaston: 167–168.</p><p>1888 <italic><tp:taxon-name><tp:taxon-name-part taxon-name-part-type="genus" reg="Helix">Helix</tp:taxon-name-part> <tp:taxon-name-part taxon-name-part-type="species" reg="oxytropis">oxytropis</tp:taxon-name-part></tp:taxon-name></italic> – Tryon in <xref ref-type="bibr" rid="B65">Tryon and [Pilsbry] 1888</xref>: 33, pl. 7 fig. 92.</p><p>1894 <italic><tp:taxon-name><tp:taxon-name-part taxon-name-part-type="genus" reg="Geomitra">Geomitra</tp:taxon-name-part> <tp:taxon-name-part taxon-name-part-type="species" reg="oxytropis">oxytropis</tp:taxon-name-part></tp:taxon-name></italic> – Pilsbry in <xref ref-type="bibr" rid="B43">Pilsbry 1893–1895</xref>: 242.</p><p>1931 <tp:taxon-name><tp:taxon-name-part taxon-name-part-type="genus" reg="Geomitra">Geomitra</tp:taxon-name-part> (<tp:taxon-name-part taxon-name-part-type="subgenus" reg="Actinella">Actinella</tp:taxon-name-part>) <tp:taxon-name-part taxon-name-part-type="species" reg="oxytropis">oxytropis</tp:taxon-name-part></tp:taxon-name> – Nobre: pl. 2 fig. 3.</p><p>1950 <tp:taxon-name><tp:taxon-name-part taxon-name-part-type="genus" reg="Discula">Discula</tp:taxon-name-part> (<tp:taxon-name-part taxon-name-part-type="subgenus" reg="Hystricella">Hystricella</tp:taxon-name-part>) <tp:taxon-name-part taxon-name-part-type="species" reg="oxytropis">oxytropis</tp:taxon-name-part></tp:taxon-name> – Mandahl-Barth: 31, 55.</p><p>1983 <tp:taxon-name><tp:taxon-name-part taxon-name-part-type="genus" reg="Discula">Discula</tp:taxon-name-part> (<tp:taxon-name-part taxon-name-part-type="subgenus" reg="Hystricella">Hystricella</tp:taxon-name-part>) <tp:taxon-name-part taxon-name-part-type="species" reg="oxytropis">oxytropis</tp:taxon-name-part> <tp:taxon-name-part taxon-name-part-type="subspecies" reg="oxytropis">oxytropis</tp:taxon-name-part></tp:taxon-name> – Waldén: 267.</p><p>2002 <italic><tp:taxon-name><tp:taxon-name-part taxon-name-part-type="genus" reg="Geomitra">Geomitra</tp:taxon-name-part> <tp:taxon-name-part taxon-name-part-type="species" reg="oxytropis">oxytropis</tp:taxon-name-part> <tp:taxon-name-part taxon-name-part-type="subspecies" reg="oxytropis">oxytropis</tp:taxon-name-part></tp:taxon-name></italic> – Bank et al.: 124.</p><p>2006 <italic><tp:taxon-name><tp:taxon-name-part taxon-name-part-type="genus" reg="Discula">Discula</tp:taxon-name-part> <tp:taxon-name-part taxon-name-part-type="species" reg="oxytropis">oxytropis</tp:taxon-name-part></tp:taxon-name></italic> – Cameron et al.: 40 [partim].</p><p>2008 <italic><tp:taxon-name><tp:taxon-name-part taxon-name-part-type="genus" reg="Hystricella">Hystricella</tp:taxon-name-part> <tp:taxon-name-part taxon-name-part-type="species" reg="oxytropis">oxytropis</tp:taxon-name-part></tp:taxon-name></italic> – Seddon: 79, map 180.</p><p>2009 <italic><tp:taxon-name><tp:taxon-name-part taxon-name-part-type="genus" reg="Hystricella">Hystricella</tp:taxon-name-part> <tp:taxon-name-part taxon-name-part-type="species" reg="oxytropis">oxytropis</tp:taxon-name-part> <tp:taxon-name-part taxon-name-part-type="subspecies" reg="oxytropis">oxytropis</tp:taxon-name-part></tp:taxon-name></italic> – Groh et al.: 21, fig. 26.</p><p>2011 <italic><tp:taxon-name><tp:taxon-name-part taxon-name-part-type="genus" reg="Hystricella">Hystricella</tp:taxon-name-part> <tp:taxon-name-part taxon-name-part-type="species" reg="oxytropis">oxytropis</tp:taxon-name-part></tp:taxon-name></italic> – Seddon: e.T6728A12801442.</p></tp:treatment-sec><tp:treatment-sec sec-type="type material" id="SECID0ETAHM"><title>Type material.</title><p>
              <named-content xmlns:xlink="http://www.w3.org/1999/xlink" content-type="dwc:institutional_code" xlink:type="simple">NHM</named-content> 1968.546, lectotype, (herewith designated), from loc. typ., ex coll. R. T. Lowe; <named-content xmlns:xlink="http://www.w3.org/1999/xlink" content-type="dwc:institutional_code" xlink:type="simple">NHM</named-content> 1948.7.8.12/1 paralectotype, from loc. typ., ex coll. R. T. Lowe. See Fig. <xref ref-type="fig" rid="F52">183</xref> for the original figure of <italic><tp:taxon-name><tp:taxon-name-part taxon-name-part-type="genus" reg="Helix">Helix</tp:taxon-name-part> <tp:taxon-name-part taxon-name-part-type="species" reg="oxytropis">oxytropis</tp:taxon-name-part></tp:taxon-name></italic> R. T. Lowe, 1831 from <xref ref-type="bibr" rid="B27">Lowe (1831</xref>: pl. 6 fig. 18) and Figs <xref ref-type="fig" rid="F52">184–185</xref> for the lectotype/paralectotype of <italic><tp:taxon-name><tp:taxon-name-part taxon-name-part-type="genus" reg="Helix">Helix</tp:taxon-name-part> <tp:taxon-name-part taxon-name-part-type="species" reg="oxytropis">oxytropis</tp:taxon-name-part></tp:taxon-name></italic> R. T. Lowe, 1831 (Photo: P. Crabb, <named-content xmlns:xlink="http://www.w3.org/1999/xlink" content-type="dwc:institutional_code" xlink:type="simple">NHM</named-content>).</p></tp:treatment-sec><tp:treatment-sec sec-type="material" id="SECID0EKCHM"><title>Further material examined.</title><p>All from Porto Santo, CGK/1, <abbrev xmlns:xlink="http://www.w3.org/1999/xlink" xlink:title="private collection of Marco T. Neiber, Sehnde, Germany" id="ABBRID0EQCHM" xlink:type="simple">CMN</abbrev>/1, Pico do Maçarico, under stones close to the top, <named-content xmlns:xlink="http://www.w3.org/1999/xlink" content-type="dwc:verbatimCoordinates" xlink:type="simple"><named-content content-type="geo-json" specific-use="{&#34;type&#34;:&#34;Point&#34;,&#34;coordinates&#34;:[-16.304722,33.066667]}" id="NCID0EXCHM" xlink:type="simple">33°04'00"N/16°18'17"W</named-content></named-content>, 200 m, leg. K. Groh &amp; J. Hemmen, Jul. 10 1983; <abbrev xmlns:xlink="http://www.w3.org/1999/xlink" xlink:title="private collection of Klaus Groh, Bad Dürkheim, Germany" id="ABBRID0E3CHM" xlink:type="simple">CKG</abbrev>/2, Pico do Maçarico, under stones close to the top, <named-content xmlns:xlink="http://www.w3.org/1999/xlink" content-type="dwc:verbatimCoordinates" xlink:type="simple"><named-content content-type="geo-json" specific-use="{&#34;type&#34;:&#34;Point&#34;,&#34;coordinates&#34;:[-16.304722,33.066667]}" id="NCID0EDDHM" xlink:type="simple">33°04'00"N/16°18'17"W</named-content></named-content>, 250–285 m, leg. K. Groh &amp; J. Hemmen, Jul. 10 1983; CGK/2, <abbrev xmlns:xlink="http://www.w3.org/1999/xlink" xlink:title="private collection of Marco T. Neiber, Sehnde, Germany" id="ABBRID0EIDHM" xlink:type="simple">CMN</abbrev>/1, Pico Novalido, W of Pico do Concelho, under stones, <named-content xmlns:xlink="http://www.w3.org/1999/xlink" content-type="dwc:verbatimCoordinates" xlink:type="simple"><named-content content-type="geo-json" specific-use="{&#34;type&#34;:&#34;Point&#34;,&#34;coordinates&#34;:[-16.305278,33.078611]}" id="NCID0EPDHM" xlink:type="simple">33°04'43"N/16°18'19"W</named-content></named-content>, 185 m, leg. K. Groh &amp; J. Hemmen, Jun. 29 1983; CGK/5, Pico do Concelho, SW slopes, under stones, <named-content xmlns:xlink="http://www.w3.org/1999/xlink" content-type="dwc:verbatimCoordinates" xlink:type="simple"><named-content content-type="geo-json" specific-use="{&#34;type&#34;:&#34;Point&#34;,&#34;coordinates&#34;:[-16.296389,33.076944]}" id="NCID0EXDHM" xlink:type="simple">33°04'37"N/16°17'47"W</named-content></named-content>, 200–230 m, leg. K. Groh &amp; J. Hemmen, Jun. 29 1983; <abbrev xmlns:xlink="http://www.w3.org/1999/xlink" xlink:title="private collection of Klaus Groh, Bad Dürkheim, Germany" id="ABBRID0E3DHM" xlink:type="simple">CKG</abbrev>/2, slope of the Pico do Maçarico from Serra de Fora via Casas Velhas, <named-content xmlns:xlink="http://www.w3.org/1999/xlink" content-type="dwc:verbatimCoordinates" xlink:type="simple"><named-content content-type="geo-json" specific-use="{&#34;type&#34;:&#34;Point&#34;,&#34;coordinates&#34;:[-16.309722,33.068056]}" id="NCID0EDEHM" xlink:type="simple">33°04'05"N/16°18'35"W</named-content></named-content>, 100–200 m, leg. K. Groh &amp; J. Hemmen, Jul. 10 1983; <abbrev xmlns:xlink="http://www.w3.org/1999/xlink" xlink:title="private collection of Klaus Groh, Bad Dürkheim, Germany" id="ABBRID0EIEHM" xlink:type="simple">CKG</abbrev>/5, Pico do Baixo, W slope, <named-content xmlns:xlink="http://www.w3.org/1999/xlink" content-type="dwc:verbatimCoordinates" xlink:type="simple"><named-content content-type="geo-json" specific-use="{&#34;type&#34;:&#34;Point&#34;,&#34;coordinates&#34;:[-16.299444,33.062500]}" id="NCID0EPEHM" xlink:type="simple">33°03'45"N/16°17'58"W</named-content></named-content>, 150–210 m, leg. K. Groh &amp; J. Hemmen, Jun. 9 1983; <abbrev xmlns:xlink="http://www.w3.org/1999/xlink" xlink:title="private collection of Willy De Mattia, Trieste, Italy" id="ABBRID0EUEHM" xlink:type="simple">CWDM</abbrev>/25, ridge of Pico do Concelho towards E, under stones in grassland, <named-content xmlns:xlink="http://www.w3.org/1999/xlink" content-type="dwc:verbatimCoordinates" xlink:type="simple"><named-content content-type="geo-json" specific-use="{&#34;type&#34;:&#34;Point&#34;,&#34;coordinates&#34;:[-16.298889,33.078333]}" id="NCID0E2EHM" xlink:type="simple">33°04'42"N/16°17'56"W</named-content></named-content>, 270 m, leg. W. De Mattia &amp; J. Macor, May 18 2015; <abbrev xmlns:xlink="http://www.w3.org/1999/xlink" xlink:title="private collection of Frank Walther, Essen, Germany" id="ABBRID0EAFHM" xlink:type="simple">CFW</abbrev> 11153/&lt;10, Pico do Concelho, ridge W of the summit, <named-content xmlns:xlink="http://www.w3.org/1999/xlink" content-type="dwc:verbatimCoordinates" xlink:type="simple"><named-content content-type="geo-json" specific-use="{&#34;type&#34;:&#34;Point&#34;,&#34;coordinates&#34;:[-16.301944,33.078611]}" id="NCID0EHFHM" xlink:type="simple">33°04'43"N/16°18'07"W</named-content></named-content>, 220 m, leg. F. Walther, Apr. 3 2017; <named-content xmlns:xlink="http://www.w3.org/1999/xlink" content-type="dwc:institutional_code" xlink:type="simple">ANSP</named-content> H 11846/10, <abbrev xmlns:xlink="http://www.w3.org/1999/xlink" xlink:title="private collection of Marco T. Neiber, Sehnde, Germany" id="ABBRID0ERFHM" xlink:type="simple">CMN</abbrev>/2, Pico do Concelho, S slope, <named-content xmlns:xlink="http://www.w3.org/1999/xlink" content-type="dwc:verbatimCoordinates" xlink:type="simple"><named-content content-type="geo-json" specific-use="{&#34;type&#34;:&#34;Point&#34;,&#34;coordinates&#34;:[-16.299167,33.078056]}" id="NCID0EYFHM" xlink:type="simple">33°04'41"N/16°17'57"W</named-content></named-content>, 280 m, leg. J. Gerber, K. Groh &amp; J. Hemmen, Aug. 12 1985; <named-content xmlns:xlink="http://www.w3.org/1999/xlink" content-type="dwc:institutional_code" xlink:type="simple">ANSP</named-content> H 11845/3, Pico do Concelho, W slope, <named-content xmlns:xlink="http://www.w3.org/1999/xlink" content-type="dwc:verbatimCoordinates" xlink:type="simple"><named-content content-type="geo-json" specific-use="{&#34;type&#34;:&#34;Point&#34;,&#34;coordinates&#34;:[-16.301111,33.078611]}" id="NCID0EFGHM" xlink:type="simple">33°04'43"N/16°18'04"W</named-content></named-content>, 250 m, leg. K. Groh &amp; J. Hemmen, Jun. 29 1983; <named-content xmlns:xlink="http://www.w3.org/1999/xlink" content-type="dwc:institutional_code" xlink:type="simple">ANSP</named-content> H 11848/12, Pico Malhada, <abbrev xmlns:xlink="http://www.w3.org/1999/xlink" xlink:title="number of whorls" id="ABBRID0EPGHM" xlink:type="simple">NW</abbrev> slope, <named-content xmlns:xlink="http://www.w3.org/1999/xlink" content-type="dwc:verbatimCoordinates" xlink:type="simple"><named-content content-type="geo-json" specific-use="{&#34;type&#34;:&#34;Point&#34;,&#34;coordinates&#34;:[-16.300556,33.066667]}" id="NCID0EWGHM" xlink:type="simple">33°04'00"N/16°18'02"W</named-content></named-content>, 120 m, leg. K. Groh &amp; J. Hemmen, Jul. 7 1983; <named-content xmlns:xlink="http://www.w3.org/1999/xlink" content-type="dwc:institutional_code" xlink:type="simple">ANSP</named-content> H 11851/12, Pico do Macaricos, <named-content xmlns:xlink="http://www.w3.org/1999/xlink" content-type="dwc:verbatimCoordinates" xlink:type="simple"><named-content content-type="geo-json" specific-use="{&#34;type&#34;:&#34;Point&#34;,&#34;coordinates&#34;:[-16.303611,33.066111]}" id="NCID0EDHHM" xlink:type="simple">33°03'58"N/16°18'13"W</named-content></named-content>, 230 m, leg. K. Groh &amp; J. Hemmen, Jul. 10 1983; <named-content xmlns:xlink="http://www.w3.org/1999/xlink" content-type="dwc:institutional_code" xlink:type="simple">ANSP</named-content> H 11850/3, Pico do Maçarico, SE slope, <named-content xmlns:xlink="http://www.w3.org/1999/xlink" content-type="dwc:verbatimCoordinates" xlink:type="simple"><named-content content-type="geo-json" specific-use="{&#34;type&#34;:&#34;Point&#34;,&#34;coordinates&#34;:[-16.303056,33.065833]}" id="NCID0EQHHM" xlink:type="simple">33°03'57"N/16°18'11"W</named-content></named-content>, 220 m, leg. J. &amp; C. Hemmen, Jan. 8 1981; <named-content xmlns:xlink="http://www.w3.org/1999/xlink" content-type="dwc:institutional_code" xlink:type="simple">ANSP</named-content> H 11849/7, Pico do Concelho, SW slope, <named-content xmlns:xlink="http://www.w3.org/1999/xlink" content-type="dwc:verbatimCoordinates" xlink:type="simple"><named-content content-type="geo-json" specific-use="{&#34;type&#34;:&#34;Point&#34;,&#34;coordinates&#34;:[-16.297500,33.078333]}" id="NCID0E4HHM" xlink:type="simple">33°04'42"N/16°17'51"W</named-content></named-content>, 200 m, leg. K. Groh &amp; J. Hemmen, Jun. 29 1983; <named-content xmlns:xlink="http://www.w3.org/1999/xlink" content-type="dwc:institutional_code" xlink:type="simple">ANSP</named-content> H 11849/14, approx. 0.5 km S Serra de Dentro, <named-content xmlns:xlink="http://www.w3.org/1999/xlink" content-type="dwc:verbatimCoordinates" xlink:type="simple"><named-content content-type="geo-json" specific-use="{&#34;type&#34;:&#34;Point&#34;,&#34;coordinates&#34;:[-16.307222,33.078889]}" id="NCID0EKIHM" xlink:type="simple">33°04'44"N/16°18'26"W</named-content></named-content>, 125 m, leg. J. &amp; C. Hemmen, Jan. 6 1981; <named-content xmlns:xlink="http://www.w3.org/1999/xlink" content-type="dwc:institutional_code" xlink:type="simple">ANSP</named-content> H 11852/9, Pico do Maçarico, NE slope, <named-content xmlns:xlink="http://www.w3.org/1999/xlink" content-type="dwc:verbatimCoordinates" xlink:type="simple"><named-content content-type="geo-json" specific-use="{&#34;type&#34;:&#34;Point&#34;,&#34;coordinates&#34;:[-16.302500,33.066111]}" id="NCID0EXIHM" xlink:type="simple">33°03'58"N/16°18'09"W</named-content></named-content>, 210 m, leg. K. Groh &amp; J. Hemmen, Jul. 10 1983; <named-content xmlns:xlink="http://www.w3.org/1999/xlink" content-type="dwc:institutional_code" xlink:type="simple">ANSP</named-content> H 11847/11, Pico do Baixo, <named-content xmlns:xlink="http://www.w3.org/1999/xlink" content-type="dwc:verbatimCoordinates" xlink:type="simple"><named-content content-type="geo-json" specific-use="{&#34;type&#34;:&#34;Point&#34;,&#34;coordinates&#34;:[-16.299167,33.062500]}" id="NCID0EEJHM" xlink:type="simple">33°03'45"N/16°17'57"W</named-content></named-content>, 150 m, leg. K. Groh &amp; J. Hemmen, Jul. 9 1983; <named-content xmlns:xlink="http://www.w3.org/1999/xlink" content-type="dwc:institutional_code" xlink:type="simple">ZMH</named-content> 24293/2, Porto Santo, without exact locality data, ex coll. Altonaer Museum; <named-content xmlns:xlink="http://www.w3.org/1999/xlink" content-type="dwc:institutional_code" xlink:type="simple">ZMH</named-content> 24294/1, Porto Santo, without exact locality data, ex coll. Altonaer Museum, ex coll. O. Semper, ex coll. Dohrn.</p></tp:treatment-sec><tp:treatment-sec sec-type="Locus typicus" id="SECID0ETJHM"><title>Locus typicus.</title><p>Hab. in collibus maritimis Portus S<sup>ti</sup>.</p></tp:treatment-sec><tp:treatment-sec sec-type="description" id="SECID0E2JHM"><title>Original description.</title><p>From <xref ref-type="bibr" rid="B27">Lowe 1831</xref>: H. testa depresso-conoidea, supra planulata, perforata, carinata, tota scabra, fusca, sub-fasciata: spira depresso-conica; sutura distincta; anfractibus planiusculis; ultimi carina acuta, distinctissima, supra marginata sc. exarata vel sulco expressa; omnibus distinctissime confertim granulatis, asperis: umbilico minimo, sub-spirali, aperto: apertura rotundata; peristomate continuo, circinato, disjuncto, reflexo. Axis 2 ¼ lin. Diam. 4. Anfr. 6 ½.</p></tp:treatment-sec><tp:treatment-sec sec-type="Shell" id="SECID0EFKHM"><title>Shell.</title><p>The shell is dextral and hairless. Its shape is rather flattened, almost discoidal, with shallow sutures. The protoconch is brownish with 2–2.3 whorls. It is almost smooth along the first whorl and shows fine radial striae along its remaining portion. The teleoconch has from 3.3 to 3.8 rapidly increasing whorls. It is violet-dark brown with brick red and/or dark violet shades. The dark areas of the shells are mottled with more or less brown to whitish areas, usually arranged longitudinally and slightly slanting. No band pattern is visible along the upper whorls. On the lower part of the last whorl two dark bands are visible that can be more or less broad. The peripheral band is usually broader, even if often rather blurred. In some specimens, the two bands merge together and form a single broad, dark band. The area around the umbilicus is the lightest in colour. The teleoconch whorls are rather flat, with shallow sutures and without a visible keel. The body whorl shows a strong, single keel that sometimes even bends slightly downwards. This keel is of the same colour as the remaining shell and its ornamentation pattern is also not markedly different from that of the rest of the shell’s surface. Contrary to most other <italic><tp:taxon-name><tp:taxon-name-part taxon-name-part-type="genus" reg="Hystricella">Hystricella</tp:taxon-name-part></tp:taxon-name></italic> and <italic><tp:taxon-name><tp:taxon-name-part taxon-name-part-type="genus" reg="Wollastonia">Wollastonia</tp:taxon-name-part></tp:taxon-name></italic> species, the keel does not have the appearance of a rough chord. The surface of the teleoconch is ornamented with very fine, irregularly spaced growth lines and regularly arranged, very densely set small tubercles. The last whorl is usually large, contributing approximately 50% to the total shell height and descending near the aperture. The umbilicus is open, eccentric, and measures approximately 10% of the maximum shell diameter. The aperture is elliptical, with a faint thickening along the columellar portion of the stoma. This thickening can also extend as far the parietal side of the aperture. The peristome is continuous, thin, slightly reflected, with the columellar margin somewhat thicker and more reflected (see also Figs <xref ref-type="fig" rid="F52">186–187</xref>).</p><fig id="F52" position="float" orientation="portrait"><label>Figures 183–187.</label><caption><p>Shells of <italic><tp:taxon-name><tp:taxon-name-part taxon-name-part-type="genus" reg="Wollastonia">Wollastonia</tp:taxon-name-part> <tp:taxon-name-part taxon-name-part-type="species" reg="oxytropis">oxytropis</tp:taxon-name-part></tp:taxon-name></italic>. <bold>183</bold> original figure of <italic><tp:taxon-name><tp:taxon-name-part taxon-name-part-type="genus" reg="Helix">Helix</tp:taxon-name-part> <tp:taxon-name-part taxon-name-part-type="species" reg="oxytropis">oxytropis</tp:taxon-name-part></tp:taxon-name></italic> R. T. Lowe, 1831 from <xref ref-type="bibr" rid="B27">Lowe (1831</xref>: pl. 6 fig. 18) <bold>184</bold> lectotype of <italic><tp:taxon-name><tp:taxon-name-part taxon-name-part-type="genus" reg="Helix">Helix</tp:taxon-name-part> <tp:taxon-name-part taxon-name-part-type="species" reg="oxytropis">oxytropis</tp:taxon-name-part></tp:taxon-name></italic> R. T. Lowe, 1831, NMH 1968.546 ex coll. Lowe <bold>185</bold> paralectotype <bold>186, 187</bold> recent specimens from Pico do Concelho. Scale bar 1 mm.</p></caption><graphic xmlns:xlink="http://www.w3.org/1999/xlink" xlink:href="zookeys-732-001-g052.jpg" position="float" orientation="portrait" xlink:type="simple" id="oo_181400.jpg"/></fig></tp:treatment-sec><tp:treatment-sec sec-type="description" id="SECID0EXMHM"><title>Measurements.</title><p>
              <abbrev xmlns:xlink="http://www.w3.org/1999/xlink" xlink:title="maximum shell diameter" id="ABBRID0E4MHM" xlink:type="simple">D</abbrev> 6.8 ± 0.2 mm (range 7.5–8.0 mm); <abbrev xmlns:xlink="http://www.w3.org/1999/xlink" xlink:title="maximum shell height" id="ABBRID0EBNHM" xlink:type="simple">H</abbrev> 4.9 ± 0.4 mm (range 4.4–5.5 mm); <abbrev xmlns:xlink="http://www.w3.org/1999/xlink" xlink:title="height of the first (body) whorl" id="ABBRID0EFNHM" xlink:type="simple">FW</abbrev> 2.7 ± 0.2 mm (range 2.3–3.0 mm); <abbrev xmlns:xlink="http://www.w3.org/1999/xlink" xlink:title="peristomal angle" id="ABBRID0EJNHM" xlink:type="simple">PA</abbrev> 35.8 ± 6.9° (range 33.6–39.3°); <abbrev xmlns:xlink="http://www.w3.org/1999/xlink" xlink:title="diameter of umbilicus" id="ABBRID0ENNHM" xlink:type="simple">DU</abbrev> 0.5 ± 0.05 mm (range 0.4–0.6 mm); <abbrev xmlns:xlink="http://www.w3.org/1999/xlink" xlink:title="number of tubercles" id="ABBRID0ERNHM" xlink:type="simple">NT</abbrev> 89 ± 14 (range 96–61); <abbrev xmlns:xlink="http://www.w3.org/1999/xlink" xlink:title="number of whorls" id="ABBRID0EVNHM" xlink:type="simple">NW</abbrev> 5.6 ± 0.3 (range 5.3–5.9) (<italic>n</italic> = 25). Ratio <abbrev xmlns:xlink="http://www.w3.org/1999/xlink" xlink:title="shell diameter, maximum shell height" id="ABBRID0E2NHM" xlink:type="simple">D/H</abbrev> 1.4; ratio <abbrev xmlns:xlink="http://www.w3.org/1999/xlink" xlink:title="height of the first (body) whorl, maximum shell height" id="ABBRID0E6NHM" xlink:type="simple">FW/H</abbrev> 0.6.</p></tp:treatment-sec><tp:treatment-sec sec-type="Body" id="SECID0EDOHM"><title>Body.</title><p>As in the genus description. <italic><tp:taxon-name><tp:taxon-name-part taxon-name-part-type="genus" reg="Wollastonia">Wollastonia</tp:taxon-name-part> <tp:taxon-name-part taxon-name-part-type="species" reg="oxytropis">oxytropis</tp:taxon-name-part></tp:taxon-name></italic> tends however, to have an overall darker body colouration than the other <italic><tp:taxon-name><tp:taxon-name-part taxon-name-part-type="genus" reg="Wollastonia">Wollastonia</tp:taxon-name-part></tp:taxon-name></italic> species.</p></tp:treatment-sec><tp:treatment-sec sec-type="Genital anatomy" id="SECID0E2OHM"><title>Genital anatomy.</title><p>The albumen gland is long and thin and is connected to an approximately twice as long sperm-oviduct. The thin vas deferens is roughly 1.5 times longer than the penial complex. The free oviduct is as long as the vagina. The duct of the bursa copulatrix is thin, approximately as long as the penial complex and uniform in diameter. It ends in a roundish bursa copulatrix. The transition area between the duct and the bursa itself is sharply delimited, with the duct abruptly widening and turning into the bursa. The spermatophore is unknown. One tuft of digitiform glands arises from the proximal part of the vagina. There are usually three glands that are approximately equally long and very rarely branched. A short and thin vaginal appendix arises from the wall of the vagina, just distal of the glandular tuft. The internal walls of the vagina are smooth, as are those of the atrium. The atrium is relatively long and thin. The penial flagellum is very short, cylindrical, has a somewhat blunt to slightly pointed apex, and is usually much shorter than the epiphallus. The epiphallus is approximately as long to slightly longer than the penis. Its internal wall is equipped with irregular longitudinal pleats. The retractor muscle is rather large, strong and of variable <!--PageBreak-->length. The penis misses any muscular or glandular sheath. It is thick-walled, cylindrical, and slightly swollen at the level of the penial papilla. The inner walls of the penis are smooth. The penial papilla is small and it usually has a blunt shape. It has smooth external walls with the opening emerging apically. The channel of the penial papilla is thin and narrow. The inner lumen of the penial papilla is occupied by a spongy and sturdy tissue which directly connects with the walls of the epiphallus. The longitudinal section of the penial papilla shows that its walls are the continuation of the penial walls that abruptly bend inward. See Figs <xref ref-type="fig" rid="F53">188–194</xref>.</p><fig id="F53" position="float" orientation="portrait"><label>Figures 188–194.</label><caption><p>Genitalia and anatomy of <italic><tp:taxon-name><tp:taxon-name-part taxon-name-part-type="genus" reg="Wollastonia">Wollastonia</tp:taxon-name-part> <tp:taxon-name-part taxon-name-part-type="species" reg="oxytropis">oxytropis</tp:taxon-name-part></tp:taxon-name></italic> from Pico do Concelho: <bold>188</bold> whole genitalia excluding part of <abbrev xmlns:xlink="http://www.w3.org/1999/xlink" xlink:title="ovispermiduct" id="ABBRID0E3PHM" xlink:type="simple">OSD</abbrev>, <abbrev xmlns:xlink="http://www.w3.org/1999/xlink" xlink:title="albumen gland" id="ABBRID0EAQHM" xlink:type="simple">AG</abbrev> and gonads. Pico do Concelho: <bold>189</bold> section of vagina <bold>190</bold> tip of penial papilla <bold>191</bold> whole genitalia excluding part of <abbrev xmlns:xlink="http://www.w3.org/1999/xlink" xlink:title="ovispermiduct" id="ABBRID0EKQHM" xlink:type="simple">OSD</abbrev>, <abbrev xmlns:xlink="http://www.w3.org/1999/xlink" xlink:title="albumen gland" id="ABBRID0EOQHM" xlink:type="simple">AG</abbrev> and gonads <bold>192</bold> mantle border <bold>193</bold> ornamentation of the inner walls of the flagellum, the penial complex, the vagina and the genital atrium <bold>194</bold> jaw. Scale bars 1 mm.</p></caption><graphic xmlns:xlink="http://www.w3.org/1999/xlink" xlink:href="zookeys-732-001-g053.jpg" position="float" orientation="portrait" xlink:type="simple" id="oo_181402.jpg"/></fig></tp:treatment-sec><tp:treatment-sec sec-type="ecology" id="SECID0E4QHM"><title>Ecology.</title><p>
              <italic><tp:taxon-name><tp:taxon-name-part taxon-name-part-type="genus" reg="Wollastonia">Wollastonia</tp:taxon-name-part> <tp:taxon-name-part taxon-name-part-type="species" reg="oxytropis">oxytropis</tp:taxon-name-part></tp:taxon-name></italic> is found under volcanic stones and rocks, in rock crevices and stone walls built in open, stony fields in sloping grasslands.</p></tp:treatment-sec><tp:treatment-sec sec-type="distribution" id="SECID0EORHM"><title>Distribution.</title><p>
              <italic><tp:taxon-name><tp:taxon-name-part taxon-name-part-type="genus" reg="Wollastonia">Wollastonia</tp:taxon-name-part> <tp:taxon-name-part taxon-name-part-type="species" reg="oxytropis">oxytropis</tp:taxon-name-part></tp:taxon-name></italic> has a quite small distributional range. It is known to live exclusively along the SE part of the main island Porto Santo: Pico do Baixo, Pico do Maçarico, Pico do Concelho and Pico do Novalido. These localities were confirmed by survey performed during the 1980’s and 1990’s (<abbrev xmlns:xlink="http://www.w3.org/1999/xlink" xlink:title="private collection of Klaus Groh, Bad Dürkheim, Germany" id="ABBRID0E6RHM" xlink:type="simple">CKG</abbrev>, <named-content xmlns:xlink="http://www.w3.org/1999/xlink" content-type="dwc:institutional_code" xlink:type="simple">ANSP</named-content>, <xref ref-type="bibr" rid="B52">Seddon 2008</xref>). During recent field surveys (WDM 2012, 2014, 2015, <abbrev xmlns:xlink="http://www.w3.org/1999/xlink" xlink:title="height of the first (body) whorl" id="ABBRID0EMSHM" xlink:type="simple">FW</abbrev> 2017) the species has been found living only along the ridge of Pico do Concelho despite careful searches at the above-mentioned localities. The known distribution is shown in Fig. <xref ref-type="fig" rid="F54">195</xref>.</p><fig id="F54" position="float" orientation="portrait"><label>Figure 195.</label><caption><p>Distribution of <italic><tp:taxon-name><tp:taxon-name-part taxon-name-part-type="genus" reg="Wollastonia">Wollastonia</tp:taxon-name-part> <tp:taxon-name-part taxon-name-part-type="species" reg="oxytropis">oxytropis</tp:taxon-name-part></tp:taxon-name></italic>. Filled circles refer to recent and open circles to fossil records.</p></caption><graphic xmlns:xlink="http://www.w3.org/1999/xlink" xlink:href="zookeys-732-001-g054.jpg" position="float" orientation="portrait" xlink:type="simple" id="oo_181405.jpg"/></fig></tp:treatment-sec><tp:treatment-sec sec-type="comparisons" id="SECID0EMTHM"><title>Comparison and comments.</title><p>
              <italic><tp:taxon-name><tp:taxon-name-part taxon-name-part-type="genus" reg="Wollastonia">Wollastonia</tp:taxon-name-part> <tp:taxon-name-part taxon-name-part-type="species" reg="oxytropis">oxytropis</tp:taxon-name-part></tp:taxon-name></italic> is clearly distinguishable from all other species belonging to <italic><tp:taxon-name><tp:taxon-name-part taxon-name-part-type="genus" reg="Hystricella">Hystricella</tp:taxon-name-part></tp:taxon-name></italic> and <italic><tp:taxon-name><tp:taxon-name-part taxon-name-part-type="genus" reg="Wollastonia">Wollastonia</tp:taxon-name-part></tp:taxon-name></italic> by the presence of only a single keel, the rather flattened, almost discoidal shell with very shallow sutures and the extremely short flagellum in relation to the epiphallus.</p></tp:treatment-sec><tp:treatment-sec sec-type="Taxonomic remarks" id="SECID0ELUHM"><title>Taxonomic remarks.</title><p>
              <italic><tp:taxon-name><tp:taxon-name-part taxon-name-part-type="genus" reg="Wollastonia">Wollastonia</tp:taxon-name-part> <tp:taxon-name-part taxon-name-part-type="species" reg="oxytropis">oxytropis</tp:taxon-name-part></tp:taxon-name></italic> is somewhat unusual among the <italic><tp:taxon-name><tp:taxon-name-part taxon-name-part-type="genus" reg="Wollastonia">Wollastonia</tp:taxon-name-part></tp:taxon-name></italic> gen. n. species as its genital anatomy is more similar to that of the investigated <italic><tp:taxon-name><tp:taxon-name-part taxon-name-part-type="genus" reg="Discula">Discula</tp:taxon-name-part></tp:taxon-name></italic> s. str. species than to that of the remaining <italic><tp:taxon-name><tp:taxon-name-part taxon-name-part-type="genus" reg="Wollastonia">Wollastonia</tp:taxon-name-part></tp:taxon-name></italic> gen. n. species. However, in the <italic>cox1</italic> phylogeny (Fig. <xref ref-type="fig" rid="F5">5</xref>) the species is clearly embedded within the <italic><tp:taxon-name><tp:taxon-name-part taxon-name-part-type="genus" reg="Wollastonia">Wollastonia</tp:taxon-name-part></tp:taxon-name></italic> gen. n. clade indicating that the similarity in genital anatomy may be the result of convergence. We therefore include the species in <italic><tp:taxon-name><tp:taxon-name-part taxon-name-part-type="genus" reg="Wollastonia">Wollastonia</tp:taxon-name-part></tp:taxon-name></italic> gen. n. until more in depth phylogenetic analyses and morphological comparisons of the remaining geomitrinid genera will become available.</p></tp:treatment-sec><tp:treatment-sec sec-type="Status and conservation" id="SECID0EFWHM"><title>Status and conservation.</title><p>According to the current IUCN assessment (<xref ref-type="bibr" rid="B57">Seddon 2011d</xref>) the species is considered Near Threatened (<abbrev xmlns:xlink="http://www.w3.org/1999/xlink" xlink:title="number of tubercles" id="ABBRID0EPWHM" xlink:type="simple">NT</abbrev>). Recent surveys indicate however that the species is clearly declining, both with regard to the distributional range and population size, probably as a result of a decline in habitat quality. The area of occupancy and extent of occurrence is approximately 4 km² and the species occurs at relatively few localities clustered in the upper parts of two hills in the south-eastern part of Porto Santo. Therefore, the species should be considered as Endangered (<abbrev xmlns:xlink="http://www.w3.org/1999/xlink" xlink:title="Endangered" id="ABBRID0ETWHM" xlink:type="simple">EN</abbrev> B1a, b(iii), 2a, b(iii)).</p></tp:treatment-sec><tp:treatment-sec><!--Section generated to contain objects referenced in tp:taxon-treatment.--><fig id="F5" position="float" orientation="portrait"><label>Figure 5.</label><caption><p>Bayesian 50% majority rule consensus tree based on <italic>cox1</italic> sequences of <italic><tp:taxon-name><tp:taxon-name-part taxon-name-part-type="genus" reg="Wollastonia">Wollastonia</tp:taxon-name-part></tp:taxon-name></italic> gen. n. species. Posterior probability values (first value), bootstrap support values from the maximum likelihood analysis with Garli (second value) and iqtree (third value) and maximum parsimony analysis with PAUP* (fourth value) are indicated at the nodes. Only posterior probability values ≥ 0.5 and bootstrap support values ≥ 50% are shown. For information on vouchers, see Table <xref ref-type="table" rid="T1">1</xref> and the corresponding material lists under the species’ sections. The inset tree shows the position of <italic><tp:taxon-name><tp:taxon-name-part taxon-name-part-type="genus" reg="Wollastonia">Wollastonia</tp:taxon-name-part></tp:taxon-name></italic> gen. n. in relation to the other investigated genus-group taxa based on the analysis of concatenated mitochondrial and nuclear sequences as shown in Figure <xref ref-type="fig" rid="F3">3</xref>.</p></caption><graphic xmlns:xlink="http://www.w3.org/1999/xlink" xlink:href="zookeys-732-001-g005.jpg" position="float" orientation="portrait" xlink:type="simple" id="oo_181299.jpg"/></fig><table-wrap id="T1" position="float" orientation="portrait"><label>Table 1.</label><caption><p>Vouchers, locality data and GenBank accession numbers of <tp:taxon-name><tp:taxon-name-part taxon-name-part-type="subfamily">Geomitrinae</tp:taxon-name-part></tp:taxon-name> samples used for molecular analyses.</p></caption><table id="TID0EDAAE" rules="all"><tbody><tr><th rowspan="2" colspan="1">Taxon</th><th rowspan="2" colspan="1">Voucher number</th><th rowspan="2" colspan="1">Latitude / Longitude</th><th rowspan="1" colspan="2">GenBank accession number</th></tr><tr><th rowspan="1" colspan="1">
                  <italic>cox1</italic>
                </th><th rowspan="1" colspan="1">18S rDNA + <abbrev xmlns:xlink="http://www.w3.org/1999/xlink" xlink:title="internal transcribed spacer 1" id="ABBRID0E6DAG" xlink:type="simple">ITS1</abbrev> + 5.8S rDNA + <abbrev xmlns:xlink="http://www.w3.org/1999/xlink" xlink:title="internal transcribed spacer 2" id="ABBRID0EDEAG" xlink:type="simple">ITS2</abbrev> + 28S rDNA</th></tr><tr><td rowspan="1" colspan="1">
                  <italic><tp:taxon-name><tp:taxon-name-part taxon-name-part-type="genus" reg="Hystricella">Hystricella</tp:taxon-name-part> <tp:taxon-name-part taxon-name-part-type="species" reg="bicarinata">bicarinata</tp:taxon-name-part></tp:taxon-name></italic>
                </td><td rowspan="1" colspan="1">HY03_2</td><td rowspan="1" colspan="1">
                  <named-content xmlns:xlink="http://www.w3.org/1999/xlink" content-type="dwc:verbatimCoordinates" xlink:type="simple"><named-content content-type="geo-json" specific-use="{&#34;type&#34;:&#34;Point&#34;,&#34;coordinates&#34;:[-16.314722,33.071111]}" id="NCID0EBFAG" xlink:type="simple">33°04'16"N/16°18'53"W</named-content></named-content>
                </td><td rowspan="1" colspan="1">
                  <ext-link xmlns:xlink="http://www.w3.org/1999/xlink" ext-link-type="gen" xlink:href="MG575049" xlink:type="simple">MG575049</ext-link>
                </td><td rowspan="1" colspan="1">
                  <ext-link xmlns:xlink="http://www.w3.org/1999/xlink" ext-link-type="gen" xlink:href="MG575189" xlink:type="simple">MG575189</ext-link>
                </td></tr><tr><td rowspan="1" colspan="1">
                  <italic><tp:taxon-name><tp:taxon-name-part taxon-name-part-type="genus" reg="Hystricella">Hystricella</tp:taxon-name-part> <tp:taxon-name-part taxon-name-part-type="species" reg="bicarinata">bicarinata</tp:taxon-name-part></tp:taxon-name></italic>
                </td><td rowspan="1" colspan="1">HY03_3</td><td rowspan="1" colspan="1">
                  <named-content xmlns:xlink="http://www.w3.org/1999/xlink" content-type="dwc:verbatimCoordinates" xlink:type="simple"><named-content content-type="geo-json" specific-use="{&#34;type&#34;:&#34;Point&#34;,&#34;coordinates&#34;:[-16.314722,33.071111]}" id="NCID0ESGAG" xlink:type="simple">33°04'16"N/16°18'53"W</named-content></named-content>
                </td><td rowspan="1" colspan="1">
                  <ext-link xmlns:xlink="http://www.w3.org/1999/xlink" ext-link-type="gen" xlink:href="MG575050" xlink:type="simple">MG575050</ext-link>
                </td><td rowspan="1" colspan="1">–</td></tr><tr><td rowspan="1" colspan="1">
                  <italic><tp:taxon-name><tp:taxon-name-part taxon-name-part-type="genus" reg="Hystricella">Hystricella</tp:taxon-name-part> <tp:taxon-name-part taxon-name-part-type="species" reg="bicarinata">bicarinata</tp:taxon-name-part></tp:taxon-name></italic>
                </td><td rowspan="1" colspan="1">HY04_1</td><td rowspan="1" colspan="1">
                  <named-content xmlns:xlink="http://www.w3.org/1999/xlink" content-type="dwc:verbatimCoordinates" xlink:type="simple"><named-content content-type="geo-json" specific-use="{&#34;type&#34;:&#34;Point&#34;,&#34;coordinates&#34;:[-16.333333,33.078333]}" id="NCID0E4HAG" xlink:type="simple">33°04'42"N/16°20'00"W</named-content></named-content>
                </td><td rowspan="1" colspan="1">
                  <ext-link xmlns:xlink="http://www.w3.org/1999/xlink" ext-link-type="gen" xlink:href="MG575051" xlink:type="simple">MG575051</ext-link>
                </td><td rowspan="1" colspan="1">
                  <ext-link xmlns:xlink="http://www.w3.org/1999/xlink" ext-link-type="gen" xlink:href="MG575190" xlink:type="simple">MG575190</ext-link>
                </td></tr><tr><td rowspan="1" colspan="1">
                  <italic><tp:taxon-name><tp:taxon-name-part taxon-name-part-type="genus" reg="Hystricella">Hystricella</tp:taxon-name-part> <tp:taxon-name-part taxon-name-part-type="species" reg="bicarinata">bicarinata</tp:taxon-name-part></tp:taxon-name></italic>
                </td><td rowspan="1" colspan="1">HY10_1</td><td rowspan="1" colspan="1">
                  <named-content xmlns:xlink="http://www.w3.org/1999/xlink" content-type="dwc:verbatimCoordinates" xlink:type="simple"><named-content content-type="geo-json" specific-use="{&#34;type&#34;:&#34;Point&#34;,&#34;coordinates&#34;:[-16.311389,33.080833]}" id="NCID0EOJAG" xlink:type="simple">33°04'51"N/16°18'41"W</named-content></named-content>
                </td><td rowspan="1" colspan="1">
                  <ext-link xmlns:xlink="http://www.w3.org/1999/xlink" ext-link-type="gen" xlink:href="MG575052" xlink:type="simple">MG575052</ext-link>
                </td><td rowspan="1" colspan="1">–</td></tr><tr><td rowspan="1" colspan="1">
                  <italic><tp:taxon-name><tp:taxon-name-part taxon-name-part-type="genus" reg="Hystricella">Hystricella</tp:taxon-name-part> <tp:taxon-name-part taxon-name-part-type="species" reg="bicarinata">bicarinata</tp:taxon-name-part></tp:taxon-name></italic>
                </td><td rowspan="1" colspan="1">HY10_2</td><td rowspan="1" colspan="1">
                  <named-content xmlns:xlink="http://www.w3.org/1999/xlink" content-type="dwc:verbatimCoordinates" xlink:type="simple"><named-content content-type="geo-json" specific-use="{&#34;type&#34;:&#34;Point&#34;,&#34;coordinates&#34;:[-16.311389,33.080833]}" id="NCID0EZKAG" xlink:type="simple">33°04'51"N/16°18'41"W</named-content></named-content>
                </td><td rowspan="1" colspan="1">
                  <ext-link xmlns:xlink="http://www.w3.org/1999/xlink" ext-link-type="gen" xlink:href="MG575053" xlink:type="simple">MG575053</ext-link>
                </td><td rowspan="1" colspan="1">–</td></tr><tr><td rowspan="1" colspan="1">
                  <italic><tp:taxon-name><tp:taxon-name-part taxon-name-part-type="genus" reg="Hystricella">Hystricella</tp:taxon-name-part> <tp:taxon-name-part taxon-name-part-type="species" reg="bicarinata">bicarinata</tp:taxon-name-part></tp:taxon-name></italic>
                </td><td rowspan="1" colspan="1">HY10_3</td><td rowspan="1" colspan="1">
                  <named-content xmlns:xlink="http://www.w3.org/1999/xlink" content-type="dwc:verbatimCoordinates" xlink:type="simple"><named-content content-type="geo-json" specific-use="{&#34;type&#34;:&#34;Point&#34;,&#34;coordinates&#34;:[-16.311389,33.080833]}" id="NCID0EEMAG" xlink:type="simple">33°04'51"N/16°18'41"W</named-content></named-content>
                </td><td rowspan="1" colspan="1">
                  <ext-link xmlns:xlink="http://www.w3.org/1999/xlink" ext-link-type="gen" xlink:href="MG575054" xlink:type="simple">MG575054</ext-link>
                </td><td rowspan="1" colspan="1">–</td></tr><tr><td rowspan="1" colspan="1">
                  <italic><tp:taxon-name><tp:taxon-name-part taxon-name-part-type="genus" reg="Hystricella">Hystricella</tp:taxon-name-part> <tp:taxon-name-part taxon-name-part-type="species" reg="bicarinata">bicarinata</tp:taxon-name-part></tp:taxon-name></italic>
                </td><td rowspan="1" colspan="1">HY32_1</td><td rowspan="1" colspan="1">
                  <named-content xmlns:xlink="http://www.w3.org/1999/xlink" content-type="dwc:verbatimCoordinates" xlink:type="simple"><named-content content-type="geo-json" specific-use="{&#34;type&#34;:&#34;Point&#34;,&#34;coordinates&#34;:[-16.330000,33.077222]}" id="NCID0EPNAG" xlink:type="simple">33°04'38"N/16°19'48"W</named-content></named-content>
                </td><td rowspan="1" colspan="1">
                  <ext-link xmlns:xlink="http://www.w3.org/1999/xlink" ext-link-type="gen" xlink:href="MG575055" xlink:type="simple">MG575055</ext-link>
                </td><td rowspan="1" colspan="1">–</td></tr><tr><td rowspan="1" colspan="1">
                  <italic><tp:taxon-name><tp:taxon-name-part taxon-name-part-type="genus" reg="Hystricella">Hystricella</tp:taxon-name-part> <tp:taxon-name-part taxon-name-part-type="species" reg="bicarinata">bicarinata</tp:taxon-name-part></tp:taxon-name></italic>
                </td><td rowspan="1" colspan="1">HY32_2</td><td rowspan="1" colspan="1">
                  <named-content xmlns:xlink="http://www.w3.org/1999/xlink" content-type="dwc:verbatimCoordinates" xlink:type="simple"><named-content content-type="geo-json" specific-use="{&#34;type&#34;:&#34;Point&#34;,&#34;coordinates&#34;:[-16.330000,33.077222]}" id="NCID0E1OAG" xlink:type="simple">33°04'38"N/16°19'48"W</named-content></named-content>
                </td><td rowspan="1" colspan="1">
                  <ext-link xmlns:xlink="http://www.w3.org/1999/xlink" ext-link-type="gen" xlink:href="MG575056" xlink:type="simple">MG575056</ext-link>
                </td><td rowspan="1" colspan="1">–</td></tr><tr><td rowspan="1" colspan="1">
                  <italic><tp:taxon-name><tp:taxon-name-part taxon-name-part-type="genus" reg="Hystricella">Hystricella</tp:taxon-name-part> <tp:taxon-name-part taxon-name-part-type="species" reg="bicarinata">bicarinata</tp:taxon-name-part></tp:taxon-name></italic>
                </td><td rowspan="1" colspan="1">HY33_1</td><td rowspan="1" colspan="1">
                  <named-content xmlns:xlink="http://www.w3.org/1999/xlink" content-type="dwc:verbatimCoordinates" xlink:type="simple"><named-content content-type="geo-json" specific-use="{&#34;type&#34;:&#34;Point&#34;,&#34;coordinates&#34;:[-16.323889,33.081111]}" id="NCID0EFQAG" xlink:type="simple">33°04'52"N/16°19'26"W</named-content></named-content>
                </td><td rowspan="1" colspan="1">
                  <ext-link xmlns:xlink="http://www.w3.org/1999/xlink" ext-link-type="gen" xlink:href="MG575057" xlink:type="simple">MG575057</ext-link>
                </td><td rowspan="1" colspan="1">–</td></tr><tr><td rowspan="1" colspan="1">
                  <italic><tp:taxon-name><tp:taxon-name-part taxon-name-part-type="genus" reg="Hystricella">Hystricella</tp:taxon-name-part> <tp:taxon-name-part taxon-name-part-type="species" reg="bicarinata">bicarinata</tp:taxon-name-part></tp:taxon-name></italic>
                </td><td rowspan="1" colspan="1">HY33_2</td><td rowspan="1" colspan="1">
                  <named-content xmlns:xlink="http://www.w3.org/1999/xlink" content-type="dwc:verbatimCoordinates" xlink:type="simple"><named-content content-type="geo-json" specific-use="{&#34;type&#34;:&#34;Point&#34;,&#34;coordinates&#34;:[-16.323889,33.081111]}" id="NCID0EQRAG" xlink:type="simple">33°04'52"N/16°19'26"W</named-content></named-content>
                </td><td rowspan="1" colspan="1">
                  <ext-link xmlns:xlink="http://www.w3.org/1999/xlink" ext-link-type="gen" xlink:href="MG575058" xlink:type="simple">MG575058</ext-link>
                </td><td rowspan="1" colspan="1">–</td></tr><tr><td rowspan="1" colspan="1">
                  <italic><tp:taxon-name><tp:taxon-name-part taxon-name-part-type="genus" reg="Hystricella">Hystricella</tp:taxon-name-part> <tp:taxon-name-part taxon-name-part-type="species" reg="bicarinata">bicarinata</tp:taxon-name-part></tp:taxon-name></italic>
                </td><td rowspan="1" colspan="1">HY33_3</td><td rowspan="1" colspan="1">
                  <named-content xmlns:xlink="http://www.w3.org/1999/xlink" content-type="dwc:verbatimCoordinates" xlink:type="simple"><named-content content-type="geo-json" specific-use="{&#34;type&#34;:&#34;Point&#34;,&#34;coordinates&#34;:[-16.323889,33.081111]}" id="NCID0E2SAG" xlink:type="simple">33°04'52"N/16°19'26"W</named-content></named-content>
                </td><td rowspan="1" colspan="1">
                  <ext-link xmlns:xlink="http://www.w3.org/1999/xlink" ext-link-type="gen" xlink:href="MG575059" xlink:type="simple">MG575059</ext-link>
                </td><td rowspan="1" colspan="1">
                  <ext-link xmlns:xlink="http://www.w3.org/1999/xlink" ext-link-type="gen" xlink:href="MG575191" xlink:type="simple">MG575191</ext-link>
                </td></tr><tr><td rowspan="1" colspan="1">
                  <italic><tp:taxon-name><tp:taxon-name-part taxon-name-part-type="genus" reg="Hystricella">Hystricella</tp:taxon-name-part> <tp:taxon-name-part taxon-name-part-type="species" reg="bicarinata">bicarinata</tp:taxon-name-part></tp:taxon-name></italic>
                </td><td rowspan="1" colspan="1">HY41_1</td><td rowspan="1" colspan="1">
                  <named-content xmlns:xlink="http://www.w3.org/1999/xlink" content-type="dwc:verbatimCoordinates" xlink:type="simple"><named-content content-type="geo-json" specific-use="{&#34;type&#34;:&#34;Point&#34;,&#34;coordinates&#34;:[-16.322500,33.084444]}" id="NCID0EMUAG" xlink:type="simple">33°05'04"N/16°19'21"W</named-content></named-content>
                </td><td rowspan="1" colspan="1">
                  <ext-link xmlns:xlink="http://www.w3.org/1999/xlink" ext-link-type="gen" xlink:href="MG575060" xlink:type="simple">MG575060</ext-link>
                </td><td rowspan="1" colspan="1">–</td></tr><tr><td rowspan="1" colspan="1">
                  <italic><tp:taxon-name><tp:taxon-name-part taxon-name-part-type="genus" reg="Hystricella">Hystricella</tp:taxon-name-part> <tp:taxon-name-part taxon-name-part-type="species" reg="bicarinata">bicarinata</tp:taxon-name-part></tp:taxon-name></italic>
                </td><td rowspan="1" colspan="1">HY42_1</td><td rowspan="1" colspan="1">
                  <named-content xmlns:xlink="http://www.w3.org/1999/xlink" content-type="dwc:verbatimCoordinates" xlink:type="simple"><named-content content-type="geo-json" specific-use="{&#34;type&#34;:&#34;Point&#34;,&#34;coordinates&#34;:[-16.308611,33.080000]}" id="NCID0EXVAG" xlink:type="simple">33°04'48"N/16°18'31"W</named-content></named-content>
                </td><td rowspan="1" colspan="1">
                  <ext-link xmlns:xlink="http://www.w3.org/1999/xlink" ext-link-type="gen" xlink:href="MG575061" xlink:type="simple">MG575061</ext-link>
                </td><td rowspan="1" colspan="1">–</td></tr><tr><td rowspan="1" colspan="1">
                  <italic><tp:taxon-name><tp:taxon-name-part taxon-name-part-type="genus" reg="Hystricella">Hystricella</tp:taxon-name-part> <tp:taxon-name-part taxon-name-part-type="species" reg="bicarinata">bicarinata</tp:taxon-name-part></tp:taxon-name></italic>
                </td><td rowspan="1" colspan="1">HY42_2</td><td rowspan="1" colspan="1">
                  <named-content xmlns:xlink="http://www.w3.org/1999/xlink" content-type="dwc:verbatimCoordinates" xlink:type="simple"><named-content content-type="geo-json" specific-use="{&#34;type&#34;:&#34;Point&#34;,&#34;coordinates&#34;:[-16.308611,33.080000]}" id="NCID0ECXAG" xlink:type="simple">33°04'48"N/16°18'31"W</named-content></named-content>
                </td><td rowspan="1" colspan="1">
                  <ext-link xmlns:xlink="http://www.w3.org/1999/xlink" ext-link-type="gen" xlink:href="MG575062" xlink:type="simple">MG575062</ext-link>
                </td><td rowspan="1" colspan="1">–</td></tr><tr><td rowspan="1" colspan="1">
                  <italic><tp:taxon-name><tp:taxon-name-part taxon-name-part-type="genus" reg="Hystricella">Hystricella</tp:taxon-name-part> <tp:taxon-name-part taxon-name-part-type="species" reg="bicarinata">bicarinata</tp:taxon-name-part></tp:taxon-name></italic>
                </td><td rowspan="1" colspan="1">HY42_3</td><td rowspan="1" colspan="1">
                  <named-content xmlns:xlink="http://www.w3.org/1999/xlink" content-type="dwc:verbatimCoordinates" xlink:type="simple"><named-content content-type="geo-json" specific-use="{&#34;type&#34;:&#34;Point&#34;,&#34;coordinates&#34;:[-16.308611,33.080000]}" id="NCID0ENYAG" xlink:type="simple">33°04'48"N/16°18'31"W</named-content></named-content>
                </td><td rowspan="1" colspan="1">
                  <ext-link xmlns:xlink="http://www.w3.org/1999/xlink" ext-link-type="gen" xlink:href="MG575063" xlink:type="simple">MG575063</ext-link>
                </td><td rowspan="1" colspan="1">–</td></tr><tr><td rowspan="1" colspan="1">
                  <italic><tp:taxon-name><tp:taxon-name-part taxon-name-part-type="genus" reg="Hystricella">Hystricella</tp:taxon-name-part> <tp:taxon-name-part taxon-name-part-type="species" reg="bicarinata">bicarinata</tp:taxon-name-part></tp:taxon-name></italic>
                </td><td rowspan="1" colspan="1">HY43_1</td><td rowspan="1" colspan="1">
                  <named-content xmlns:xlink="http://www.w3.org/1999/xlink" content-type="dwc:verbatimCoordinates" xlink:type="simple"><named-content content-type="geo-json" specific-use="{&#34;type&#34;:&#34;Point&#34;,&#34;coordinates&#34;:[-16.335278,33.081944]}" id="NCID0EYZAG" xlink:type="simple">33°04'55"N/16°20'07"W</named-content></named-content>
                </td><td rowspan="1" colspan="1">
                  <ext-link xmlns:xlink="http://www.w3.org/1999/xlink" ext-link-type="gen" xlink:href="MG575064" xlink:type="simple">MG575064</ext-link>
                </td><td rowspan="1" colspan="1">–</td></tr><tr><td rowspan="1" colspan="1">
                  <italic><tp:taxon-name><tp:taxon-name-part taxon-name-part-type="genus" reg="Hystricella">Hystricella</tp:taxon-name-part> <tp:taxon-name-part taxon-name-part-type="species" reg="bicarinata">bicarinata</tp:taxon-name-part></tp:taxon-name></italic>
                </td><td rowspan="1" colspan="1">HY43_2</td><td rowspan="1" colspan="1">
                  <named-content xmlns:xlink="http://www.w3.org/1999/xlink" content-type="dwc:verbatimCoordinates" xlink:type="simple"><named-content content-type="geo-json" specific-use="{&#34;type&#34;:&#34;Point&#34;,&#34;coordinates&#34;:[-16.335278,33.081944]}" id="NCID0ED2AG" xlink:type="simple">33°04'55"N/16°20'07"W</named-content></named-content>
                </td><td rowspan="1" colspan="1">
                  <ext-link xmlns:xlink="http://www.w3.org/1999/xlink" ext-link-type="gen" xlink:href="MG575065" xlink:type="simple">MG575065</ext-link>
                </td><td rowspan="1" colspan="1">–</td></tr><tr><td rowspan="1" colspan="1">
                  <italic><tp:taxon-name><tp:taxon-name-part taxon-name-part-type="genus" reg="Hystricella">Hystricella</tp:taxon-name-part> <tp:taxon-name-part taxon-name-part-type="species" reg="bicarinata">bicarinata</tp:taxon-name-part></tp:taxon-name></italic>
                </td><td rowspan="1" colspan="1">HY45_2</td><td rowspan="1" colspan="1">
                  <named-content xmlns:xlink="http://www.w3.org/1999/xlink" content-type="dwc:verbatimCoordinates" xlink:type="simple"><named-content content-type="geo-json" specific-use="{&#34;type&#34;:&#34;Point&#34;,&#34;coordinates&#34;:[-16.300278,33.078333]}" id="NCID0EO3AG" xlink:type="simple">33°04'42"N/16°18'01"W</named-content></named-content>
                </td><td rowspan="1" colspan="1">
                  <ext-link xmlns:xlink="http://www.w3.org/1999/xlink" ext-link-type="gen" xlink:href="MG575066" xlink:type="simple">MG575066</ext-link>
                </td><td rowspan="1" colspan="1">–</td></tr><tr><td rowspan="1" colspan="1">
                  <italic><tp:taxon-name><tp:taxon-name-part taxon-name-part-type="genus" reg="Hystricella">Hystricella</tp:taxon-name-part> <tp:taxon-name-part taxon-name-part-type="species" reg="bicarinata">bicarinata</tp:taxon-name-part></tp:taxon-name></italic>
                </td><td rowspan="1" colspan="1">HY45_3</td><td rowspan="1" colspan="1">
                  <named-content xmlns:xlink="http://www.w3.org/1999/xlink" content-type="dwc:verbatimCoordinates" xlink:type="simple"><named-content content-type="geo-json" specific-use="{&#34;type&#34;:&#34;Point&#34;,&#34;coordinates&#34;:[-16.300278,33.078333]}" id="NCID0EZ4AG" xlink:type="simple">33°04'42"N/16°18'01"W</named-content></named-content>
                </td><td rowspan="1" colspan="1">
                  <ext-link xmlns:xlink="http://www.w3.org/1999/xlink" ext-link-type="gen" xlink:href="MG575067" xlink:type="simple">MG575067</ext-link>
                </td><td rowspan="1" colspan="1">
                  <ext-link xmlns:xlink="http://www.w3.org/1999/xlink" ext-link-type="gen" xlink:href="MG575192" xlink:type="simple">MG575192</ext-link>
                </td></tr><tr><td rowspan="1" colspan="1">
                  <italic><tp:taxon-name><tp:taxon-name-part taxon-name-part-type="genus" reg="Hystricella">Hystricella</tp:taxon-name-part> <tp:taxon-name-part taxon-name-part-type="species" reg="bicarinata">bicarinata</tp:taxon-name-part></tp:taxon-name></italic>
                </td><td rowspan="1" colspan="1">HY47_1</td><td rowspan="1" colspan="1">
                  <named-content xmlns:xlink="http://www.w3.org/1999/xlink" content-type="dwc:verbatimCoordinates" xlink:type="simple"><named-content content-type="geo-json" specific-use="{&#34;type&#34;:&#34;Point&#34;,&#34;coordinates&#34;:[-16.320556,33.083611]}" id="NCID0EK6AG" xlink:type="simple">33°05'01"N/16°19'14"W</named-content></named-content>
                </td><td rowspan="1" colspan="1">
                  <ext-link xmlns:xlink="http://www.w3.org/1999/xlink" ext-link-type="gen" xlink:href="MG575068" xlink:type="simple">MG575068</ext-link>
                </td><td rowspan="1" colspan="1">
                  <ext-link xmlns:xlink="http://www.w3.org/1999/xlink" ext-link-type="gen" xlink:href="MG575193" xlink:type="simple">MG575193</ext-link>
                </td></tr><tr><td rowspan="1" colspan="1">
                  <italic><tp:taxon-name><tp:taxon-name-part taxon-name-part-type="genus" reg="Hystricella">Hystricella</tp:taxon-name-part> <tp:taxon-name-part taxon-name-part-type="species" reg="bicarinata">bicarinata</tp:taxon-name-part></tp:taxon-name></italic>
                </td><td rowspan="1" colspan="1">HY47_2</td><td rowspan="1" colspan="1">
                  <named-content xmlns:xlink="http://www.w3.org/1999/xlink" content-type="dwc:verbatimCoordinates" xlink:type="simple"><named-content content-type="geo-json" specific-use="{&#34;type&#34;:&#34;Point&#34;,&#34;coordinates&#34;:[-16.320556,33.083611]}" id="NCID0E2ABG" xlink:type="simple">33°05'01"N/16°19'14"W</named-content></named-content>
                </td><td rowspan="1" colspan="1">
                  <ext-link xmlns:xlink="http://www.w3.org/1999/xlink" ext-link-type="gen" xlink:href="MG575069" xlink:type="simple">MG575069</ext-link>
                </td><td rowspan="1" colspan="1">–</td></tr><tr><td rowspan="1" colspan="1">
                  <italic><tp:taxon-name><tp:taxon-name-part taxon-name-part-type="genus" reg="Hystricella">Hystricella</tp:taxon-name-part> <tp:taxon-name-part taxon-name-part-type="species" reg="bicarinata">bicarinata</tp:taxon-name-part></tp:taxon-name></italic>
                </td><td rowspan="1" colspan="1">HY47_3</td><td rowspan="1" colspan="1">
                  <named-content xmlns:xlink="http://www.w3.org/1999/xlink" content-type="dwc:verbatimCoordinates" xlink:type="simple"><named-content content-type="geo-json" specific-use="{&#34;type&#34;:&#34;Point&#34;,&#34;coordinates&#34;:[-16.320556,33.083611]}" id="NCID0EGCBG" xlink:type="simple">33°05'01"N/16°19'14"W</named-content></named-content>
                </td><td rowspan="1" colspan="1">
                  <ext-link xmlns:xlink="http://www.w3.org/1999/xlink" ext-link-type="gen" xlink:href="MG575070" xlink:type="simple">MG575070</ext-link>
                </td><td rowspan="1" colspan="1">–</td></tr><tr><td rowspan="1" colspan="1">
                  <italic><tp:taxon-name><tp:taxon-name-part taxon-name-part-type="genus" reg="Hystricella">Hystricella</tp:taxon-name-part> <tp:taxon-name-part taxon-name-part-type="species" reg="bicarinata">bicarinata</tp:taxon-name-part></tp:taxon-name></italic>
                </td><td rowspan="1" colspan="1">MN3003</td><td rowspan="1" colspan="1">
                  <named-content xmlns:xlink="http://www.w3.org/1999/xlink" content-type="dwc:verbatimCoordinates" xlink:type="simple"><named-content content-type="geo-json" specific-use="{&#34;type&#34;:&#34;Point&#34;,&#34;coordinates&#34;:[-16.320556,33.083889]}" id="NCID0ERDBG" xlink:type="simple">33°05'02"N/16°19'14"W</named-content></named-content>
                </td><td rowspan="1" colspan="1">
                  <ext-link xmlns:xlink="http://www.w3.org/1999/xlink" ext-link-type="gen" xlink:href="MG575071" xlink:type="simple">MG575071</ext-link>
                </td><td rowspan="1" colspan="1">–</td></tr><tr><td rowspan="1" colspan="1">
                  <italic><tp:taxon-name><tp:taxon-name-part taxon-name-part-type="genus" reg="Hystricella">Hystricella</tp:taxon-name-part> <tp:taxon-name-part taxon-name-part-type="species" reg="bicarinata">bicarinata</tp:taxon-name-part></tp:taxon-name></italic>
                </td><td rowspan="1" colspan="1">MN3005</td><td rowspan="1" colspan="1">
                  <named-content xmlns:xlink="http://www.w3.org/1999/xlink" content-type="dwc:verbatimCoordinates" xlink:type="simple"><named-content content-type="geo-json" specific-use="{&#34;type&#34;:&#34;Point&#34;,&#34;coordinates&#34;:[-16.299722,33.078889]}" id="NCID0E3EBG" xlink:type="simple">33°04'44"N/16°17'59"W</named-content></named-content>
                </td><td rowspan="1" colspan="1">
                  <ext-link xmlns:xlink="http://www.w3.org/1999/xlink" ext-link-type="gen" xlink:href="MG575072" xlink:type="simple">MG575072</ext-link>
                </td><td rowspan="1" colspan="1">–</td></tr><tr><td rowspan="1" colspan="1">
                  <italic><tp:taxon-name><tp:taxon-name-part taxon-name-part-type="genus" reg="Hystricella">Hystricella</tp:taxon-name-part> <tp:taxon-name-part taxon-name-part-type="species" reg="bicarinata">bicarinata</tp:taxon-name-part></tp:taxon-name></italic>
                </td><td rowspan="1" colspan="1">MN3008</td><td rowspan="1" colspan="1">
                  <named-content xmlns:xlink="http://www.w3.org/1999/xlink" content-type="dwc:verbatimCoordinates" xlink:type="simple"><named-content content-type="geo-json" specific-use="{&#34;type&#34;:&#34;Point&#34;,&#34;coordinates&#34;:[-16.315278,33.070833]}" id="NCID0EHGBG" xlink:type="simple">33°04'15"N/16°18'55"W</named-content></named-content>
                </td><td rowspan="1" colspan="1">
                  <ext-link xmlns:xlink="http://www.w3.org/1999/xlink" ext-link-type="gen" xlink:href="MG575073" xlink:type="simple">MG575073</ext-link>
                </td><td rowspan="1" colspan="1">–</td></tr><tr><td rowspan="1" colspan="1">
                  <italic><tp:taxon-name><tp:taxon-name-part taxon-name-part-type="genus" reg="Hystricella">Hystricella</tp:taxon-name-part> <tp:taxon-name-part taxon-name-part-type="species" reg="bicarinata">bicarinata</tp:taxon-name-part></tp:taxon-name></italic>
                </td><td rowspan="1" colspan="1">MN3009</td><td rowspan="1" colspan="1">
                  <named-content xmlns:xlink="http://www.w3.org/1999/xlink" content-type="dwc:verbatimCoordinates" xlink:type="simple"><named-content content-type="geo-json" specific-use="{&#34;type&#34;:&#34;Point&#34;,&#34;coordinates&#34;:[-16.322500,33.084444]}" id="NCID0ESHBG" xlink:type="simple">33°05'04"N/16°19'21"W</named-content></named-content>
                </td><td rowspan="1" colspan="1">
                  <ext-link xmlns:xlink="http://www.w3.org/1999/xlink" ext-link-type="gen" xlink:href="MG575074" xlink:type="simple">MG575074</ext-link>
                </td><td rowspan="1" colspan="1">–</td></tr><tr><td rowspan="1" colspan="1">
                  <italic><tp:taxon-name><tp:taxon-name-part taxon-name-part-type="genus" reg="Hystricella">Hystricella</tp:taxon-name-part> <tp:taxon-name-part taxon-name-part-type="species" reg="bicarinata">bicarinata</tp:taxon-name-part></tp:taxon-name></italic>
                </td><td rowspan="1" colspan="1">MN3014</td><td rowspan="1" colspan="1">
                  <named-content xmlns:xlink="http://www.w3.org/1999/xlink" content-type="dwc:verbatimCoordinates" xlink:type="simple"><named-content content-type="geo-json" specific-use="{&#34;type&#34;:&#34;Point&#34;,&#34;coordinates&#34;:[-16.323889,33.081111]}" id="NCID0E4IBG" xlink:type="simple">33°04'52"N/16°19'26"W</named-content></named-content>
                </td><td rowspan="1" colspan="1">
                  <ext-link xmlns:xlink="http://www.w3.org/1999/xlink" ext-link-type="gen" xlink:href="MG575075" xlink:type="simple">MG575075</ext-link>
                </td><td rowspan="1" colspan="1">–</td></tr><tr><td rowspan="1" colspan="1">
                  <italic><tp:taxon-name><tp:taxon-name-part taxon-name-part-type="genus" reg="Hystricella">Hystricella</tp:taxon-name-part> <tp:taxon-name-part taxon-name-part-type="species" reg="bicarinata">bicarinata</tp:taxon-name-part></tp:taxon-name></italic>
                </td><td rowspan="1" colspan="1">MN3016</td><td rowspan="1" colspan="1">
                  <named-content xmlns:xlink="http://www.w3.org/1999/xlink" content-type="dwc:verbatimCoordinates" xlink:type="simple"><named-content content-type="geo-json" specific-use="{&#34;type&#34;:&#34;Point&#34;,&#34;coordinates&#34;:[-16.333333,33.078333]}" id="NCID0EIKBG" xlink:type="simple">33°04'42"N/16°20'00"W</named-content></named-content>
                </td><td rowspan="1" colspan="1">
                  <ext-link xmlns:xlink="http://www.w3.org/1999/xlink" ext-link-type="gen" xlink:href="MG575076" xlink:type="simple">MG575076</ext-link>
                </td><td rowspan="1" colspan="1">–</td></tr><tr><td rowspan="1" colspan="1">
                  <italic><tp:taxon-name><tp:taxon-name-part taxon-name-part-type="genus" reg="Hystricella">Hystricella</tp:taxon-name-part> <tp:taxon-name-part taxon-name-part-type="species" reg="bicarinata">bicarinata</tp:taxon-name-part></tp:taxon-name></italic>
                </td><td rowspan="1" colspan="1">MN3018</td><td rowspan="1" colspan="1">
                  <named-content xmlns:xlink="http://www.w3.org/1999/xlink" content-type="dwc:verbatimCoordinates" xlink:type="simple"><named-content content-type="geo-json" specific-use="{&#34;type&#34;:&#34;Point&#34;,&#34;coordinates&#34;:[-16.327222,33.075556]}" id="NCID0ETLBG" xlink:type="simple">33°04'32"N/16°19'38"W</named-content></named-content>
                </td><td rowspan="1" colspan="1">
                  <ext-link xmlns:xlink="http://www.w3.org/1999/xlink" ext-link-type="gen" xlink:href="MG575077" xlink:type="simple">MG575077</ext-link>
                </td><td rowspan="1" colspan="1">–</td></tr><tr><td rowspan="1" colspan="1">
                  <italic><tp:taxon-name><tp:taxon-name-part taxon-name-part-type="genus" reg="Hystricella">Hystricella</tp:taxon-name-part> <tp:taxon-name-part taxon-name-part-type="species" reg="bicarinata">bicarinata</tp:taxon-name-part></tp:taxon-name></italic>
                </td><td rowspan="1" colspan="1">MN3019</td><td rowspan="1" colspan="1">
                  <named-content xmlns:xlink="http://www.w3.org/1999/xlink" content-type="dwc:verbatimCoordinates" xlink:type="simple"><named-content content-type="geo-json" specific-use="{&#34;type&#34;:&#34;Point&#34;,&#34;coordinates&#34;:[-16.300278,33.078333]}" id="NCID0E5MBG" xlink:type="simple">33°04'42"N/16°18'01"W</named-content></named-content>
                </td><td rowspan="1" colspan="1">
                  <ext-link xmlns:xlink="http://www.w3.org/1999/xlink" ext-link-type="gen" xlink:href="MG575078" xlink:type="simple">MG575078</ext-link>
                </td><td rowspan="1" colspan="1">–</td></tr><tr><td rowspan="1" colspan="1">
                  <italic><tp:taxon-name><tp:taxon-name-part taxon-name-part-type="genus" reg="Hystricella">Hystricella</tp:taxon-name-part> <tp:taxon-name-part taxon-name-part-type="species" reg="bicarinata">bicarinata</tp:taxon-name-part></tp:taxon-name></italic>
                </td><td rowspan="1" colspan="1">MN3020</td><td rowspan="1" colspan="1">
                  <named-content xmlns:xlink="http://www.w3.org/1999/xlink" content-type="dwc:verbatimCoordinates" xlink:type="simple"><named-content content-type="geo-json" specific-use="{&#34;type&#34;:&#34;Point&#34;,&#34;coordinates&#34;:[-16.335278,33.081944]}" id="NCID0EJOBG" xlink:type="simple">33°04'55"N/16°20'07"W</named-content></named-content>
                </td><td rowspan="1" colspan="1">
                  <ext-link xmlns:xlink="http://www.w3.org/1999/xlink" ext-link-type="gen" xlink:href="MG575079" xlink:type="simple">MG575079</ext-link>
                </td><td rowspan="1" colspan="1">–</td></tr><tr><td rowspan="1" colspan="1">
                  <italic><tp:taxon-name><tp:taxon-name-part taxon-name-part-type="genus" reg="Hystricella">Hystricella</tp:taxon-name-part> <tp:taxon-name-part taxon-name-part-type="species" reg="bicarinata">bicarinata</tp:taxon-name-part></tp:taxon-name></italic>
                </td><td rowspan="1" colspan="1">MN3022</td><td rowspan="1" colspan="1">
                  <named-content xmlns:xlink="http://www.w3.org/1999/xlink" content-type="dwc:verbatimCoordinates" xlink:type="simple"><named-content content-type="geo-json" specific-use="{&#34;type&#34;:&#34;Point&#34;,&#34;coordinates&#34;:[-16.320556,33.083611]}" id="NCID0EUPBG" xlink:type="simple">33°05'01"N/16°19'14"W</named-content></named-content>
                </td><td rowspan="1" colspan="1">
                  <ext-link xmlns:xlink="http://www.w3.org/1999/xlink" ext-link-type="gen" xlink:href="MG575080" xlink:type="simple">MG575080</ext-link>
                </td><td rowspan="1" colspan="1">–</td></tr><tr><td rowspan="1" colspan="1">
                  <italic><tp:taxon-name><tp:taxon-name-part taxon-name-part-type="genus" reg="Hystricella">Hystricella</tp:taxon-name-part> <tp:taxon-name-part taxon-name-part-type="species" reg="bicarinata">bicarinata</tp:taxon-name-part></tp:taxon-name></italic>
                </td><td rowspan="1" colspan="1">MN3023</td><td rowspan="1" colspan="1">
                  <named-content xmlns:xlink="http://www.w3.org/1999/xlink" content-type="dwc:verbatimCoordinates" xlink:type="simple"><named-content content-type="geo-json" specific-use="{&#34;type&#34;:&#34;Point&#34;,&#34;coordinates&#34;:[-16.311389,33.080833]}" id="NCID0E6QBG" xlink:type="simple">33°04'51"N/16°18'41"W</named-content></named-content>
                </td><td rowspan="1" colspan="1">
                  <ext-link xmlns:xlink="http://www.w3.org/1999/xlink" ext-link-type="gen" xlink:href="MG575081" xlink:type="simple">MG575081</ext-link>
                </td><td rowspan="1" colspan="1">–</td></tr><tr><td rowspan="1" colspan="1">
                  <italic><tp:taxon-name><tp:taxon-name-part taxon-name-part-type="genus" reg="Hystricella">Hystricella</tp:taxon-name-part> <tp:taxon-name-part taxon-name-part-type="species" reg="bicarinata">bicarinata</tp:taxon-name-part></tp:taxon-name></italic>
                </td><td rowspan="1" colspan="1">MN3029</td><td rowspan="1" colspan="1">
                  <named-content xmlns:xlink="http://www.w3.org/1999/xlink" content-type="dwc:verbatimCoordinates" xlink:type="simple"><named-content content-type="geo-json" specific-use="{&#34;type&#34;:&#34;Point&#34;,&#34;coordinates&#34;:[-16.308611,33.080000]}" id="NCID0EKSBG" xlink:type="simple">33°04'48"N/16°18'31"W</named-content></named-content>
                </td><td rowspan="1" colspan="1">
                  <ext-link xmlns:xlink="http://www.w3.org/1999/xlink" ext-link-type="gen" xlink:href="MG575082" xlink:type="simple">MG575082</ext-link>
                </td><td rowspan="1" colspan="1">–</td></tr><tr><td rowspan="1" colspan="1">
                  <italic><tp:taxon-name><tp:taxon-name-part taxon-name-part-type="genus" reg="Hystricella">Hystricella</tp:taxon-name-part> <tp:taxon-name-part taxon-name-part-type="species" reg="bicarinata">bicarinata</tp:taxon-name-part></tp:taxon-name></italic>
                </td><td rowspan="1" colspan="1">MN3047</td><td rowspan="1" colspan="1">
                  <named-content xmlns:xlink="http://www.w3.org/1999/xlink" content-type="dwc:verbatimCoordinates" xlink:type="simple"><named-content content-type="geo-json" specific-use="{&#34;type&#34;:&#34;Point&#34;,&#34;coordinates&#34;:[-16.299722,33.078889]}" id="NCID0EVTBG" xlink:type="simple">33°04'44"N/16°17'59"W</named-content></named-content>
                </td><td rowspan="1" colspan="1">
                  <ext-link xmlns:xlink="http://www.w3.org/1999/xlink" ext-link-type="gen" xlink:href="MG575083" xlink:type="simple">MG575083</ext-link>
                </td><td rowspan="1" colspan="1">–</td></tr><tr><td rowspan="1" colspan="1">
                  <italic><tp:taxon-name><tp:taxon-name-part taxon-name-part-type="genus" reg="Hystricella">Hystricella</tp:taxon-name-part> <tp:taxon-name-part taxon-name-part-type="species" reg="bicarinata">bicarinata</tp:taxon-name-part></tp:taxon-name></italic>
                </td><td rowspan="1" colspan="1">MN3049</td><td rowspan="1" colspan="1">
                  <named-content xmlns:xlink="http://www.w3.org/1999/xlink" content-type="dwc:verbatimCoordinates" xlink:type="simple"><named-content content-type="geo-json" specific-use="{&#34;type&#34;:&#34;Point&#34;,&#34;coordinates&#34;:[-16.319722,33.092778]}" id="NCID0EAVBG" xlink:type="simple">33°05'34"N/16°19'11"W</named-content></named-content>
                </td><td rowspan="1" colspan="1">
                  <ext-link xmlns:xlink="http://www.w3.org/1999/xlink" ext-link-type="gen" xlink:href="MG575084" xlink:type="simple">MG575084</ext-link>
                </td><td rowspan="1" colspan="1">–</td></tr><tr><td rowspan="1" colspan="1">
                  <italic><tp:taxon-name><tp:taxon-name-part taxon-name-part-type="genus" reg="Hystricella">Hystricella</tp:taxon-name-part> <tp:taxon-name-part taxon-name-part-type="species" reg="echinulata">echinulata</tp:taxon-name-part></tp:taxon-name></italic>
                </td><td rowspan="1" colspan="1">HY39_1</td><td rowspan="1" colspan="1">
                  <named-content xmlns:xlink="http://www.w3.org/1999/xlink" content-type="dwc:verbatimCoordinates" xlink:type="simple"><named-content content-type="geo-json" specific-use="{&#34;type&#34;:&#34;Point&#34;,&#34;coordinates&#34;:[-16.303889,33.091389]}" id="NCID0ELWBG" xlink:type="simple">33°05'29"N/16°18'14"W</named-content></named-content>
                </td><td rowspan="1" colspan="1">
                  <ext-link xmlns:xlink="http://www.w3.org/1999/xlink" ext-link-type="gen" xlink:href="MG575085" xlink:type="simple">MG575085</ext-link>
                </td><td rowspan="1" colspan="1">–</td></tr><tr><td rowspan="1" colspan="1">
                  <italic><tp:taxon-name><tp:taxon-name-part taxon-name-part-type="genus" reg="Hystricella">Hystricella</tp:taxon-name-part> <tp:taxon-name-part taxon-name-part-type="species" reg="echinulata">echinulata</tp:taxon-name-part></tp:taxon-name></italic>
                </td><td rowspan="1" colspan="1">HY39_2</td><td rowspan="1" colspan="1">
                  <named-content xmlns:xlink="http://www.w3.org/1999/xlink" content-type="dwc:verbatimCoordinates" xlink:type="simple"><named-content content-type="geo-json" specific-use="{&#34;type&#34;:&#34;Point&#34;,&#34;coordinates&#34;:[-16.303889,33.091389]}" id="NCID0EWXBG" xlink:type="simple">33°05'29"N/16°18'14"W</named-content></named-content>
                </td><td rowspan="1" colspan="1">
                  <ext-link xmlns:xlink="http://www.w3.org/1999/xlink" ext-link-type="gen" xlink:href="MG575086" xlink:type="simple">MG575086</ext-link>
                </td><td rowspan="1" colspan="1">–</td></tr><tr><td rowspan="1" colspan="1">
                  <italic><tp:taxon-name><tp:taxon-name-part taxon-name-part-type="genus" reg="Hystricella">Hystricella</tp:taxon-name-part> <tp:taxon-name-part taxon-name-part-type="species" reg="echinulata">echinulata</tp:taxon-name-part></tp:taxon-name></italic>
                </td><td rowspan="1" colspan="1">HY39_3</td><td rowspan="1" colspan="1">
                  <named-content xmlns:xlink="http://www.w3.org/1999/xlink" content-type="dwc:verbatimCoordinates" xlink:type="simple"><named-content content-type="geo-json" specific-use="{&#34;type&#34;:&#34;Point&#34;,&#34;coordinates&#34;:[-16.303889,33.091389]}" id="NCID0EBZBG" xlink:type="simple">33°05'29"N/16°18'14"W</named-content></named-content>
                </td><td rowspan="1" colspan="1">
                  <ext-link xmlns:xlink="http://www.w3.org/1999/xlink" ext-link-type="gen" xlink:href="MG575087" xlink:type="simple">MG575087</ext-link>
                </td><td rowspan="1" colspan="1">–</td></tr><tr><td rowspan="1" colspan="1">
                  <italic><tp:taxon-name><tp:taxon-name-part taxon-name-part-type="genus" reg="Hystricella">Hystricella</tp:taxon-name-part> <tp:taxon-name-part taxon-name-part-type="species" reg="echinulata">echinulata</tp:taxon-name-part></tp:taxon-name></italic>
                </td><td rowspan="1" colspan="1">HY40_1</td><td rowspan="1" colspan="1">
                  <named-content xmlns:xlink="http://www.w3.org/1999/xlink" content-type="dwc:verbatimCoordinates" xlink:type="simple"><named-content content-type="geo-json" specific-use="{&#34;type&#34;:&#34;Point&#34;,&#34;coordinates&#34;:[-16.300278,33.093889]}" id="NCID0EM1BG" xlink:type="simple">33°05'38"N/16°18'01"W</named-content></named-content>
                </td><td rowspan="1" colspan="1">
                  <ext-link xmlns:xlink="http://www.w3.org/1999/xlink" ext-link-type="gen" xlink:href="MG575088" xlink:type="simple">MG575088</ext-link>
                </td><td rowspan="1" colspan="1">–</td></tr><tr><td rowspan="1" colspan="1">
                  <italic><tp:taxon-name><tp:taxon-name-part taxon-name-part-type="genus" reg="Hystricella">Hystricella</tp:taxon-name-part> <tp:taxon-name-part taxon-name-part-type="species" reg="echinulata">echinulata</tp:taxon-name-part></tp:taxon-name></italic>
                </td><td rowspan="1" colspan="1">HY40_2</td><td rowspan="1" colspan="1">
                  <named-content xmlns:xlink="http://www.w3.org/1999/xlink" content-type="dwc:verbatimCoordinates" xlink:type="simple"><named-content content-type="geo-json" specific-use="{&#34;type&#34;:&#34;Point&#34;,&#34;coordinates&#34;:[-16.300278,33.093889]}" id="NCID0EX2BG" xlink:type="simple">33°05'38"N/16°18'01"W</named-content></named-content>
                </td><td rowspan="1" colspan="1">
                  <ext-link xmlns:xlink="http://www.w3.org/1999/xlink" ext-link-type="gen" xlink:href="MG575089" xlink:type="simple">MG575089</ext-link>
                </td><td rowspan="1" colspan="1">–</td></tr><tr><td rowspan="1" colspan="1">
                  <italic><tp:taxon-name><tp:taxon-name-part taxon-name-part-type="genus" reg="Hystricella">Hystricella</tp:taxon-name-part> <tp:taxon-name-part taxon-name-part-type="species" reg="echinulata">echinulata</tp:taxon-name-part></tp:taxon-name></italic>
                </td><td rowspan="1" colspan="1">HY40_3</td><td rowspan="1" colspan="1">
                  <named-content xmlns:xlink="http://www.w3.org/1999/xlink" content-type="dwc:verbatimCoordinates" xlink:type="simple"><named-content content-type="geo-json" specific-use="{&#34;type&#34;:&#34;Point&#34;,&#34;coordinates&#34;:[-16.300278,33.093889]}" id="NCID0EC4BG" xlink:type="simple">33°05'38"N/16°18'01"W</named-content></named-content>
                </td><td rowspan="1" colspan="1">
                  <ext-link xmlns:xlink="http://www.w3.org/1999/xlink" ext-link-type="gen" xlink:href="MG575090" xlink:type="simple">MG575090</ext-link>
                </td><td rowspan="1" colspan="1">–</td></tr><tr><td rowspan="1" colspan="1">
                  <italic><tp:taxon-name><tp:taxon-name-part taxon-name-part-type="genus" reg="Hystricella">Hystricella</tp:taxon-name-part> <tp:taxon-name-part taxon-name-part-type="species" reg="echinulata">echinulata</tp:taxon-name-part></tp:taxon-name></italic>
                </td><td rowspan="1" colspan="1">MN3004</td><td rowspan="1" colspan="1">
                  <named-content xmlns:xlink="http://www.w3.org/1999/xlink" content-type="dwc:verbatimCoordinates" xlink:type="simple"><named-content content-type="geo-json" specific-use="{&#34;type&#34;:&#34;Point&#34;,&#34;coordinates&#34;:[-16.303889,33.093333]}" id="NCID0EN5BG" xlink:type="simple">33°05'36"N/16°18'14"W</named-content></named-content>
                </td><td rowspan="1" colspan="1">
                  <ext-link xmlns:xlink="http://www.w3.org/1999/xlink" ext-link-type="gen" xlink:href="MG575091" xlink:type="simple">MG575091</ext-link>
                </td><td rowspan="1" colspan="1">–</td></tr><tr><td rowspan="1" colspan="1">
                  <italic><tp:taxon-name><tp:taxon-name-part taxon-name-part-type="genus" reg="Hystricella">Hystricella</tp:taxon-name-part> <tp:taxon-name-part taxon-name-part-type="species" reg="echinulata">echinulata</tp:taxon-name-part></tp:taxon-name></italic>
                </td><td rowspan="1" colspan="1">MN3006</td><td rowspan="1" colspan="1">
                  <named-content xmlns:xlink="http://www.w3.org/1999/xlink" content-type="dwc:verbatimCoordinates" xlink:type="simple"><named-content content-type="geo-json" specific-use="{&#34;type&#34;:&#34;Point&#34;,&#34;coordinates&#34;:[-16.303889,33.091389]}" id="NCID0EY6BG" xlink:type="simple">33°05'29"N/16°18'14"W</named-content></named-content>
                </td><td rowspan="1" colspan="1">
                  <ext-link xmlns:xlink="http://www.w3.org/1999/xlink" ext-link-type="gen" xlink:href="MG575092" xlink:type="simple">MG575092</ext-link>
                </td><td rowspan="1" colspan="1">–</td></tr><tr><td rowspan="1" colspan="1">
                  <italic><tp:taxon-name><tp:taxon-name-part taxon-name-part-type="genus" reg="Hystricella">Hystricella</tp:taxon-name-part> <tp:taxon-name-part taxon-name-part-type="species" reg="echinulata">echinulata</tp:taxon-name-part></tp:taxon-name></italic>
                </td><td rowspan="1" colspan="1">MN3010</td><td rowspan="1" colspan="1">
                  <named-content xmlns:xlink="http://www.w3.org/1999/xlink" content-type="dwc:verbatimCoordinates" xlink:type="simple"><named-content content-type="geo-json" specific-use="{&#34;type&#34;:&#34;Point&#34;,&#34;coordinates&#34;:[-16.300278,33.093889]}" id="NCID0EEBAI" xlink:type="simple">33°05'38"N/16°18'01"W</named-content></named-content>
                </td><td rowspan="1" colspan="1">
                  <ext-link xmlns:xlink="http://www.w3.org/1999/xlink" ext-link-type="gen" xlink:href="MG575093" xlink:type="simple">MG575093</ext-link>
                </td><td rowspan="1" colspan="1">–</td></tr><tr><td rowspan="1" colspan="1">
                  <italic><tp:taxon-name><tp:taxon-name-part taxon-name-part-type="genus" reg="Hystricella">Hystricella</tp:taxon-name-part> <tp:taxon-name-part taxon-name-part-type="species" reg="bicarinata">bicarinata</tp:taxon-name-part><tp:taxon-name-part taxon-name-part-type="uncertainty-rank">x</tp:taxon-name-part><tp:taxon-name-part taxon-name-part-type="subspecies" reg="echinulata">echinulata</tp:taxon-name-part></tp:taxon-name></italic></td><td rowspan="1" colspan="1">HY06_1</td><td rowspan="1" colspan="1">
                  <named-content xmlns:xlink="http://www.w3.org/1999/xlink" content-type="dwc:verbatimCoordinates" xlink:type="simple"><named-content content-type="geo-json" specific-use="{&#34;type&#34;:&#34;Point&#34;,&#34;coordinates&#34;:[-16.323056,33.095000]}" id="NCID0ESCAI" xlink:type="simple">33°05'42"N/16°19'23"W</named-content></named-content>
                </td><td rowspan="1" colspan="1">
                  <ext-link xmlns:xlink="http://www.w3.org/1999/xlink" ext-link-type="gen" xlink:href="MG575094" xlink:type="simple">MG575094</ext-link>
                </td><td rowspan="1" colspan="1">–</td></tr><tr><td rowspan="1" colspan="1">
                  <italic><tp:taxon-name><tp:taxon-name-part taxon-name-part-type="genus" reg="Hystricella">Hystricella</tp:taxon-name-part> <tp:taxon-name-part taxon-name-part-type="species" reg="bicarinata">bicarinata</tp:taxon-name-part> <tp:taxon-name-part taxon-name-part-type="uncertainty-rank">x</tp:taxon-name-part> <tp:taxon-name-part taxon-name-part-type="subspecies" reg="echinulata">echinulata</tp:taxon-name-part></tp:taxon-name></italic></td><td rowspan="1" colspan="1">HY35_1</td><td rowspan="1" colspan="1">
                  <named-content xmlns:xlink="http://www.w3.org/1999/xlink" content-type="dwc:verbatimCoordinates" xlink:type="simple"><named-content content-type="geo-json" specific-use="{&#34;type&#34;:&#34;Point&#34;,&#34;coordinates&#34;:[-16.306944,33.093056]}" id="NCID0EAEAI" xlink:type="simple">33°05'35"N/16°18'25"W</named-content></named-content>
                </td><td rowspan="1" colspan="1">
                  <ext-link xmlns:xlink="http://www.w3.org/1999/xlink" ext-link-type="gen" xlink:href="MG575095" xlink:type="simple">MG575095</ext-link>
                </td><td rowspan="1" colspan="1">–</td></tr><tr><td rowspan="1" colspan="1">
                  <italic><tp:taxon-name><tp:taxon-name-part taxon-name-part-type="genus" reg="Hystricella">Hystricella</tp:taxon-name-part> <tp:taxon-name-part taxon-name-part-type="species" reg="bicarinata">bicarinata</tp:taxon-name-part> <tp:taxon-name-part taxon-name-part-type="uncertainty-rank">x</tp:taxon-name-part> <tp:taxon-name-part taxon-name-part-type="subspecies" reg="echinulata">echinulata</tp:taxon-name-part></tp:taxon-name></italic></td><td rowspan="1" colspan="1">HY35_2</td><td rowspan="1" colspan="1">
                  <named-content xmlns:xlink="http://www.w3.org/1999/xlink" content-type="dwc:verbatimCoordinates" xlink:type="simple"><named-content content-type="geo-json" specific-use="{&#34;type&#34;:&#34;Point&#34;,&#34;coordinates&#34;:[-16.306944,33.093056]}" id="NCID0EOFAI" xlink:type="simple">33°05'35"N/16°18'25"W</named-content></named-content>
                </td><td rowspan="1" colspan="1">
                  <ext-link xmlns:xlink="http://www.w3.org/1999/xlink" ext-link-type="gen" xlink:href="MG575096" xlink:type="simple">MG575096</ext-link>
                </td><td rowspan="1" colspan="1">–</td></tr><tr><td rowspan="1" colspan="1">
                  <italic><tp:taxon-name><tp:taxon-name-part taxon-name-part-type="genus" reg="Hystricella">Hystricella</tp:taxon-name-part> <tp:taxon-name-part taxon-name-part-type="species" reg="bicarinata">bicarinata</tp:taxon-name-part> <tp:taxon-name-part taxon-name-part-type="uncertainty-rank">x</tp:taxon-name-part> <tp:taxon-name-part taxon-name-part-type="subspecies" reg="echinulata">echinulata</tp:taxon-name-part></tp:taxon-name></italic></td><td rowspan="1" colspan="1">HY35_3</td><td rowspan="1" colspan="1">
                  <named-content xmlns:xlink="http://www.w3.org/1999/xlink" content-type="dwc:verbatimCoordinates" xlink:type="simple"><named-content content-type="geo-json" specific-use="{&#34;type&#34;:&#34;Point&#34;,&#34;coordinates&#34;:[-16.306944,33.093056]}" id="NCID0E3GAI" xlink:type="simple">33°05'35"N/16°18'25"W</named-content></named-content>
                </td><td rowspan="1" colspan="1">
                  <ext-link xmlns:xlink="http://www.w3.org/1999/xlink" ext-link-type="gen" xlink:href="MG575097" xlink:type="simple">MG575097</ext-link>
                </td><td rowspan="1" colspan="1">–</td></tr><tr><td rowspan="1" colspan="1">
                  <italic><tp:taxon-name><tp:taxon-name-part taxon-name-part-type="genus" reg="Hystricella">Hystricella</tp:taxon-name-part> <tp:taxon-name-part taxon-name-part-type="species" reg="bicarinata">bicarinata</tp:taxon-name-part> <tp:taxon-name-part taxon-name-part-type="uncertainty-rank">x</tp:taxon-name-part> <tp:taxon-name-part taxon-name-part-type="subspecies" reg="echinulata">echinulata</tp:taxon-name-part></tp:taxon-name></italic></td><td rowspan="1" colspan="1">HY36_1</td><td rowspan="1" colspan="1">
                  <named-content xmlns:xlink="http://www.w3.org/1999/xlink" content-type="dwc:verbatimCoordinates" xlink:type="simple"><named-content content-type="geo-json" specific-use="{&#34;type&#34;:&#34;Point&#34;,&#34;coordinates&#34;:[-16.325556,33.099167]}" id="NCID0EKIAI" xlink:type="simple">33°05'57"N/16°19'32"W</named-content></named-content>
                </td><td rowspan="1" colspan="1">
                  <ext-link xmlns:xlink="http://www.w3.org/1999/xlink" ext-link-type="gen" xlink:href="MG575098" xlink:type="simple">MG575098</ext-link>
                </td><td rowspan="1" colspan="1">–</td></tr><tr><td rowspan="1" colspan="1">
                  <italic><tp:taxon-name><tp:taxon-name-part taxon-name-part-type="genus" reg="Hystricella">Hystricella</tp:taxon-name-part> <tp:taxon-name-part taxon-name-part-type="species" reg="bicarinata">bicarinata</tp:taxon-name-part> <tp:taxon-name-part taxon-name-part-type="uncertainty-rank">x</tp:taxon-name-part> <tp:taxon-name-part taxon-name-part-type="subspecies" reg="echinulata">echinulata</tp:taxon-name-part></tp:taxon-name></italic></td><td rowspan="1" colspan="1">HY36_2</td><td rowspan="1" colspan="1">
                  <named-content xmlns:xlink="http://www.w3.org/1999/xlink" content-type="dwc:verbatimCoordinates" xlink:type="simple"><named-content content-type="geo-json" specific-use="{&#34;type&#34;:&#34;Point&#34;,&#34;coordinates&#34;:[-16.325556,33.099167]}" id="NCID0EYJAI" xlink:type="simple">33°05'57"N/16°19'32"W</named-content></named-content>
                </td><td rowspan="1" colspan="1">
                  <ext-link xmlns:xlink="http://www.w3.org/1999/xlink" ext-link-type="gen" xlink:href="MG575099" xlink:type="simple">MG575099</ext-link>
                </td><td rowspan="1" colspan="1">–</td></tr><tr><td rowspan="1" colspan="1">
                  <italic><tp:taxon-name><tp:taxon-name-part taxon-name-part-type="genus" reg="Hystricella">Hystricella</tp:taxon-name-part> <tp:taxon-name-part taxon-name-part-type="species" reg="bicarinata">bicarinata</tp:taxon-name-part> <tp:taxon-name-part taxon-name-part-type="uncertainty-rank">x</tp:taxon-name-part> <tp:taxon-name-part taxon-name-part-type="subspecies" reg="echinulata">echinulata</tp:taxon-name-part></tp:taxon-name></italic></td><td rowspan="1" colspan="1">HY36_3</td><td rowspan="1" colspan="1">
                  <named-content xmlns:xlink="http://www.w3.org/1999/xlink" content-type="dwc:verbatimCoordinates" xlink:type="simple"><named-content content-type="geo-json" specific-use="{&#34;type&#34;:&#34;Point&#34;,&#34;coordinates&#34;:[-16.325556,33.099167]}" id="NCID0EGLAI" xlink:type="simple">33°05'57"N/16°19'32"W</named-content></named-content>
                </td><td rowspan="1" colspan="1">
                  <ext-link xmlns:xlink="http://www.w3.org/1999/xlink" ext-link-type="gen" xlink:href="MG575100" xlink:type="simple">MG575100</ext-link>
                </td><td rowspan="1" colspan="1">–</td></tr><tr><td rowspan="1" colspan="1">
                  <italic><tp:taxon-name><tp:taxon-name-part taxon-name-part-type="genus" reg="Hystricella">Hystricella</tp:taxon-name-part> <tp:taxon-name-part taxon-name-part-type="species" reg="bicarinata">bicarinata</tp:taxon-name-part> <tp:taxon-name-part taxon-name-part-type="uncertainty-rank">x</tp:taxon-name-part> <tp:taxon-name-part taxon-name-part-type="subspecies" reg="echinulata">echinulata</tp:taxon-name-part></tp:taxon-name></italic></td><td rowspan="1" colspan="1">HY37_1</td><td rowspan="1" colspan="1">
                  <named-content xmlns:xlink="http://www.w3.org/1999/xlink" content-type="dwc:verbatimCoordinates" xlink:type="simple"><named-content content-type="geo-json" specific-use="{&#34;type&#34;:&#34;Point&#34;,&#34;coordinates&#34;:[-16.323611,33.102500]}" id="NCID0EUMAI" xlink:type="simple">33°06'09"N/16°19'25"W</named-content></named-content>
                </td><td rowspan="1" colspan="1">
                  <ext-link xmlns:xlink="http://www.w3.org/1999/xlink" ext-link-type="gen" xlink:href="MG575101" xlink:type="simple">MG575101</ext-link>
                </td><td rowspan="1" colspan="1">–</td></tr><tr><td rowspan="1" colspan="1">
                  <italic><tp:taxon-name><tp:taxon-name-part taxon-name-part-type="genus" reg="Hystricella">Hystricella</tp:taxon-name-part> <tp:taxon-name-part taxon-name-part-type="species" reg="bicarinata">bicarinata</tp:taxon-name-part> <tp:taxon-name-part taxon-name-part-type="uncertainty-rank">x</tp:taxon-name-part> <tp:taxon-name-part taxon-name-part-type="subspecies" reg="echinulata">echinulata</tp:taxon-name-part></tp:taxon-name></italic></td><td rowspan="1" colspan="1">HY37_2</td><td rowspan="1" colspan="1">
                  <named-content xmlns:xlink="http://www.w3.org/1999/xlink" content-type="dwc:verbatimCoordinates" xlink:type="simple"><named-content content-type="geo-json" specific-use="{&#34;type&#34;:&#34;Point&#34;,&#34;coordinates&#34;:[-16.323611,33.102500]}" id="NCID0ECOAI" xlink:type="simple">33°06'09"N/16°19'25"W</named-content></named-content>
                </td><td rowspan="1" colspan="1">
                  <ext-link xmlns:xlink="http://www.w3.org/1999/xlink" ext-link-type="gen" xlink:href="MG575102" xlink:type="simple">MG575102</ext-link>
                </td><td rowspan="1" colspan="1">
                  <ext-link xmlns:xlink="http://www.w3.org/1999/xlink" ext-link-type="gen" xlink:href="MG575194" xlink:type="simple">MG575194</ext-link>
                </td></tr><tr><td rowspan="1" colspan="1">
                  <italic><tp:taxon-name><tp:taxon-name-part taxon-name-part-type="genus" reg="Hystricella">Hystricella</tp:taxon-name-part> <tp:taxon-name-part taxon-name-part-type="species" reg="bicarinata">bicarinata</tp:taxon-name-part> <tp:taxon-name-part taxon-name-part-type="uncertainty-rank">x</tp:taxon-name-part> <tp:taxon-name-part taxon-name-part-type="subspecies" reg="echinulata">echinulata</tp:taxon-name-part></tp:taxon-name></italic></td><td rowspan="1" colspan="1">MN3007</td><td rowspan="1" colspan="1">
                  <named-content xmlns:xlink="http://www.w3.org/1999/xlink" content-type="dwc:verbatimCoordinates" xlink:type="simple"><named-content content-type="geo-json" specific-use="{&#34;type&#34;:&#34;Point&#34;,&#34;coordinates&#34;:[-16.306944,33.093056]}" id="NCID0EWPAI" xlink:type="simple">33°05'35"N/16°18'25"W</named-content></named-content>
                </td><td rowspan="1" colspan="1">
                  <ext-link xmlns:xlink="http://www.w3.org/1999/xlink" ext-link-type="gen" xlink:href="MG575103" xlink:type="simple">MG575103</ext-link>
                </td><td rowspan="1" colspan="1">–</td></tr><tr><td rowspan="1" colspan="1">
                  <italic><tp:taxon-name><tp:taxon-name-part taxon-name-part-type="genus" reg="Hystricella">Hystricella</tp:taxon-name-part> <tp:taxon-name-part taxon-name-part-type="species" reg="bicarinata">bicarinata</tp:taxon-name-part> <tp:taxon-name-part taxon-name-part-type="uncertainty-rank">x</tp:taxon-name-part> <tp:taxon-name-part taxon-name-part-type="subspecies" reg="echinulata">echinulata</tp:taxon-name-part></tp:taxon-name></italic></td><td rowspan="1" colspan="1">MN3011</td><td rowspan="1" colspan="1">
                  <named-content xmlns:xlink="http://www.w3.org/1999/xlink" content-type="dwc:verbatimCoordinates" xlink:type="simple"><named-content content-type="geo-json" specific-use="{&#34;type&#34;:&#34;Point&#34;,&#34;coordinates&#34;:[-16.323611,33.102500]}" id="NCID0EERAI" xlink:type="simple">33°06'09"N/16°19'25"W</named-content></named-content>
                </td><td rowspan="1" colspan="1">
                  <ext-link xmlns:xlink="http://www.w3.org/1999/xlink" ext-link-type="gen" xlink:href="MG575104" xlink:type="simple">MG575104</ext-link>
                </td><td rowspan="1" colspan="1">–</td></tr><tr><td rowspan="1" colspan="1">
                  <italic><tp:taxon-name><tp:taxon-name-part taxon-name-part-type="genus" reg="Hystricella">Hystricella</tp:taxon-name-part> <tp:taxon-name-part taxon-name-part-type="species" reg="bicarinata">bicarinata</tp:taxon-name-part> <tp:taxon-name-part taxon-name-part-type="uncertainty-rank">x</tp:taxon-name-part> <tp:taxon-name-part taxon-name-part-type="subspecies" reg="echinulata">echinulata</tp:taxon-name-part></tp:taxon-name></italic></td><td rowspan="1" colspan="1">MN3015</td><td rowspan="1" colspan="1">
                  <named-content xmlns:xlink="http://www.w3.org/1999/xlink" content-type="dwc:verbatimCoordinates" xlink:type="simple"><named-content content-type="geo-json" specific-use="{&#34;type&#34;:&#34;Point&#34;,&#34;coordinates&#34;:[-16.325556,33.099167]}" id="NCID0ESSAI" xlink:type="simple">33°05'57"N/16°19'32"W</named-content></named-content>
                </td><td rowspan="1" colspan="1">
                  <ext-link xmlns:xlink="http://www.w3.org/1999/xlink" ext-link-type="gen" xlink:href="MG575105" xlink:type="simple">MG575105</ext-link>
                </td><td rowspan="1" colspan="1">–</td></tr><tr><td rowspan="1" colspan="1">
                  <italic><tp:taxon-name><tp:taxon-name-part taxon-name-part-type="genus" reg="Hystricella">Hystricella</tp:taxon-name-part> <tp:taxon-name-part taxon-name-part-type="species" reg="bicarinata">bicarinata</tp:taxon-name-part> <tp:taxon-name-part taxon-name-part-type="uncertainty-rank">x</tp:taxon-name-part> <tp:taxon-name-part taxon-name-part-type="subspecies" reg="echinulata">echinulata</tp:taxon-name-part></tp:taxon-name></italic></td><td rowspan="1" colspan="1">MN3026</td><td rowspan="1" colspan="1">
                  <named-content xmlns:xlink="http://www.w3.org/1999/xlink" content-type="dwc:verbatimCoordinates" xlink:type="simple"><named-content content-type="geo-json" specific-use="{&#34;type&#34;:&#34;Point&#34;,&#34;coordinates&#34;:[-16.323056,33.095000]}" id="NCID0EAUAI" xlink:type="simple">33°05'42"N/16°19'23"W</named-content></named-content>
                </td><td rowspan="1" colspan="1">
                  <ext-link xmlns:xlink="http://www.w3.org/1999/xlink" ext-link-type="gen" xlink:href="MG575106" xlink:type="simple">MG575106</ext-link>
                </td><td rowspan="1" colspan="1">–</td></tr><tr><td rowspan="1" colspan="1">
                  <italic><tp:taxon-name><tp:taxon-name-part taxon-name-part-type="genus" reg="Hystricella">Hystricella</tp:taxon-name-part> <tp:taxon-name-part taxon-name-part-type="species" reg="bicarinata">bicarinata</tp:taxon-name-part> <tp:taxon-name-part taxon-name-part-type="uncertainty-rank">x</tp:taxon-name-part> <tp:taxon-name-part taxon-name-part-type="subspecies" reg="echinulata">echinulata</tp:taxon-name-part></tp:taxon-name></italic></td><td rowspan="1" colspan="1">MN3027</td><td rowspan="1" colspan="1">
                  <named-content xmlns:xlink="http://www.w3.org/1999/xlink" content-type="dwc:verbatimCoordinates" xlink:type="simple"><named-content content-type="geo-json" specific-use="{&#34;type&#34;:&#34;Point&#34;,&#34;coordinates&#34;:[-16.314722,33.071111]}" id="NCID0EOVAI" xlink:type="simple">33°04'16"N/16°18'53"W</named-content></named-content>
                </td><td rowspan="1" colspan="1">
                  <ext-link xmlns:xlink="http://www.w3.org/1999/xlink" ext-link-type="gen" xlink:href="MG575107" xlink:type="simple">MG575107</ext-link>
                </td><td rowspan="1" colspan="1">–</td></tr><tr><td rowspan="1" colspan="1">
                  <italic><tp:taxon-name><tp:taxon-name-part taxon-name-part-type="genus" reg="Wollastonia">Wollastonia</tp:taxon-name-part> <tp:taxon-name-part taxon-name-part-type="species" reg="jessicae">jessicae</tp:taxon-name-part> <tp:taxon-name-part taxon-name-part-type="subspecies" reg="jessicae">jessicae</tp:taxon-name-part></tp:taxon-name></italic>
                </td><td rowspan="1" colspan="1">HY05_1</td><td rowspan="1" colspan="1">
                  <named-content xmlns:xlink="http://www.w3.org/1999/xlink" content-type="dwc:verbatimCoordinates" xlink:type="simple"><named-content content-type="geo-json" specific-use="{&#34;type&#34;:&#34;Point&#34;,&#34;coordinates&#34;:[-16.326389,33.062222]}" id="NCID0E4WAI" xlink:type="simple">33°03'44"N/16°19'35"W</named-content></named-content>
                </td><td rowspan="1" colspan="1">
                  <ext-link xmlns:xlink="http://www.w3.org/1999/xlink" ext-link-type="gen" xlink:href="MG575108" xlink:type="simple">MG575108</ext-link>
                </td><td rowspan="1" colspan="1">
                  <ext-link xmlns:xlink="http://www.w3.org/1999/xlink" ext-link-type="gen" xlink:href="MG575195" xlink:type="simple">MG575195</ext-link>
                </td></tr><tr><td rowspan="1" colspan="1">
                  <italic><tp:taxon-name><tp:taxon-name-part taxon-name-part-type="genus" reg="Wollastonia">Wollastonia</tp:taxon-name-part> <tp:taxon-name-part taxon-name-part-type="species" reg="jessicae">jessicae</tp:taxon-name-part> <tp:taxon-name-part taxon-name-part-type="subspecies" reg="jessicae">jessicae</tp:taxon-name-part></tp:taxon-name></italic>
                </td><td rowspan="1" colspan="1">HY05_2</td><td rowspan="1" colspan="1">
                  <named-content xmlns:xlink="http://www.w3.org/1999/xlink" content-type="dwc:verbatimCoordinates" xlink:type="simple"><named-content content-type="geo-json" specific-use="{&#34;type&#34;:&#34;Point&#34;,&#34;coordinates&#34;:[-16.326389,33.062222]}" id="NCID0ESYAI" xlink:type="simple">33°03'44"N/16°19'35"W</named-content></named-content>
                </td><td rowspan="1" colspan="1">
                  <ext-link xmlns:xlink="http://www.w3.org/1999/xlink" ext-link-type="gen" xlink:href="MG575109" xlink:type="simple">MG575109</ext-link>
                </td><td rowspan="1" colspan="1">–</td></tr><tr><td rowspan="1" colspan="1">
                  <italic><tp:taxon-name><tp:taxon-name-part taxon-name-part-type="genus" reg="Wollastonia">Wollastonia</tp:taxon-name-part> <tp:taxon-name-part taxon-name-part-type="species" reg="jessicae">jessicae</tp:taxon-name-part> <tp:taxon-name-part taxon-name-part-type="subspecies" reg="jessicae">jessicae</tp:taxon-name-part></tp:taxon-name></italic>
                </td><td rowspan="1" colspan="1">HY05_3</td><td rowspan="1" colspan="1">
                  <named-content xmlns:xlink="http://www.w3.org/1999/xlink" content-type="dwc:verbatimCoordinates" xlink:type="simple"><named-content content-type="geo-json" specific-use="{&#34;type&#34;:&#34;Point&#34;,&#34;coordinates&#34;:[-16.326389,33.062222]}" id="NCID0EB1AI" xlink:type="simple">33°03'44"N/16°19'35"W</named-content></named-content>
                </td><td rowspan="1" colspan="1">
                  <ext-link xmlns:xlink="http://www.w3.org/1999/xlink" ext-link-type="gen" xlink:href="MG575110" xlink:type="simple">MG575110</ext-link>
                </td><td rowspan="1" colspan="1">–</td></tr><tr><td rowspan="1" colspan="1">
                  <italic><tp:taxon-name><tp:taxon-name-part taxon-name-part-type="genus" reg="Wollastonia">Wollastonia</tp:taxon-name-part> <tp:taxon-name-part taxon-name-part-type="species" reg="jessicae">jessicae</tp:taxon-name-part> <tp:taxon-name-part taxon-name-part-type="subspecies" reg="jessicae">jessicae</tp:taxon-name-part></tp:taxon-name></italic>
                </td><td rowspan="1" colspan="1">HY34_1</td><td rowspan="1" colspan="1">
                  <named-content xmlns:xlink="http://www.w3.org/1999/xlink" content-type="dwc:verbatimCoordinates" xlink:type="simple"><named-content content-type="geo-json" specific-use="{&#34;type&#34;:&#34;Point&#34;,&#34;coordinates&#34;:[-16.328056,33.063056]}" id="NCID0EQ2AI" xlink:type="simple">33°03'47"N/16°19'41"W</named-content></named-content>
                </td><td rowspan="1" colspan="1">
                  <ext-link xmlns:xlink="http://www.w3.org/1999/xlink" ext-link-type="gen" xlink:href="MG575111" xlink:type="simple">MG575111</ext-link>
                </td><td rowspan="1" colspan="1">–</td></tr><tr><td rowspan="1" colspan="1">
                  <italic><tp:taxon-name><tp:taxon-name-part taxon-name-part-type="genus" reg="Wollastonia">Wollastonia</tp:taxon-name-part> <tp:taxon-name-part taxon-name-part-type="species" reg="jessicae">jessicae</tp:taxon-name-part> <tp:taxon-name-part taxon-name-part-type="subspecies" reg="jessicae">jessicae</tp:taxon-name-part></tp:taxon-name></italic>
                </td><td rowspan="1" colspan="1">HY34_2</td><td rowspan="1" colspan="1">
                  <named-content xmlns:xlink="http://www.w3.org/1999/xlink" content-type="dwc:verbatimCoordinates" xlink:type="simple"><named-content content-type="geo-json" specific-use="{&#34;type&#34;:&#34;Point&#34;,&#34;coordinates&#34;:[-16.328056,33.063056]}" id="NCID0E63AI" xlink:type="simple">33°03'47"N/16°19'41"W</named-content></named-content>
                </td><td rowspan="1" colspan="1">
                  <ext-link xmlns:xlink="http://www.w3.org/1999/xlink" ext-link-type="gen" xlink:href="MG575112" xlink:type="simple">MG575112</ext-link>
                </td><td rowspan="1" colspan="1">–</td></tr><tr><td rowspan="1" colspan="1">
                  <italic><tp:taxon-name><tp:taxon-name-part taxon-name-part-type="genus" reg="Wollastonia">Wollastonia</tp:taxon-name-part> <tp:taxon-name-part taxon-name-part-type="species" reg="jessicae">jessicae</tp:taxon-name-part> <tp:taxon-name-part taxon-name-part-type="subspecies" reg="jessicae">jessicae</tp:taxon-name-part></tp:taxon-name></italic>
                </td><td rowspan="1" colspan="1">HY34_3</td><td rowspan="1" colspan="1">
                  <named-content xmlns:xlink="http://www.w3.org/1999/xlink" content-type="dwc:verbatimCoordinates" xlink:type="simple"><named-content content-type="geo-json" specific-use="{&#34;type&#34;:&#34;Point&#34;,&#34;coordinates&#34;:[-16.328056,33.063056]}" id="NCID0EO5AI" xlink:type="simple">33°03'47"N/16°19'41"W</named-content></named-content>
                </td><td rowspan="1" colspan="1">
                  <ext-link xmlns:xlink="http://www.w3.org/1999/xlink" ext-link-type="gen" xlink:href="MG575113" xlink:type="simple">MG575113</ext-link>
                </td><td rowspan="1" colspan="1">–</td></tr><tr><td rowspan="1" colspan="1">
                  <italic><tp:taxon-name><tp:taxon-name-part taxon-name-part-type="genus" reg="Wollastonia">Wollastonia</tp:taxon-name-part> <tp:taxon-name-part taxon-name-part-type="species" reg="jessicae">jessicae</tp:taxon-name-part> <tp:taxon-name-part taxon-name-part-type="subspecies" reg="jessicae">jessicae</tp:taxon-name-part></tp:taxon-name></italic>
                </td><td rowspan="1" colspan="1">MN3017</td><td rowspan="1" colspan="1">
                  <named-content xmlns:xlink="http://www.w3.org/1999/xlink" content-type="dwc:verbatimCoordinates" xlink:type="simple"><named-content content-type="geo-json" specific-use="{&#34;type&#34;:&#34;Point&#34;,&#34;coordinates&#34;:[-16.328056,33.063056]}" id="NCID0E46AI" xlink:type="simple">33°03'47"N/16°19'41"W</named-content></named-content>
                </td><td rowspan="1" colspan="1">
                  <ext-link xmlns:xlink="http://www.w3.org/1999/xlink" ext-link-type="gen" xlink:href="MG575114" xlink:type="simple">MG575114</ext-link>
                </td><td rowspan="1" colspan="1">–</td></tr><tr><td rowspan="1" colspan="1">
                  <italic><tp:taxon-name><tp:taxon-name-part taxon-name-part-type="genus" reg="Wollastonia">Wollastonia</tp:taxon-name-part> <tp:taxon-name-part taxon-name-part-type="species" reg="jessicae">jessicae</tp:taxon-name-part> <tp:taxon-name-part taxon-name-part-type="subspecies" reg="jessicae">jessicae</tp:taxon-name-part></tp:taxon-name></italic>
                </td><td rowspan="1" colspan="1">MN3021</td><td rowspan="1" colspan="1">
                  <named-content xmlns:xlink="http://www.w3.org/1999/xlink" content-type="dwc:verbatimCoordinates" xlink:type="simple"><named-content content-type="geo-json" specific-use="{&#34;type&#34;:&#34;Point&#34;,&#34;coordinates&#34;:[-16.326389,33.062222]}" id="NCID0EMBBI" xlink:type="simple">33°03'44"N/16°19'35"W</named-content></named-content>
                </td><td rowspan="1" colspan="1">
                  <ext-link xmlns:xlink="http://www.w3.org/1999/xlink" ext-link-type="gen" xlink:href="MG575115" xlink:type="simple">MG575115</ext-link>
                </td><td rowspan="1" colspan="1">–</td></tr><tr><td rowspan="1" colspan="1">
                  <italic><tp:taxon-name><tp:taxon-name-part taxon-name-part-type="genus" reg="Wollastonia">Wollastonia</tp:taxon-name-part> <tp:taxon-name-part taxon-name-part-type="species" reg="jessicae">jessicae</tp:taxon-name-part> <tp:taxon-name-part taxon-name-part-type="subspecies" reg="monticola">monticola</tp:taxon-name-part></tp:taxon-name></italic>
                </td><td rowspan="1" colspan="1">HY03_1</td><td rowspan="1" colspan="1">
                  <named-content xmlns:xlink="http://www.w3.org/1999/xlink" content-type="dwc:verbatimCoordinates" xlink:type="simple"><named-content content-type="geo-json" specific-use="{&#34;type&#34;:&#34;Point&#34;,&#34;coordinates&#34;:[-16.314722,33.071111]}" id="NCID0E2CBI" xlink:type="simple">33°04'16"N/16°18'53"W</named-content></named-content>
                </td><td rowspan="1" colspan="1">
                  <ext-link xmlns:xlink="http://www.w3.org/1999/xlink" ext-link-type="gen" xlink:href="MG575116" xlink:type="simple">MG575116</ext-link>
                </td><td rowspan="1" colspan="1">–</td></tr><tr><td rowspan="1" colspan="1">
                  <italic><tp:taxon-name><tp:taxon-name-part taxon-name-part-type="genus" reg="Wollastonia">Wollastonia</tp:taxon-name-part> <tp:taxon-name-part taxon-name-part-type="species" reg="klausgrohi">klausgrohi</tp:taxon-name-part></tp:taxon-name></italic>
                </td><td rowspan="1" colspan="1">HY31_1</td><td rowspan="1" colspan="1">
                  <named-content xmlns:xlink="http://www.w3.org/1999/xlink" content-type="dwc:verbatimCoordinates" xlink:type="simple"><named-content content-type="geo-json" specific-use="{&#34;type&#34;:&#34;Point&#34;,&#34;coordinates&#34;:[-16.314444,33.068333]}" id="NCID0EGEBI" xlink:type="simple">33°04'06"N/16°18'52"W</named-content></named-content>
                </td><td rowspan="1" colspan="1">
                  <ext-link xmlns:xlink="http://www.w3.org/1999/xlink" ext-link-type="gen" xlink:href="MG575117" xlink:type="simple">MG575117</ext-link>
                </td><td rowspan="1" colspan="1">
                  <ext-link xmlns:xlink="http://www.w3.org/1999/xlink" ext-link-type="gen" xlink:href="MG575196" xlink:type="simple">MG575196</ext-link>
                </td></tr><tr><td rowspan="1" colspan="1">
                  <italic><tp:taxon-name><tp:taxon-name-part taxon-name-part-type="genus" reg="Wollastonia">Wollastonia</tp:taxon-name-part> <tp:taxon-name-part taxon-name-part-type="species" reg="klausgrohi">klausgrohi</tp:taxon-name-part></tp:taxon-name></italic>
                </td><td rowspan="1" colspan="1">HY31_2</td><td rowspan="1" colspan="1">
                  <named-content xmlns:xlink="http://www.w3.org/1999/xlink" content-type="dwc:verbatimCoordinates" xlink:type="simple"><named-content content-type="geo-json" specific-use="{&#34;type&#34;:&#34;Point&#34;,&#34;coordinates&#34;:[-16.314444,33.068333]}" id="NCID0EXFBI" xlink:type="simple">33°04'06"N/16°18'52"W</named-content></named-content>
                </td><td rowspan="1" colspan="1">
                  <ext-link xmlns:xlink="http://www.w3.org/1999/xlink" ext-link-type="gen" xlink:href="MG575118" xlink:type="simple">MG575118</ext-link>
                </td><td rowspan="1" colspan="1">–</td></tr><tr><td rowspan="1" colspan="1">
                  <italic><tp:taxon-name><tp:taxon-name-part taxon-name-part-type="genus" reg="Wollastonia">Wollastonia</tp:taxon-name-part> <tp:taxon-name-part taxon-name-part-type="species" reg="klausgrohi">klausgrohi</tp:taxon-name-part></tp:taxon-name></italic>
                </td><td rowspan="1" colspan="1">HY31_3</td><td rowspan="1" colspan="1">
                  <named-content xmlns:xlink="http://www.w3.org/1999/xlink" content-type="dwc:verbatimCoordinates" xlink:type="simple"><named-content content-type="geo-json" specific-use="{&#34;type&#34;:&#34;Point&#34;,&#34;coordinates&#34;:[-16.314444,33.068333]}" id="NCID0ECHBI" xlink:type="simple">33°04'06"N/16°18'52"W</named-content></named-content>
                </td><td rowspan="1" colspan="1">
                  <ext-link xmlns:xlink="http://www.w3.org/1999/xlink" ext-link-type="gen" xlink:href="MG575119" xlink:type="simple">MG575119</ext-link>
                </td><td rowspan="1" colspan="1">–</td></tr><tr><td rowspan="1" colspan="1">
                  <italic><tp:taxon-name><tp:taxon-name-part taxon-name-part-type="genus" reg="Wollastonia">Wollastonia</tp:taxon-name-part> <tp:taxon-name-part taxon-name-part-type="species" reg="klausgrohi">klausgrohi</tp:taxon-name-part></tp:taxon-name></italic>
                </td><td rowspan="1" colspan="1">MN3028</td><td rowspan="1" colspan="1">
                  <named-content xmlns:xlink="http://www.w3.org/1999/xlink" content-type="dwc:verbatimCoordinates" xlink:type="simple"><named-content content-type="geo-json" specific-use="{&#34;type&#34;:&#34;Point&#34;,&#34;coordinates&#34;:[-16.314167,33.068333]}" id="NCID0ENIBI" xlink:type="simple">33°04'06"N/16°18'51"W</named-content></named-content>
                </td><td rowspan="1" colspan="1">
                  <ext-link xmlns:xlink="http://www.w3.org/1999/xlink" ext-link-type="gen" xlink:href="MG575120" xlink:type="simple">MG575120</ext-link>
                </td><td rowspan="1" colspan="1">–</td></tr><tr><td rowspan="1" colspan="1">
                  <italic><tp:taxon-name><tp:taxon-name-part taxon-name-part-type="genus" reg="Wollastonia">Wollastonia</tp:taxon-name-part> <tp:taxon-name-part taxon-name-part-type="species" reg="leacockiana">leacockiana</tp:taxon-name-part></tp:taxon-name></italic>
                </td><td rowspan="1" colspan="1">HY01_1</td><td rowspan="1" colspan="1">
                  <named-content xmlns:xlink="http://www.w3.org/1999/xlink" content-type="dwc:verbatimCoordinates" xlink:type="simple"><named-content content-type="geo-json" specific-use="{&#34;type&#34;:&#34;Point&#34;,&#34;coordinates&#34;:[-16.367778,33.049167]}" id="NCID0EYJBI" xlink:type="simple">33°02'57"N/16°22'04"W</named-content></named-content>
                </td><td rowspan="1" colspan="1">
                  <ext-link xmlns:xlink="http://www.w3.org/1999/xlink" ext-link-type="gen" xlink:href="MG575121" xlink:type="simple">MG575121</ext-link>
                </td><td rowspan="1" colspan="1">–</td></tr><tr><td rowspan="1" colspan="1">
                  <italic><tp:taxon-name><tp:taxon-name-part taxon-name-part-type="genus" reg="Wollastonia">Wollastonia</tp:taxon-name-part> <tp:taxon-name-part taxon-name-part-type="species" reg="leacockiana">leacockiana</tp:taxon-name-part></tp:taxon-name></italic>
                </td><td rowspan="1" colspan="1">HY01_2</td><td rowspan="1" colspan="1">
                  <named-content xmlns:xlink="http://www.w3.org/1999/xlink" content-type="dwc:verbatimCoordinates" xlink:type="simple"><named-content content-type="geo-json" specific-use="{&#34;type&#34;:&#34;Point&#34;,&#34;coordinates&#34;:[-16.367778,33.049167]}" id="NCID0EDLBI" xlink:type="simple">33°02'57"N/16°22'04"W</named-content></named-content>
                </td><td rowspan="1" colspan="1">
                  <ext-link xmlns:xlink="http://www.w3.org/1999/xlink" ext-link-type="gen" xlink:href="MG575122" xlink:type="simple">MG575122</ext-link>
                </td><td rowspan="1" colspan="1">
                  <ext-link xmlns:xlink="http://www.w3.org/1999/xlink" ext-link-type="gen" xlink:href="MG575197" xlink:type="simple">MG575197</ext-link>
                </td></tr><tr><td rowspan="1" colspan="1">
                  <italic><tp:taxon-name><tp:taxon-name-part taxon-name-part-type="genus" reg="Wollastonia">Wollastonia</tp:taxon-name-part> <tp:taxon-name-part taxon-name-part-type="species" reg="leacockiana">leacockiana</tp:taxon-name-part></tp:taxon-name></italic>
                </td><td rowspan="1" colspan="1">MN3002</td><td rowspan="1" colspan="1">
                  <named-content xmlns:xlink="http://www.w3.org/1999/xlink" content-type="dwc:verbatimCoordinates" xlink:type="simple"><named-content content-type="geo-json" specific-use="{&#34;type&#34;:&#34;Point&#34;,&#34;coordinates&#34;:[-16.369722,33.044167]}" id="NCID0EUMBI" xlink:type="simple">33°02'39"N/16°22'11"W</named-content></named-content>
                </td><td rowspan="1" colspan="1">
                  <ext-link xmlns:xlink="http://www.w3.org/1999/xlink" ext-link-type="gen" xlink:href="MG575123" xlink:type="simple">MG575123</ext-link>
                </td><td rowspan="1" colspan="1">–</td></tr><tr><td rowspan="1" colspan="1">
                  <italic><tp:taxon-name><tp:taxon-name-part taxon-name-part-type="genus" reg="Wollastonia">Wollastonia</tp:taxon-name-part> <tp:taxon-name-part taxon-name-part-type="species" reg="leacockiana">leacockiana</tp:taxon-name-part></tp:taxon-name></italic>
                </td><td rowspan="1" colspan="1">MN3024</td><td rowspan="1" colspan="1">
                  <named-content xmlns:xlink="http://www.w3.org/1999/xlink" content-type="dwc:verbatimCoordinates" xlink:type="simple"><named-content content-type="geo-json" specific-use="{&#34;type&#34;:&#34;Point&#34;,&#34;coordinates&#34;:[-16.367778,33.049167]}" id="NCID0E6NBI" xlink:type="simple">33°02'57"N/16°22'04"W</named-content></named-content>
                </td><td rowspan="1" colspan="1">
                  <ext-link xmlns:xlink="http://www.w3.org/1999/xlink" ext-link-type="gen" xlink:href="MG575124" xlink:type="simple">MG575124</ext-link>
                </td><td rowspan="1" colspan="1">–</td></tr><tr><td rowspan="1" colspan="1">
                  <italic><tp:taxon-name><tp:taxon-name-part taxon-name-part-type="genus" reg="Wollastonia">Wollastonia</tp:taxon-name-part> <tp:taxon-name-part taxon-name-part-type="species" reg="oxytropis">oxytropis</tp:taxon-name-part></tp:taxon-name></italic>
                </td><td rowspan="1" colspan="1">HY38_1</td><td rowspan="1" colspan="1">
                  <named-content xmlns:xlink="http://www.w3.org/1999/xlink" content-type="dwc:verbatimCoordinates" xlink:type="simple"><named-content content-type="geo-json" specific-use="{&#34;type&#34;:&#34;Point&#34;,&#34;coordinates&#34;:[-16.298889,33.078333]}" id="NCID0EKPBI" xlink:type="simple">33°04'42"N/16°17'56"W</named-content></named-content>
                </td><td rowspan="1" colspan="1">
                  <ext-link xmlns:xlink="http://www.w3.org/1999/xlink" ext-link-type="gen" xlink:href="MG575125" xlink:type="simple">MG575125</ext-link>
                </td><td rowspan="1" colspan="1">
                  <ext-link xmlns:xlink="http://www.w3.org/1999/xlink" ext-link-type="gen" xlink:href="MG575198" xlink:type="simple">MG575198</ext-link>
                </td></tr><tr><td rowspan="1" colspan="1">
                  <italic><tp:taxon-name><tp:taxon-name-part taxon-name-part-type="genus" reg="Wollastonia">Wollastonia</tp:taxon-name-part> <tp:taxon-name-part taxon-name-part-type="species" reg="oxytropis">oxytropis</tp:taxon-name-part></tp:taxon-name></italic>
                </td><td rowspan="1" colspan="1">MN3001</td><td rowspan="1" colspan="1">
                  <named-content xmlns:xlink="http://www.w3.org/1999/xlink" content-type="dwc:verbatimCoordinates" xlink:type="simple"><named-content content-type="geo-json" specific-use="{&#34;type&#34;:&#34;Point&#34;,&#34;coordinates&#34;:[-16.305278,33.078611]}" id="NCID0E2QBI" xlink:type="simple">33°04'43"N/16°18'19"W</named-content></named-content>
                </td><td rowspan="1" colspan="1">
                  <ext-link xmlns:xlink="http://www.w3.org/1999/xlink" ext-link-type="gen" xlink:href="MG575126" xlink:type="simple">MG575126</ext-link>
                </td><td rowspan="1" colspan="1">–</td></tr><tr><td rowspan="1" colspan="1">
                  <italic><tp:taxon-name><tp:taxon-name-part taxon-name-part-type="genus" reg="Wollastonia">Wollastonia</tp:taxon-name-part> <tp:taxon-name-part taxon-name-part-type="species" reg="oxytropis">oxytropis</tp:taxon-name-part></tp:taxon-name></italic>
                </td><td rowspan="1" colspan="1">MN3013</td><td rowspan="1" colspan="1">
                  <named-content xmlns:xlink="http://www.w3.org/1999/xlink" content-type="dwc:verbatimCoordinates" xlink:type="simple"><named-content content-type="geo-json" specific-use="{&#34;type&#34;:&#34;Point&#34;,&#34;coordinates&#34;:[-16.298889,33.078333]}" id="NCID0EGSBI" xlink:type="simple">33°04'42"N/16°17'56"W</named-content></named-content>
                </td><td rowspan="1" colspan="1">
                  <ext-link xmlns:xlink="http://www.w3.org/1999/xlink" ext-link-type="gen" xlink:href="MG575127" xlink:type="simple">MG575127</ext-link>
                </td><td rowspan="1" colspan="1">–</td></tr><tr><td rowspan="1" colspan="1">
                  <italic><tp:taxon-name><tp:taxon-name-part taxon-name-part-type="genus" reg="Wollastonia">Wollastonia</tp:taxon-name-part> <tp:taxon-name-part taxon-name-part-type="species" reg="oxytropis">oxytropis</tp:taxon-name-part></tp:taxon-name></italic>
                </td><td rowspan="1" colspan="1">MN3048</td><td rowspan="1" colspan="1">
                  <named-content xmlns:xlink="http://www.w3.org/1999/xlink" content-type="dwc:verbatimCoordinates" xlink:type="simple"><named-content content-type="geo-json" specific-use="{&#34;type&#34;:&#34;Point&#34;,&#34;coordinates&#34;:[-16.299167,33.078056]}" id="NCID0ERTBI" xlink:type="simple">33°04'41"N/16°17'57"W</named-content></named-content>
                </td><td rowspan="1" colspan="1">
                  <ext-link xmlns:xlink="http://www.w3.org/1999/xlink" ext-link-type="gen" xlink:href="MG575128" xlink:type="simple">MG575128</ext-link>
                </td><td rowspan="1" colspan="1">–</td></tr><tr><td rowspan="1" colspan="1">
                  <italic><tp:taxon-name><tp:taxon-name-part taxon-name-part-type="genus" reg="Wollastonia">Wollastonia</tp:taxon-name-part> <tp:taxon-name-part taxon-name-part-type="species" reg="turricula">turricula</tp:taxon-name-part></tp:taxon-name></italic>
                </td><td rowspan="1" colspan="1">MN3000</td><td rowspan="1" colspan="1">
                  <named-content xmlns:xlink="http://www.w3.org/1999/xlink" content-type="dwc:verbatimCoordinates" xlink:type="simple"><named-content content-type="geo-json" specific-use="{&#34;type&#34;:&#34;Point&#34;,&#34;coordinates&#34;:[-16.280000,33.053611]}" id="NCID0E3UBI" xlink:type="simple">33°03'13"N/16°16'48"W</named-content></named-content>
                </td><td rowspan="1" colspan="1">
                  <ext-link xmlns:xlink="http://www.w3.org/1999/xlink" ext-link-type="gen" xlink:href="MG575129" xlink:type="simple">MG575129</ext-link>
                </td><td rowspan="1" colspan="1">–</td></tr><tr><td rowspan="1" colspan="1">
                  <italic><tp:taxon-name><tp:taxon-name-part taxon-name-part-type="genus" reg="Callina">Callina</tp:taxon-name-part> <tp:taxon-name-part taxon-name-part-type="species" reg="bulverii">bulverii</tp:taxon-name-part></tp:taxon-name></italic>
                </td><td rowspan="1" colspan="1">DI04_1</td><td rowspan="1" colspan="1">
                  <named-content xmlns:xlink="http://www.w3.org/1999/xlink" content-type="dwc:verbatimCoordinates" xlink:type="simple"><named-content content-type="geo-json" specific-use="{&#34;type&#34;:&#34;Point&#34;,&#34;coordinates&#34;:[-16.311389,33.080833]}" id="NCID0EHWBI" xlink:type="simple">33°04'51"N/16°18'41"W</named-content></named-content>
                </td><td rowspan="1" colspan="1">
                  <ext-link xmlns:xlink="http://www.w3.org/1999/xlink" ext-link-type="gen" xlink:href="MG575130" xlink:type="simple">MG575130</ext-link>
                </td><td rowspan="1" colspan="1">–</td></tr><tr><td rowspan="1" colspan="1">
                  <italic><tp:taxon-name><tp:taxon-name-part taxon-name-part-type="genus" reg="Callina">Callina</tp:taxon-name-part> <tp:taxon-name-part taxon-name-part-type="species" reg="bulverii">bulverii</tp:taxon-name-part></tp:taxon-name></italic>
                </td><td rowspan="1" colspan="1">DI15_2</td><td rowspan="1" colspan="1">
                  <named-content xmlns:xlink="http://www.w3.org/1999/xlink" content-type="dwc:verbatimCoordinates" xlink:type="simple"><named-content content-type="geo-json" specific-use="{&#34;type&#34;:&#34;Point&#34;,&#34;coordinates&#34;:[-16.314722,33.071111]}" id="NCID0ESXBI" xlink:type="simple">33°04'16"N/16°18'53"W</named-content></named-content>
                </td><td rowspan="1" colspan="1">
                  <ext-link xmlns:xlink="http://www.w3.org/1999/xlink" ext-link-type="gen" xlink:href="MG575131" xlink:type="simple">MG575131</ext-link>
                </td><td rowspan="1" colspan="1">
                  <ext-link xmlns:xlink="http://www.w3.org/1999/xlink" ext-link-type="gen" xlink:href="MG575199" xlink:type="simple">MG575199</ext-link>
                </td></tr><tr><td rowspan="1" colspan="1">
                  <italic><tp:taxon-name><tp:taxon-name-part taxon-name-part-type="genus" reg="Callina">Callina</tp:taxon-name-part> <tp:taxon-name-part taxon-name-part-type="species" reg="bulverii">bulverii</tp:taxon-name-part></tp:taxon-name></italic>
                </td><td rowspan="1" colspan="1">DI15_3</td><td rowspan="1" colspan="1">
                  <named-content xmlns:xlink="http://www.w3.org/1999/xlink" content-type="dwc:verbatimCoordinates" xlink:type="simple"><named-content content-type="geo-json" specific-use="{&#34;type&#34;:&#34;Point&#34;,&#34;coordinates&#34;:[-16.314722,33.071111]}" id="NCID0EDZBI" xlink:type="simple">33°04'16"N/16°18'53"W</named-content></named-content>
                </td><td rowspan="1" colspan="1">
                  <ext-link xmlns:xlink="http://www.w3.org/1999/xlink" ext-link-type="gen" xlink:href="MG575132" xlink:type="simple">MG575132</ext-link>
                </td><td rowspan="1" colspan="1">–</td></tr><tr><td rowspan="1" colspan="1">
                  <italic><tp:taxon-name><tp:taxon-name-part taxon-name-part-type="genus" reg="Callina">Callina</tp:taxon-name-part> <tp:taxon-name-part taxon-name-part-type="species" reg="bulverii">bulverii</tp:taxon-name-part></tp:taxon-name></italic>
                </td><td rowspan="1" colspan="1">DI27_1</td><td rowspan="1" colspan="1">
                  <named-content xmlns:xlink="http://www.w3.org/1999/xlink" content-type="dwc:verbatimCoordinates" xlink:type="simple"><named-content content-type="geo-json" specific-use="{&#34;type&#34;:&#34;Point&#34;,&#34;coordinates&#34;:[-16.314444,33.068333]}" id="NCID0EO1BI" xlink:type="simple">33°04'06"N/16°18'52"W</named-content></named-content>
                </td><td rowspan="1" colspan="1">
                  <ext-link xmlns:xlink="http://www.w3.org/1999/xlink" ext-link-type="gen" xlink:href="MG575133" xlink:type="simple">MG575133</ext-link>
                </td><td rowspan="1" colspan="1">–</td></tr><tr><td rowspan="1" colspan="1">
                  <italic><tp:taxon-name><tp:taxon-name-part taxon-name-part-type="genus" reg="Callina">Callina</tp:taxon-name-part> <tp:taxon-name-part taxon-name-part-type="species" reg="bulverii">bulverii</tp:taxon-name-part></tp:taxon-name></italic>
                </td><td rowspan="1" colspan="1">DI28_1</td><td rowspan="1" colspan="1">
                  <named-content xmlns:xlink="http://www.w3.org/1999/xlink" content-type="dwc:verbatimCoordinates" xlink:type="simple"><named-content content-type="geo-json" specific-use="{&#34;type&#34;:&#34;Point&#34;,&#34;coordinates&#34;:[-16.330000,33.077222]}" id="NCID0EZ2BI" xlink:type="simple">33°04'38"N/16°19'48"W</named-content></named-content>
                </td><td rowspan="1" colspan="1">
                  <ext-link xmlns:xlink="http://www.w3.org/1999/xlink" ext-link-type="gen" xlink:href="MG575134" xlink:type="simple">MG575134</ext-link>
                </td><td rowspan="1" colspan="1">–</td></tr><tr><td rowspan="1" colspan="1">
                  <italic><tp:taxon-name><tp:taxon-name-part taxon-name-part-type="genus" reg="Callina">Callina</tp:taxon-name-part> <tp:taxon-name-part taxon-name-part-type="species" reg="rotula">rotula</tp:taxon-name-part></tp:taxon-name></italic>
                </td><td rowspan="1" colspan="1">DI23_1</td><td rowspan="1" colspan="1">
                  <named-content xmlns:xlink="http://www.w3.org/1999/xlink" content-type="dwc:verbatimCoordinates" xlink:type="simple"><named-content content-type="geo-json" specific-use="{&#34;type&#34;:&#34;Point&#34;,&#34;coordinates&#34;:[-16.306944,33.093056]}" id="NCID0EE4BI" xlink:type="simple">33°05'35"N/16°18'25"W</named-content></named-content>
                </td><td rowspan="1" colspan="1">
                  <ext-link xmlns:xlink="http://www.w3.org/1999/xlink" ext-link-type="gen" xlink:href="MG575135" xlink:type="simple">MG575135</ext-link>
                </td><td rowspan="1" colspan="1">–</td></tr><tr><td rowspan="1" colspan="1">
                  <italic><tp:taxon-name><tp:taxon-name-part taxon-name-part-type="genus" reg="Callina">Callina</tp:taxon-name-part> <tp:taxon-name-part taxon-name-part-type="species" reg="rotula">rotula</tp:taxon-name-part></tp:taxon-name></italic>
                </td><td rowspan="1" colspan="1">DI25_1</td><td rowspan="1" colspan="1">
                  <named-content xmlns:xlink="http://www.w3.org/1999/xlink" content-type="dwc:verbatimCoordinates" xlink:type="simple"><named-content content-type="geo-json" specific-use="{&#34;type&#34;:&#34;Point&#34;,&#34;coordinates&#34;:[-16.297500,33.078333]}" id="NCID0EP5BI" xlink:type="simple">33°04'42"N/16°17'51"W</named-content></named-content>
                </td><td rowspan="1" colspan="1">
                  <ext-link xmlns:xlink="http://www.w3.org/1999/xlink" ext-link-type="gen" xlink:href="MG575136" xlink:type="simple">MG575136</ext-link>
                </td><td rowspan="1" colspan="1">–</td></tr><tr><td rowspan="1" colspan="1">
                  <italic><tp:taxon-name><tp:taxon-name-part taxon-name-part-type="genus" reg="Callina">Callina</tp:taxon-name-part> <tp:taxon-name-part taxon-name-part-type="species" reg="rotula">rotula</tp:taxon-name-part></tp:taxon-name></italic>
                </td><td rowspan="1" colspan="1">DI26_1</td><td rowspan="1" colspan="1">
                  <named-content xmlns:xlink="http://www.w3.org/1999/xlink" content-type="dwc:verbatimCoordinates" xlink:type="simple"><named-content content-type="geo-json" specific-use="{&#34;type&#34;:&#34;Point&#34;,&#34;coordinates&#34;:[-16.325556,33.099167]}" id="NCID0E16BI" xlink:type="simple">33°05'57"N/16°19'32"W</named-content></named-content>
                </td><td rowspan="1" colspan="1">
                  <ext-link xmlns:xlink="http://www.w3.org/1999/xlink" ext-link-type="gen" xlink:href="MG575137" xlink:type="simple">MG575137</ext-link>
                </td><td rowspan="1" colspan="1">–</td></tr><tr><td rowspan="1" colspan="1">
                  <italic><tp:taxon-name><tp:taxon-name-part taxon-name-part-type="genus" reg="Callina">Callina</tp:taxon-name-part> <tp:taxon-name-part taxon-name-part-type="species" reg="rotula">rotula</tp:taxon-name-part></tp:taxon-name></italic>
                </td><td rowspan="1" colspan="1">DI31_1</td><td rowspan="1" colspan="1">
                  <named-content xmlns:xlink="http://www.w3.org/1999/xlink" content-type="dwc:verbatimCoordinates" xlink:type="simple"><named-content content-type="geo-json" specific-use="{&#34;type&#34;:&#34;Point&#34;,&#34;coordinates&#34;:[-16.323611,33.102500]}" id="NCID0EFBCI" xlink:type="simple">33°06'09"N/16°19'25"W</named-content></named-content>
                </td><td rowspan="1" colspan="1">
                  <ext-link xmlns:xlink="http://www.w3.org/1999/xlink" ext-link-type="gen" xlink:href="MG575138" xlink:type="simple">MG575138</ext-link>
                </td><td rowspan="1" colspan="1">–</td></tr><tr><td rowspan="1" colspan="1">
                  <italic><tp:taxon-name><tp:taxon-name-part taxon-name-part-type="genus" reg="Callina">Callina</tp:taxon-name-part> <tp:taxon-name-part taxon-name-part-type="species" reg="rotula">rotula</tp:taxon-name-part></tp:taxon-name></italic>
                </td><td rowspan="1" colspan="1">DI31_2</td><td rowspan="1" colspan="1">
                  <named-content xmlns:xlink="http://www.w3.org/1999/xlink" content-type="dwc:verbatimCoordinates" xlink:type="simple"><named-content content-type="geo-json" specific-use="{&#34;type&#34;:&#34;Point&#34;,&#34;coordinates&#34;:[-16.323611,33.102500]}" id="NCID0EQCCI" xlink:type="simple">33°06'09"N/16°19'25"W</named-content></named-content>
                </td><td rowspan="1" colspan="1">
                  <ext-link xmlns:xlink="http://www.w3.org/1999/xlink" ext-link-type="gen" xlink:href="MG575139" xlink:type="simple">MG575139</ext-link>
                </td><td rowspan="1" colspan="1">–</td></tr><tr><td rowspan="1" colspan="1">
                  <italic><tp:taxon-name><tp:taxon-name-part taxon-name-part-type="genus" reg="Callina">Callina</tp:taxon-name-part> <tp:taxon-name-part taxon-name-part-type="species" reg="rotula">rotula</tp:taxon-name-part></tp:taxon-name></italic>
                </td><td rowspan="1" colspan="1">DI35_1</td><td rowspan="1" colspan="1">
                  <named-content xmlns:xlink="http://www.w3.org/1999/xlink" content-type="dwc:verbatimCoordinates" xlink:type="simple"><named-content content-type="geo-json" specific-use="{&#34;type&#34;:&#34;Point&#34;,&#34;coordinates&#34;:[-16.308611,33.080000]}" id="NCID0E2DCI" xlink:type="simple">33°04'48"N/16°18'31"W</named-content></named-content>
                </td><td rowspan="1" colspan="1">
                  <ext-link xmlns:xlink="http://www.w3.org/1999/xlink" ext-link-type="gen" xlink:href="MG575140" xlink:type="simple">MG575140</ext-link>
                </td><td rowspan="1" colspan="1">–</td></tr><tr><td rowspan="1" colspan="1">
                  <italic><tp:taxon-name><tp:taxon-name-part taxon-name-part-type="genus" reg="Callina">Callina</tp:taxon-name-part> <tp:taxon-name-part taxon-name-part-type="species" reg="rotula">rotula</tp:taxon-name-part></tp:taxon-name></italic>
                </td><td rowspan="1" colspan="1">DI35_2</td><td rowspan="1" colspan="1">
                  <named-content xmlns:xlink="http://www.w3.org/1999/xlink" content-type="dwc:verbatimCoordinates" xlink:type="simple"><named-content content-type="geo-json" specific-use="{&#34;type&#34;:&#34;Point&#34;,&#34;coordinates&#34;:[-16.308611,33.080000]}" id="NCID0EGFCI" xlink:type="simple">33°04'48"N/16°18'31"W</named-content></named-content>
                </td><td rowspan="1" colspan="1">
                  <ext-link xmlns:xlink="http://www.w3.org/1999/xlink" ext-link-type="gen" xlink:href="MG575141" xlink:type="simple">MG575141</ext-link>
                </td><td rowspan="1" colspan="1">–</td></tr><tr><td rowspan="1" colspan="1">
                  <italic><tp:taxon-name><tp:taxon-name-part taxon-name-part-type="genus" reg="Callina">Callina</tp:taxon-name-part> <tp:taxon-name-part taxon-name-part-type="species" reg="rotula">rotula</tp:taxon-name-part></tp:taxon-name></italic>
                </td><td rowspan="1" colspan="1">DI37_1</td><td rowspan="1" colspan="1">
                  <named-content xmlns:xlink="http://www.w3.org/1999/xlink" content-type="dwc:verbatimCoordinates" xlink:type="simple"><named-content content-type="geo-json" specific-use="{&#34;type&#34;:&#34;Point&#34;,&#34;coordinates&#34;:[-16.303889,33.091389]}" id="NCID0ERGCI" xlink:type="simple">33°05'29"N/16°18'14"W</named-content></named-content>
                </td><td rowspan="1" colspan="1">
                  <ext-link xmlns:xlink="http://www.w3.org/1999/xlink" ext-link-type="gen" xlink:href="MG575142" xlink:type="simple">MG575142</ext-link>
                </td><td rowspan="1" colspan="1">–</td></tr><tr><td rowspan="1" colspan="1">
                  <italic><tp:taxon-name><tp:taxon-name-part taxon-name-part-type="genus" reg="Callina">Callina</tp:taxon-name-part> <tp:taxon-name-part taxon-name-part-type="species" reg="rotula">rotula</tp:taxon-name-part></tp:taxon-name></italic>
                </td><td rowspan="1" colspan="1">DI37_2</td><td rowspan="1" colspan="1">
                  <named-content xmlns:xlink="http://www.w3.org/1999/xlink" content-type="dwc:verbatimCoordinates" xlink:type="simple"><named-content content-type="geo-json" specific-use="{&#34;type&#34;:&#34;Point&#34;,&#34;coordinates&#34;:[-16.303889,33.091389]}" id="NCID0E3HCI" xlink:type="simple">33°05'29"N/16°18'14"W</named-content></named-content>
                </td><td rowspan="1" colspan="1">
                  <ext-link xmlns:xlink="http://www.w3.org/1999/xlink" ext-link-type="gen" xlink:href="MG575143" xlink:type="simple">MG575143</ext-link>
                </td><td rowspan="1" colspan="1">–</td></tr><tr><td rowspan="1" colspan="1">
                  <italic><tp:taxon-name><tp:taxon-name-part taxon-name-part-type="genus" reg="Callina">Callina</tp:taxon-name-part> <tp:taxon-name-part taxon-name-part-type="species" reg="rotula">rotula</tp:taxon-name-part></tp:taxon-name></italic>
                </td><td rowspan="1" colspan="1">DI44_1</td><td rowspan="1" colspan="1">
                  <named-content xmlns:xlink="http://www.w3.org/1999/xlink" content-type="dwc:verbatimCoordinates" xlink:type="simple"><named-content content-type="geo-json" specific-use="{&#34;type&#34;:&#34;Point&#34;,&#34;coordinates&#34;:[-16.300278,33.093889]}" id="NCID0EHJCI" xlink:type="simple">33°05'38"N/16°18'01"W</named-content></named-content>
                </td><td rowspan="1" colspan="1">
                  <ext-link xmlns:xlink="http://www.w3.org/1999/xlink" ext-link-type="gen" xlink:href="MG575144" xlink:type="simple">MG575144</ext-link>
                </td><td rowspan="1" colspan="1">–</td></tr><tr><td rowspan="1" colspan="1">
                  <italic><tp:taxon-name><tp:taxon-name-part taxon-name-part-type="genus" reg="Callina">Callina</tp:taxon-name-part> <tp:taxon-name-part taxon-name-part-type="species" reg="rotula">rotula</tp:taxon-name-part></tp:taxon-name></italic>
                </td><td rowspan="1" colspan="1">DI44_2</td><td rowspan="1" colspan="1">
                  <named-content xmlns:xlink="http://www.w3.org/1999/xlink" content-type="dwc:verbatimCoordinates" xlink:type="simple"><named-content content-type="geo-json" specific-use="{&#34;type&#34;:&#34;Point&#34;,&#34;coordinates&#34;:[-16.300278,33.093889]}" id="NCID0ESKCI" xlink:type="simple">33°05'38"N/16°18'01"W</named-content></named-content>
                </td><td rowspan="1" colspan="1">
                  <ext-link xmlns:xlink="http://www.w3.org/1999/xlink" ext-link-type="gen" xlink:href="MG575145" xlink:type="simple">MG575145</ext-link>
                </td><td rowspan="1" colspan="1">
                  <ext-link xmlns:xlink="http://www.w3.org/1999/xlink" ext-link-type="gen" xlink:href="MG575200" xlink:type="simple">MG575200</ext-link>
                </td></tr><tr><td rowspan="1" colspan="1">
                  <italic><tp:taxon-name><tp:taxon-name-part taxon-name-part-type="genus" reg="Callina">Callina</tp:taxon-name-part> <tp:taxon-name-part taxon-name-part-type="species" reg="rotula">rotula</tp:taxon-name-part></tp:taxon-name></italic>
                </td><td rowspan="1" colspan="1">MN3051</td><td rowspan="1" colspan="1">
                  <named-content xmlns:xlink="http://www.w3.org/1999/xlink" content-type="dwc:verbatimCoordinates" xlink:type="simple"><named-content content-type="geo-json" specific-use="{&#34;type&#34;:&#34;Point&#34;,&#34;coordinates&#34;:[-16.308611,33.080000]}" id="NCID0EDMCI" xlink:type="simple">33°04'48"N/16°18'31"W</named-content></named-content>
                </td><td rowspan="1" colspan="1">
                  <ext-link xmlns:xlink="http://www.w3.org/1999/xlink" ext-link-type="gen" xlink:href="MG575146" xlink:type="simple">MG575146</ext-link>
                </td><td rowspan="1" colspan="1">–</td></tr><tr><td rowspan="1" colspan="1">
                  <tp:taxon-name><tp:taxon-name-part taxon-name-part-type="genus" reg="Discula">Discula</tp:taxon-name-part> (<tp:taxon-name-part taxon-name-part-type="subgenus" reg="Discula">Discula</tp:taxon-name-part>) <tp:taxon-name-part taxon-name-part-type="species" reg="attrita">attrita</tp:taxon-name-part></tp:taxon-name>
                </td><td rowspan="1" colspan="1">DI05_1</td><td rowspan="1" colspan="1">
                  <named-content xmlns:xlink="http://www.w3.org/1999/xlink" content-type="dwc:verbatimCoordinates" xlink:type="simple"><named-content content-type="geo-json" specific-use="{&#34;type&#34;:&#34;Point&#34;,&#34;coordinates&#34;:[-16.310278,33.078889]}" id="NCID0ERNCI" xlink:type="simple">33°04'44"N/16°18'37"W</named-content></named-content>
                </td><td rowspan="1" colspan="1">
                  <ext-link xmlns:xlink="http://www.w3.org/1999/xlink" ext-link-type="gen" xlink:href="MG575147" xlink:type="simple">MG575147</ext-link>
                </td><td rowspan="1" colspan="1">
                  <ext-link xmlns:xlink="http://www.w3.org/1999/xlink" ext-link-type="gen" xlink:href="MG575201" xlink:type="simple">MG575201</ext-link>
                </td></tr><tr><td rowspan="1" colspan="1">
                  <tp:taxon-name><tp:taxon-name-part taxon-name-part-type="genus" reg="Discula">Discula</tp:taxon-name-part> (<tp:taxon-name-part taxon-name-part-type="subgenus" reg="Discula">Discula</tp:taxon-name-part>) <tp:taxon-name-part taxon-name-part-type="species" reg="attrita">attrita</tp:taxon-name-part></tp:taxon-name>
                </td><td rowspan="1" colspan="1">DI05_2</td><td rowspan="1" colspan="1">
                  <named-content xmlns:xlink="http://www.w3.org/1999/xlink" content-type="dwc:verbatimCoordinates" xlink:type="simple"><named-content content-type="geo-json" specific-use="{&#34;type&#34;:&#34;Point&#34;,&#34;coordinates&#34;:[-16.310278,33.078889]}" id="NCID0EFPCI" xlink:type="simple">33°04'44"N/16°18'37"W</named-content></named-content>
                </td><td rowspan="1" colspan="1">
                  <ext-link xmlns:xlink="http://www.w3.org/1999/xlink" ext-link-type="gen" xlink:href="MG575148" xlink:type="simple">MG575148</ext-link>
                </td><td rowspan="1" colspan="1">–</td></tr><tr><td rowspan="1" colspan="1">
                  <tp:taxon-name><tp:taxon-name-part taxon-name-part-type="genus" reg="Discula">Discula</tp:taxon-name-part> (<tp:taxon-name-part taxon-name-part-type="subgenus" reg="Discula">Discula</tp:taxon-name-part>) <tp:taxon-name-part taxon-name-part-type="species" reg="attrita">attrita</tp:taxon-name-part></tp:taxon-name>
                </td><td rowspan="1" colspan="1">DI05_3</td><td rowspan="1" colspan="1">
                  <named-content xmlns:xlink="http://www.w3.org/1999/xlink" content-type="dwc:verbatimCoordinates" xlink:type="simple"><named-content content-type="geo-json" specific-use="{&#34;type&#34;:&#34;Point&#34;,&#34;coordinates&#34;:[-16.310278,33.078889]}" id="NCID0ETQCI" xlink:type="simple">33°04'44"N/16°18'37"W</named-content></named-content>
                </td><td rowspan="1" colspan="1">
                  <ext-link xmlns:xlink="http://www.w3.org/1999/xlink" ext-link-type="gen" xlink:href="MG575149" xlink:type="simple">MG575149</ext-link>
                </td><td rowspan="1" colspan="1">–</td></tr><tr><td rowspan="1" colspan="1">
                  <tp:taxon-name><tp:taxon-name-part taxon-name-part-type="genus" reg="Discula">Discula</tp:taxon-name-part> (<tp:taxon-name-part taxon-name-part-type="subgenus" reg="Discula">Discula</tp:taxon-name-part>) <tp:taxon-name-part taxon-name-part-type="species" reg="attrita">attrita</tp:taxon-name-part></tp:taxon-name>
                </td><td rowspan="1" colspan="1">DI12_1</td><td rowspan="1" colspan="1">
                  <named-content xmlns:xlink="http://www.w3.org/1999/xlink" content-type="dwc:verbatimCoordinates" xlink:type="simple"><named-content content-type="geo-json" specific-use="{&#34;type&#34;:&#34;Point&#34;,&#34;coordinates&#34;:[-16.367778,33.049167]}" id="NCID0EBSCI" xlink:type="simple">33°02'57"N/16°22'04"W</named-content></named-content>
                </td><td rowspan="1" colspan="1">
                  <ext-link xmlns:xlink="http://www.w3.org/1999/xlink" ext-link-type="gen" xlink:href="MG575150" xlink:type="simple">MG575150</ext-link>
                </td><td rowspan="1" colspan="1">–</td></tr><tr><td rowspan="1" colspan="1">
                  <tp:taxon-name><tp:taxon-name-part taxon-name-part-type="genus" reg="Discula">Discula</tp:taxon-name-part> (<tp:taxon-name-part taxon-name-part-type="subgenus" reg="Discula">Discula</tp:taxon-name-part>) <tp:taxon-name-part taxon-name-part-type="species" reg="attrita">attrita</tp:taxon-name-part></tp:taxon-name>
                </td><td rowspan="1" colspan="1">DI12_2</td><td rowspan="1" colspan="1">
                  <named-content xmlns:xlink="http://www.w3.org/1999/xlink" content-type="dwc:verbatimCoordinates" xlink:type="simple"><named-content content-type="geo-json" specific-use="{&#34;type&#34;:&#34;Point&#34;,&#34;coordinates&#34;:[-16.367778,33.049167]}" id="NCID0EPTCI" xlink:type="simple">33°02'57"N/16°22'04"W</named-content></named-content>
                </td><td rowspan="1" colspan="1">
                  <ext-link xmlns:xlink="http://www.w3.org/1999/xlink" ext-link-type="gen" xlink:href="MG575151" xlink:type="simple">MG575151</ext-link>
                </td><td rowspan="1" colspan="1">–</td></tr><tr><td rowspan="1" colspan="1">
                  <tp:taxon-name><tp:taxon-name-part taxon-name-part-type="genus" reg="Discula">Discula</tp:taxon-name-part> (<tp:taxon-name-part taxon-name-part-type="subgenus" reg="Discula">Discula</tp:taxon-name-part>) <tp:taxon-name-part taxon-name-part-type="species" reg="attrita">attrita</tp:taxon-name-part></tp:taxon-name>
                </td><td rowspan="1" colspan="1">DI21_2</td><td rowspan="1" colspan="1">
                  <named-content xmlns:xlink="http://www.w3.org/1999/xlink" content-type="dwc:verbatimCoordinates" xlink:type="simple"><named-content content-type="geo-json" specific-use="{&#34;type&#34;:&#34;Point&#34;,&#34;coordinates&#34;:[-16.298611,33.060278]}" id="NCID0E4UCI" xlink:type="simple">33°03'37"N/16°17'55"W</named-content></named-content>
                </td><td rowspan="1" colspan="1">
                  <ext-link xmlns:xlink="http://www.w3.org/1999/xlink" ext-link-type="gen" xlink:href="MG575152" xlink:type="simple">MG575152</ext-link>
                </td><td rowspan="1" colspan="1">–</td></tr><tr><td rowspan="1" colspan="1">
                  <tp:taxon-name><tp:taxon-name-part taxon-name-part-type="genus" reg="Discula">Discula</tp:taxon-name-part> (<tp:taxon-name-part taxon-name-part-type="subgenus" reg="Discula">Discula</tp:taxon-name-part>) <tp:taxon-name-part taxon-name-part-type="species" reg="attrita">attrita</tp:taxon-name-part></tp:taxon-name>
                </td><td rowspan="1" colspan="1">DI29_1</td><td rowspan="1" colspan="1">
                  <named-content xmlns:xlink="http://www.w3.org/1999/xlink" content-type="dwc:verbatimCoordinates" xlink:type="simple"><named-content content-type="geo-json" specific-use="{&#34;type&#34;:&#34;Point&#34;,&#34;coordinates&#34;:[-16.299167,33.062500]}" id="NCID0ELWCI" xlink:type="simple">33°03'45"N/16°17'57"W</named-content></named-content>
                </td><td rowspan="1" colspan="1">
                  <ext-link xmlns:xlink="http://www.w3.org/1999/xlink" ext-link-type="gen" xlink:href="MG575153" xlink:type="simple">MG575153</ext-link>
                </td><td rowspan="1" colspan="1">–</td></tr><tr><td rowspan="1" colspan="1">
                  <tp:taxon-name><tp:taxon-name-part taxon-name-part-type="genus" reg="Discula">Discula</tp:taxon-name-part> (<tp:taxon-name-part taxon-name-part-type="subgenus" reg="Discula">Discula</tp:taxon-name-part>) <tp:taxon-name-part taxon-name-part-type="species" reg="attrita">attrita</tp:taxon-name-part></tp:taxon-name>
                </td><td rowspan="1" colspan="1">DI29_2</td><td rowspan="1" colspan="1">
                  <named-content xmlns:xlink="http://www.w3.org/1999/xlink" content-type="dwc:verbatimCoordinates" xlink:type="simple"><named-content content-type="geo-json" specific-use="{&#34;type&#34;:&#34;Point&#34;,&#34;coordinates&#34;:[-16.299167,33.062500]}" id="NCID0EZXCI" xlink:type="simple">33°03'45"N/16°17'57"W</named-content></named-content>
                </td><td rowspan="1" colspan="1">
                  <ext-link xmlns:xlink="http://www.w3.org/1999/xlink" ext-link-type="gen" xlink:href="MG575154" xlink:type="simple">MG575154</ext-link>
                </td><td rowspan="1" colspan="1">–</td></tr><tr><td rowspan="1" colspan="1">
                  <tp:taxon-name><tp:taxon-name-part taxon-name-part-type="genus" reg="Discula">Discula</tp:taxon-name-part> (<tp:taxon-name-part taxon-name-part-type="subgenus" reg="Discula">Discula</tp:taxon-name-part>) <tp:taxon-name-part taxon-name-part-type="species" reg="attrita">attrita</tp:taxon-name-part></tp:taxon-name>
                </td><td rowspan="1" colspan="1">DI29_3</td><td rowspan="1" colspan="1">
                  <named-content xmlns:xlink="http://www.w3.org/1999/xlink" content-type="dwc:verbatimCoordinates" xlink:type="simple"><named-content content-type="geo-json" specific-use="{&#34;type&#34;:&#34;Point&#34;,&#34;coordinates&#34;:[-16.299167,33.062500]}" id="NCID0EHZCI" xlink:type="simple">33°03'45"N/16°17'57"W</named-content></named-content>
                </td><td rowspan="1" colspan="1">
                  <ext-link xmlns:xlink="http://www.w3.org/1999/xlink" ext-link-type="gen" xlink:href="MG575155" xlink:type="simple">MG575155</ext-link>
                </td><td rowspan="1" colspan="1">–</td></tr><tr><td rowspan="1" colspan="1">
                  <tp:taxon-name><tp:taxon-name-part taxon-name-part-type="genus" reg="Discula">Discula</tp:taxon-name-part> (<tp:taxon-name-part taxon-name-part-type="subgenus" reg="Discula">Discula</tp:taxon-name-part>) <tp:taxon-name-part taxon-name-part-type="species" reg="attrita">attrita</tp:taxon-name-part></tp:taxon-name>
                </td><td rowspan="1" colspan="1">DI29_4</td><td rowspan="1" colspan="1">
                  <named-content xmlns:xlink="http://www.w3.org/1999/xlink" content-type="dwc:verbatimCoordinates" xlink:type="simple"><named-content content-type="geo-json" specific-use="{&#34;type&#34;:&#34;Point&#34;,&#34;coordinates&#34;:[-16.299167,33.062500]}" id="NCID0EV1CI" xlink:type="simple">33°03'45"N/16°17'57"W</named-content></named-content>
                </td><td rowspan="1" colspan="1">
                  <ext-link xmlns:xlink="http://www.w3.org/1999/xlink" ext-link-type="gen" xlink:href="MG575156" xlink:type="simple">MG575156</ext-link>
                </td><td rowspan="1" colspan="1">–</td></tr><tr><td rowspan="1" colspan="1">
                  <tp:taxon-name><tp:taxon-name-part taxon-name-part-type="genus" reg="Discula">Discula</tp:taxon-name-part> (<tp:taxon-name-part taxon-name-part-type="subgenus" reg="Discula">Discula</tp:taxon-name-part>) <tp:taxon-name-part taxon-name-part-type="species" reg="attrita">attrita</tp:taxon-name-part></tp:taxon-name>
                </td><td rowspan="1" colspan="1">DI29_5</td><td rowspan="1" colspan="1">
                  <named-content xmlns:xlink="http://www.w3.org/1999/xlink" content-type="dwc:verbatimCoordinates" xlink:type="simple"><named-content content-type="geo-json" specific-use="{&#34;type&#34;:&#34;Point&#34;,&#34;coordinates&#34;:[-16.299167,33.062500]}" id="NCID0ED3CI" xlink:type="simple">33°03'45"N/16°17'57"W</named-content></named-content>
                </td><td rowspan="1" colspan="1">
                  <ext-link xmlns:xlink="http://www.w3.org/1999/xlink" ext-link-type="gen" xlink:href="MG575157" xlink:type="simple">MG575157</ext-link>
                </td><td rowspan="1" colspan="1">–</td></tr><tr><td rowspan="1" colspan="1">
                  <tp:taxon-name><tp:taxon-name-part taxon-name-part-type="genus" reg="Discula">Discula</tp:taxon-name-part> (<tp:taxon-name-part taxon-name-part-type="subgenus" reg="Discula">Discula</tp:taxon-name-part>) <tp:taxon-name-part taxon-name-part-type="species" reg="attrita">attrita</tp:taxon-name-part></tp:taxon-name>
                </td><td rowspan="1" colspan="1">DI34_1</td><td rowspan="1" colspan="1">
                  <named-content xmlns:xlink="http://www.w3.org/1999/xlink" content-type="dwc:verbatimCoordinates" xlink:type="simple"><named-content content-type="geo-json" specific-use="{&#34;type&#34;:&#34;Point&#34;,&#34;coordinates&#34;:[-16.308611,33.080000]}" id="NCID0ER4CI" xlink:type="simple">33°04'48"N/16°18'31"W</named-content></named-content>
                </td><td rowspan="1" colspan="1">
                  <ext-link xmlns:xlink="http://www.w3.org/1999/xlink" ext-link-type="gen" xlink:href="MG575158" xlink:type="simple">MG575158</ext-link>
                </td><td rowspan="1" colspan="1">–</td></tr><tr><td rowspan="1" colspan="1">
                  <tp:taxon-name><tp:taxon-name-part taxon-name-part-type="genus" reg="Discula">Discula</tp:taxon-name-part> (<tp:taxon-name-part taxon-name-part-type="subgenus" reg="Discula">Discula</tp:taxon-name-part>) <tp:taxon-name-part taxon-name-part-type="species" reg="attrita">attrita</tp:taxon-name-part></tp:taxon-name>
                </td><td rowspan="1" colspan="1">DI38_1</td><td rowspan="1" colspan="1">
                  <named-content xmlns:xlink="http://www.w3.org/1999/xlink" content-type="dwc:verbatimCoordinates" xlink:type="simple"><named-content content-type="geo-json" specific-use="{&#34;type&#34;:&#34;Point&#34;,&#34;coordinates&#34;:[-16.382222,33.043889]}" id="NCID0E65CI" xlink:type="simple">33°02'38"N/16°22'56"W</named-content></named-content>
                </td><td rowspan="1" colspan="1">
                  <ext-link xmlns:xlink="http://www.w3.org/1999/xlink" ext-link-type="gen" xlink:href="MG575159" xlink:type="simple">MG575159</ext-link>
                </td><td rowspan="1" colspan="1">–</td></tr><tr><td rowspan="1" colspan="1">
                  <tp:taxon-name><tp:taxon-name-part taxon-name-part-type="genus" reg="Discula">Discula</tp:taxon-name-part> (<tp:taxon-name-part taxon-name-part-type="subgenus" reg="Discula">Discula</tp:taxon-name-part>) <tp:taxon-name-part taxon-name-part-type="species" reg="attrita">attrita</tp:taxon-name-part></tp:taxon-name>
                </td><td rowspan="1" colspan="1">DI38_2</td><td rowspan="1" colspan="1">
                  <named-content xmlns:xlink="http://www.w3.org/1999/xlink" content-type="dwc:verbatimCoordinates" xlink:type="simple"><named-content content-type="geo-json" specific-use="{&#34;type&#34;:&#34;Point&#34;,&#34;coordinates&#34;:[-16.382222,33.043889]}" id="NCID0ENADI" xlink:type="simple">33°02'38"N/16°22'56"W</named-content></named-content>
                </td><td rowspan="1" colspan="1">
                  <ext-link xmlns:xlink="http://www.w3.org/1999/xlink" ext-link-type="gen" xlink:href="MG575160" xlink:type="simple">MG575160</ext-link>
                </td><td rowspan="1" colspan="1">–</td></tr><tr><td rowspan="1" colspan="1">
                  <tp:taxon-name><tp:taxon-name-part taxon-name-part-type="genus" reg="Discula">Discula</tp:taxon-name-part> (<tp:taxon-name-part taxon-name-part-type="subgenus" reg="Discula">Discula</tp:taxon-name-part>) <tp:taxon-name-part taxon-name-part-type="species" reg="attrita">attrita</tp:taxon-name-part></tp:taxon-name>
                </td><td rowspan="1" colspan="1">DI43_2</td><td rowspan="1" colspan="1">
                  <named-content xmlns:xlink="http://www.w3.org/1999/xlink" content-type="dwc:verbatimCoordinates" xlink:type="simple"><named-content content-type="geo-json" specific-use="{&#34;type&#34;:&#34;Point&#34;,&#34;coordinates&#34;:[-16.307222,33.066944]}" id="NCID0E2BDI" xlink:type="simple">33°04'01"N/16°18'26"W</named-content></named-content>
                </td><td rowspan="1" colspan="1">
                  <ext-link xmlns:xlink="http://www.w3.org/1999/xlink" ext-link-type="gen" xlink:href="MG575161" xlink:type="simple">MG575161</ext-link>
                </td><td rowspan="1" colspan="1">–</td></tr><tr><td rowspan="1" colspan="1">
                  <tp:taxon-name><tp:taxon-name-part taxon-name-part-type="genus" reg="Discula">Discula</tp:taxon-name-part> (<tp:taxon-name-part taxon-name-part-type="subgenus" reg="Discula">Discula</tp:taxon-name-part>) <tp:taxon-name-part taxon-name-part-type="species" reg="attrita">attrita</tp:taxon-name-part></tp:taxon-name>
                </td><td rowspan="1" colspan="1">MN3053</td><td rowspan="1" colspan="1">-</td><td rowspan="1" colspan="1">-</td><td rowspan="1" colspan="1">
                  <ext-link xmlns:xlink="http://www.w3.org/1999/xlink" ext-link-type="gen" xlink:href="MG575162" xlink:type="simple">MG575162</ext-link>
                </td><td rowspan="1" colspan="1">–</td></tr><tr><td rowspan="1" colspan="1">
                  <tp:taxon-name><tp:taxon-name-part taxon-name-part-type="genus" reg="Discula">Discula</tp:taxon-name-part> (<tp:taxon-name-part taxon-name-part-type="subgenus" reg="Discula">Discula</tp:taxon-name-part>) <tp:taxon-name-part taxon-name-part-type="species" reg="calcigena">calcigena</tp:taxon-name-part></tp:taxon-name>
                </td><td rowspan="1" colspan="1">DI42_1</td><td rowspan="1" colspan="1">
                  <named-content xmlns:xlink="http://www.w3.org/1999/xlink" content-type="dwc:verbatimCoordinates" xlink:type="simple"><named-content content-type="geo-json" specific-use="{&#34;type&#34;:&#34;Point&#34;,&#34;coordinates&#34;:[-16.299444,33.071111]}" id="NCID0EREDI" xlink:type="simple">33°04'16"N/16°17'58"W</named-content></named-content>
                </td><td rowspan="1" colspan="1">
                  <ext-link xmlns:xlink="http://www.w3.org/1999/xlink" ext-link-type="gen" xlink:href="MG575163" xlink:type="simple">MG575163</ext-link>
                </td><td rowspan="1" colspan="1">
                  <ext-link xmlns:xlink="http://www.w3.org/1999/xlink" ext-link-type="gen" xlink:href="MG575202" xlink:type="simple">MG575202</ext-link>
                </td></tr><tr><td rowspan="1" colspan="1">
                  <tp:taxon-name><tp:taxon-name-part taxon-name-part-type="genus" reg="Discula">Discula</tp:taxon-name-part> (<tp:taxon-name-part taxon-name-part-type="subgenus" reg="Discula">Discula</tp:taxon-name-part>) <tp:taxon-name-part taxon-name-part-type="species" reg="discina">discina</tp:taxon-name-part></tp:taxon-name>
                </td><td rowspan="1" colspan="1">DI08_1</td><td rowspan="1" colspan="1">
                  <named-content xmlns:xlink="http://www.w3.org/1999/xlink" content-type="dwc:verbatimCoordinates" xlink:type="simple"><named-content content-type="geo-json" specific-use="{&#34;type&#34;:&#34;Point&#34;,&#34;coordinates&#34;:[-16.315000,33.096667]}" id="NCID0EFGDI" xlink:type="simple">33°05'48"N/16°18'54"W</named-content></named-content>
                </td><td rowspan="1" colspan="1">
                  <ext-link xmlns:xlink="http://www.w3.org/1999/xlink" ext-link-type="gen" xlink:href="MG575164" xlink:type="simple">MG575164</ext-link>
                </td><td rowspan="1" colspan="1">–</td></tr><tr><td rowspan="1" colspan="1">
                  <tp:taxon-name><tp:taxon-name-part taxon-name-part-type="genus" reg="Discula">Discula</tp:taxon-name-part> (<tp:taxon-name-part taxon-name-part-type="subgenus" reg="Discula">Discula</tp:taxon-name-part>) <tp:taxon-name-part taxon-name-part-type="species" reg="discina">discina</tp:taxon-name-part></tp:taxon-name>
                </td><td rowspan="1" colspan="1">DI08_2</td><td rowspan="1" colspan="1">
                  <named-content xmlns:xlink="http://www.w3.org/1999/xlink" content-type="dwc:verbatimCoordinates" xlink:type="simple"><named-content content-type="geo-json" specific-use="{&#34;type&#34;:&#34;Point&#34;,&#34;coordinates&#34;:[-16.315000,33.096667]}" id="NCID0ETHDI" xlink:type="simple">33°05'48"N/16°18'54"W</named-content></named-content>
                </td><td rowspan="1" colspan="1">
                  <ext-link xmlns:xlink="http://www.w3.org/1999/xlink" ext-link-type="gen" xlink:href="MG575165" xlink:type="simple">MG575165</ext-link>
                </td><td rowspan="1" colspan="1">–</td></tr><tr><td rowspan="1" colspan="1">
                  <tp:taxon-name><tp:taxon-name-part taxon-name-part-type="genus" reg="Discula">Discula</tp:taxon-name-part> (<tp:taxon-name-part taxon-name-part-type="subgenus" reg="Discula">Discula</tp:taxon-name-part>) <tp:taxon-name-part taxon-name-part-type="species" reg="discina">discina</tp:taxon-name-part></tp:taxon-name>
                </td><td rowspan="1" colspan="1">DI08_3</td><td rowspan="1" colspan="1">
                  <named-content xmlns:xlink="http://www.w3.org/1999/xlink" content-type="dwc:verbatimCoordinates" xlink:type="simple"><named-content content-type="geo-json" specific-use="{&#34;type&#34;:&#34;Point&#34;,&#34;coordinates&#34;:[-16.315000,33.096667]}" id="NCID0EBJDI" xlink:type="simple">33°05'48"N/16°18'54"W</named-content></named-content>
                </td><td rowspan="1" colspan="1">
                  <ext-link xmlns:xlink="http://www.w3.org/1999/xlink" ext-link-type="gen" xlink:href="MG575166" xlink:type="simple">MG575166</ext-link>
                </td><td rowspan="1" colspan="1">–</td></tr><tr><td rowspan="1" colspan="1">
                  <tp:taxon-name><tp:taxon-name-part taxon-name-part-type="genus" reg="Discula">Discula</tp:taxon-name-part> (<tp:taxon-name-part taxon-name-part-type="subgenus" reg="Discula">Discula</tp:taxon-name-part>) <tp:taxon-name-part taxon-name-part-type="species" reg="discina">discina</tp:taxon-name-part></tp:taxon-name>
                </td><td rowspan="1" colspan="1">DI08_4</td><td rowspan="1" colspan="1">
                  <named-content xmlns:xlink="http://www.w3.org/1999/xlink" content-type="dwc:verbatimCoordinates" xlink:type="simple"><named-content content-type="geo-json" specific-use="{&#34;type&#34;:&#34;Point&#34;,&#34;coordinates&#34;:[-16.315000,33.096667]}" id="NCID0EPKDI" xlink:type="simple">33°05'48"N/16°18'54"W</named-content></named-content>
                </td><td rowspan="1" colspan="1">
                  <ext-link xmlns:xlink="http://www.w3.org/1999/xlink" ext-link-type="gen" xlink:href="MG575167" xlink:type="simple">MG575167</ext-link>
                </td><td rowspan="1" colspan="1">–</td></tr><tr><td rowspan="1" colspan="1">
                  <tp:taxon-name><tp:taxon-name-part taxon-name-part-type="genus" reg="Discula">Discula</tp:taxon-name-part> (<tp:taxon-name-part taxon-name-part-type="subgenus" reg="Discula">Discula</tp:taxon-name-part>) <tp:taxon-name-part taxon-name-part-type="species" reg="discina">discina</tp:taxon-name-part></tp:taxon-name>
                </td><td rowspan="1" colspan="1">DI16_1</td><td rowspan="1" colspan="1">
                  <named-content xmlns:xlink="http://www.w3.org/1999/xlink" content-type="dwc:verbatimCoordinates" xlink:type="simple"><named-content content-type="geo-json" specific-use="{&#34;type&#34;:&#34;Point&#34;,&#34;coordinates&#34;:[-16.349444,33.090278]}" id="NCID0E4LDI" xlink:type="simple">33°05'25"N/16°20'58"W</named-content></named-content>
                </td><td rowspan="1" colspan="1">
                  <ext-link xmlns:xlink="http://www.w3.org/1999/xlink" ext-link-type="gen" xlink:href="MG575168" xlink:type="simple">MG575168</ext-link>
                </td><td rowspan="1" colspan="1">–</td></tr><tr><td rowspan="1" colspan="1">
                  <tp:taxon-name><tp:taxon-name-part taxon-name-part-type="genus" reg="Discula">Discula</tp:taxon-name-part> (<tp:taxon-name-part taxon-name-part-type="subgenus" reg="Discula">Discula</tp:taxon-name-part>) <tp:taxon-name-part taxon-name-part-type="species" reg="discina">discina</tp:taxon-name-part></tp:taxon-name>
                </td><td rowspan="1" colspan="1">DI16_2</td><td rowspan="1" colspan="1">
                  <named-content xmlns:xlink="http://www.w3.org/1999/xlink" content-type="dwc:verbatimCoordinates" xlink:type="simple"><named-content content-type="geo-json" specific-use="{&#34;type&#34;:&#34;Point&#34;,&#34;coordinates&#34;:[-16.349444,33.090278]}" id="NCID0ELNDI" xlink:type="simple">33°05'25"N/16°20'58"W</named-content></named-content>
                </td><td rowspan="1" colspan="1">
                  <ext-link xmlns:xlink="http://www.w3.org/1999/xlink" ext-link-type="gen" xlink:href="MG575169" xlink:type="simple">MG575169</ext-link>
                </td><td rowspan="1" colspan="1">–</td></tr><tr><td rowspan="1" colspan="1">
                  <tp:taxon-name><tp:taxon-name-part taxon-name-part-type="genus" reg="Discula">Discula</tp:taxon-name-part> (<tp:taxon-name-part taxon-name-part-type="subgenus" reg="Discula">Discula</tp:taxon-name-part>) <tp:taxon-name-part taxon-name-part-type="species" reg="discina">discina</tp:taxon-name-part></tp:taxon-name>
                </td><td rowspan="1" colspan="1">DI16_3</td><td rowspan="1" colspan="1">
                  <named-content xmlns:xlink="http://www.w3.org/1999/xlink" content-type="dwc:verbatimCoordinates" xlink:type="simple"><named-content content-type="geo-json" specific-use="{&#34;type&#34;:&#34;Point&#34;,&#34;coordinates&#34;:[-16.349444,33.090278]}" id="NCID0EZODI" xlink:type="simple">33°05'25"N/16°20'58"W</named-content></named-content>
                </td><td rowspan="1" colspan="1">
                  <ext-link xmlns:xlink="http://www.w3.org/1999/xlink" ext-link-type="gen" xlink:href="MG575170" xlink:type="simple">MG575170</ext-link>
                </td><td rowspan="1" colspan="1">–</td></tr><tr><td rowspan="1" colspan="1">
                  <tp:taxon-name><tp:taxon-name-part taxon-name-part-type="genus" reg="Discula">Discula</tp:taxon-name-part> (<tp:taxon-name-part taxon-name-part-type="subgenus" reg="Discula">Discula</tp:taxon-name-part>) <tp:taxon-name-part taxon-name-part-type="species" reg="discina">discina</tp:taxon-name-part></tp:taxon-name>
                </td><td rowspan="1" colspan="1">DI16_4</td><td rowspan="1" colspan="1">
                  <named-content xmlns:xlink="http://www.w3.org/1999/xlink" content-type="dwc:verbatimCoordinates" xlink:type="simple"><named-content content-type="geo-json" specific-use="{&#34;type&#34;:&#34;Point&#34;,&#34;coordinates&#34;:[-16.349444,33.090278]}" id="NCID0EHQDI" xlink:type="simple">33°05'25"N/16°20'58"W</named-content></named-content>
                </td><td rowspan="1" colspan="1">
                  <ext-link xmlns:xlink="http://www.w3.org/1999/xlink" ext-link-type="gen" xlink:href="MG575171" xlink:type="simple">MG575171</ext-link>
                </td><td rowspan="1" colspan="1">–</td></tr><tr><td rowspan="1" colspan="1">
                  <tp:taxon-name><tp:taxon-name-part taxon-name-part-type="genus" reg="Discula">Discula</tp:taxon-name-part> (<tp:taxon-name-part taxon-name-part-type="subgenus" reg="Discula">Discula</tp:taxon-name-part>) <tp:taxon-name-part taxon-name-part-type="species" reg="discina">discina</tp:taxon-name-part></tp:taxon-name>
                </td><td rowspan="1" colspan="1">DI22_1</td><td rowspan="1" colspan="1">
                  <named-content xmlns:xlink="http://www.w3.org/1999/xlink" content-type="dwc:verbatimCoordinates" xlink:type="simple"><named-content content-type="geo-json" specific-use="{&#34;type&#34;:&#34;Point&#34;,&#34;coordinates&#34;:[-16.310278,33.078889]}" id="NCID0EVRDI" xlink:type="simple">33°04'44"N/16°18'37"W</named-content></named-content>
                </td><td rowspan="1" colspan="1">
                  <ext-link xmlns:xlink="http://www.w3.org/1999/xlink" ext-link-type="gen" xlink:href="MG575172" xlink:type="simple">MG575172</ext-link>
                </td><td rowspan="1" colspan="1">–</td></tr><tr><td rowspan="1" colspan="1">
                  <tp:taxon-name><tp:taxon-name-part taxon-name-part-type="genus" reg="Discula">Discula</tp:taxon-name-part> (<tp:taxon-name-part taxon-name-part-type="subgenus" reg="Discula">Discula</tp:taxon-name-part>) <tp:taxon-name-part taxon-name-part-type="species" reg="discina">discina</tp:taxon-name-part></tp:taxon-name>
                </td><td rowspan="1" colspan="1">DI22_2</td><td rowspan="1" colspan="1">
                  <named-content xmlns:xlink="http://www.w3.org/1999/xlink" content-type="dwc:verbatimCoordinates" xlink:type="simple"><named-content content-type="geo-json" specific-use="{&#34;type&#34;:&#34;Point&#34;,&#34;coordinates&#34;:[-16.310278,33.078889]}" id="NCID0EDTDI" xlink:type="simple">33°04'44"N/16°18'37"W</named-content></named-content>
                </td><td rowspan="1" colspan="1">
                  <ext-link xmlns:xlink="http://www.w3.org/1999/xlink" ext-link-type="gen" xlink:href="MG575173" xlink:type="simple">MG575173</ext-link>
                </td><td rowspan="1" colspan="1">–</td></tr><tr><td rowspan="1" colspan="1">
                  <tp:taxon-name><tp:taxon-name-part taxon-name-part-type="genus" reg="Discula">Discula</tp:taxon-name-part> (<tp:taxon-name-part taxon-name-part-type="subgenus" reg="Discula">Discula</tp:taxon-name-part>) <tp:taxon-name-part taxon-name-part-type="species" reg="discina">discina</tp:taxon-name-part></tp:taxon-name>
                </td><td rowspan="1" colspan="1">DI22_3</td><td rowspan="1" colspan="1">
                  <named-content xmlns:xlink="http://www.w3.org/1999/xlink" content-type="dwc:verbatimCoordinates" xlink:type="simple"><named-content content-type="geo-json" specific-use="{&#34;type&#34;:&#34;Point&#34;,&#34;coordinates&#34;:[-16.310278,33.078889]}" id="NCID0ERUDI" xlink:type="simple">33°04'44"N/16°18'37"W</named-content></named-content>
                </td><td rowspan="1" colspan="1">
                  <ext-link xmlns:xlink="http://www.w3.org/1999/xlink" ext-link-type="gen" xlink:href="MG575174" xlink:type="simple">MG575174</ext-link>
                </td><td rowspan="1" colspan="1">–</td></tr><tr><td rowspan="1" colspan="1">
                  <tp:taxon-name><tp:taxon-name-part taxon-name-part-type="genus" reg="Discula">Discula</tp:taxon-name-part> (<tp:taxon-name-part taxon-name-part-type="subgenus" reg="Discula">Discula</tp:taxon-name-part>) <tp:taxon-name-part taxon-name-part-type="species" reg="discina">discina</tp:taxon-name-part></tp:taxon-name>
                </td><td rowspan="1" colspan="1">DI22_4</td><td rowspan="1" colspan="1">
                  <named-content xmlns:xlink="http://www.w3.org/1999/xlink" content-type="dwc:verbatimCoordinates" xlink:type="simple"><named-content content-type="geo-json" specific-use="{&#34;type&#34;:&#34;Point&#34;,&#34;coordinates&#34;:[-16.310278,33.078889]}" id="NCID0E6VDI" xlink:type="simple">33°04'44"N/16°18'37"W</named-content></named-content>
                </td><td rowspan="1" colspan="1">
                  <ext-link xmlns:xlink="http://www.w3.org/1999/xlink" ext-link-type="gen" xlink:href="MG575175" xlink:type="simple">MG575175</ext-link>
                </td><td rowspan="1" colspan="1">–</td></tr><tr><td rowspan="1" colspan="1">
                  <tp:taxon-name><tp:taxon-name-part taxon-name-part-type="genus" reg="Discula">Discula</tp:taxon-name-part> (<tp:taxon-name-part taxon-name-part-type="subgenus" reg="Discula">Discula</tp:taxon-name-part>) <tp:taxon-name-part taxon-name-part-type="species" reg="discina">discina</tp:taxon-name-part></tp:taxon-name>
                </td><td rowspan="1" colspan="1">DI24_1</td><td rowspan="1" colspan="1">
                  <named-content xmlns:xlink="http://www.w3.org/1999/xlink" content-type="dwc:verbatimCoordinates" xlink:type="simple"><named-content content-type="geo-json" specific-use="{&#34;type&#34;:&#34;Point&#34;,&#34;coordinates&#34;:[-16.315000,33.096667]}" id="NCID0ENXDI" xlink:type="simple">33°05'48"N/16°18'54"W</named-content></named-content>
                </td><td rowspan="1" colspan="1">
                  <ext-link xmlns:xlink="http://www.w3.org/1999/xlink" ext-link-type="gen" xlink:href="MG575176" xlink:type="simple">MG575176</ext-link>
                </td><td rowspan="1" colspan="1">–</td></tr><tr><td rowspan="1" colspan="1">
                  <tp:taxon-name><tp:taxon-name-part taxon-name-part-type="genus" reg="Discula">Discula</tp:taxon-name-part> (<tp:taxon-name-part taxon-name-part-type="subgenus" reg="Discula">Discula</tp:taxon-name-part>) <tp:taxon-name-part taxon-name-part-type="species" reg="discina">discina</tp:taxon-name-part></tp:taxon-name>
                </td><td rowspan="1" colspan="1">DI24_2</td><td rowspan="1" colspan="1">
                  <named-content xmlns:xlink="http://www.w3.org/1999/xlink" content-type="dwc:verbatimCoordinates" xlink:type="simple"><named-content content-type="geo-json" specific-use="{&#34;type&#34;:&#34;Point&#34;,&#34;coordinates&#34;:[-16.315000,33.096667]}" id="NCID0E2YDI" xlink:type="simple">33°05'48"N/16°18'54"W</named-content></named-content>
                </td><td rowspan="1" colspan="1">
                  <ext-link xmlns:xlink="http://www.w3.org/1999/xlink" ext-link-type="gen" xlink:href="MG575177" xlink:type="simple">MG575177</ext-link>
                </td><td rowspan="1" colspan="1">
                  <ext-link xmlns:xlink="http://www.w3.org/1999/xlink" ext-link-type="gen" xlink:href="MG575203" xlink:type="simple">MG575203</ext-link>
                </td></tr><tr><td rowspan="1" colspan="1">
                  <tp:taxon-name><tp:taxon-name-part taxon-name-part-type="genus" reg="Discula">Discula</tp:taxon-name-part> (<tp:taxon-name-part taxon-name-part-type="subgenus" reg="Discula">Discula</tp:taxon-name-part>) <tp:taxon-name-part taxon-name-part-type="species" reg="polymorpha">polymorpha</tp:taxon-name-part> <tp:taxon-name-part taxon-name-part-type="subspecies" reg="alleniana">alleniana</tp:taxon-name-part></tp:taxon-name>
                </td><td rowspan="1" colspan="1">MN3052</td><td rowspan="1" colspan="1">
                  <named-content xmlns:xlink="http://www.w3.org/1999/xlink" content-type="dwc:verbatimCoordinates" xlink:type="simple"><named-content content-type="geo-json" specific-use="{&#34;type&#34;:&#34;Point&#34;,&#34;coordinates&#34;:[-17.165556,32.867500]}" id="NCID0ET1DI" xlink:type="simple">32°52'03"N/17°09'56"W</named-content></named-content>
                </td><td rowspan="1" colspan="1">
                  <ext-link xmlns:xlink="http://www.w3.org/1999/xlink" ext-link-type="gen" xlink:href="MG575178" xlink:type="simple">MG575178</ext-link>
                </td><td rowspan="1" colspan="1">–</td></tr><tr><td rowspan="1" colspan="1">
                  <tp:taxon-name><tp:taxon-name-part taxon-name-part-type="genus" reg="Discula">Discula</tp:taxon-name-part> (<tp:taxon-name-part taxon-name-part-type="subgenus" reg="Discula">Discula</tp:taxon-name-part>) <tp:taxon-name-part taxon-name-part-type="species" reg="polymorpha">polymorpha</tp:taxon-name-part> <tp:taxon-name-part taxon-name-part-type="subspecies" reg="arenicola">arenicola</tp:taxon-name-part></tp:taxon-name>
                </td><td rowspan="1" colspan="1">DI06_1</td><td rowspan="1" colspan="1">
                  <named-content xmlns:xlink="http://www.w3.org/1999/xlink" content-type="dwc:verbatimCoordinates" xlink:type="simple"><named-content content-type="geo-json" specific-use="{&#34;type&#34;:&#34;Point&#34;,&#34;coordinates&#34;:[-16.699444,32.744722]}" id="NCID0EF3DI" xlink:type="simple">32°44'41"N/16°41'58"W</named-content></named-content>
                </td><td rowspan="1" colspan="1">
                  <ext-link xmlns:xlink="http://www.w3.org/1999/xlink" ext-link-type="gen" xlink:href="MG575179" xlink:type="simple">MG575179</ext-link>
                </td><td rowspan="1" colspan="1">
                  <ext-link xmlns:xlink="http://www.w3.org/1999/xlink" ext-link-type="gen" xlink:href="MG575204" xlink:type="simple">MG575204</ext-link>
                </td></tr><tr><td rowspan="1" colspan="1">
                  <tp:taxon-name><tp:taxon-name-part taxon-name-part-type="genus" reg="Discula">Discula</tp:taxon-name-part> (<tp:taxon-name-part taxon-name-part-type="subgenus" reg="Discula">Discula</tp:taxon-name-part>) <tp:taxon-name-part taxon-name-part-type="species" reg="polymorpha">polymorpha</tp:taxon-name-part> <tp:taxon-name-part taxon-name-part-type="subspecies" reg="arenicola">arenicola</tp:taxon-name-part></tp:taxon-name>
                </td><td rowspan="1" colspan="1">DI06_2</td><td rowspan="1" colspan="1">
                  <named-content xmlns:xlink="http://www.w3.org/1999/xlink" content-type="dwc:verbatimCoordinates" xlink:type="simple"><named-content content-type="geo-json" specific-use="{&#34;type&#34;:&#34;Point&#34;,&#34;coordinates&#34;:[-16.699444,32.744722]}" id="NCID0E44DI" xlink:type="simple">32°44'41"N/16°41'58"W</named-content></named-content>
                </td><td rowspan="1" colspan="1">
                  <ext-link xmlns:xlink="http://www.w3.org/1999/xlink" ext-link-type="gen" xlink:href="MG575180" xlink:type="simple">MG575180</ext-link>
                </td><td rowspan="1" colspan="1">
                  <ext-link xmlns:xlink="http://www.w3.org/1999/xlink" ext-link-type="gen" xlink:href="MG575205" xlink:type="simple">MG575205</ext-link>
                </td></tr><tr><td rowspan="1" colspan="1">
                  <tp:taxon-name><tp:taxon-name-part taxon-name-part-type="genus" reg="Discula">Discula</tp:taxon-name-part> (<tp:taxon-name-part taxon-name-part-type="subgenus" reg="Discula">Discula</tp:taxon-name-part>) <tp:taxon-name-part taxon-name-part-type="species" reg="pulvinata">pulvinata</tp:taxon-name-part></tp:taxon-name>
                </td><td rowspan="1" colspan="1">DI30_1</td><td rowspan="1" colspan="1">
                  <named-content xmlns:xlink="http://www.w3.org/1999/xlink" content-type="dwc:verbatimCoordinates" xlink:type="simple"><named-content content-type="geo-json" specific-use="{&#34;type&#34;:&#34;Point&#34;,&#34;coordinates&#34;:[-16.355833,33.085278]}" id="NCID0ER6DI" xlink:type="simple">33°05'07"N/16°21'21"W</named-content></named-content>
                </td><td rowspan="1" colspan="1">
                  <ext-link xmlns:xlink="http://www.w3.org/1999/xlink" ext-link-type="gen" xlink:href="MG575181" xlink:type="simple">MG575181</ext-link>
                </td><td rowspan="1" colspan="1">
                  <ext-link xmlns:xlink="http://www.w3.org/1999/xlink" ext-link-type="gen" xlink:href="MG575206" xlink:type="simple">MG575206</ext-link>
                </td></tr><tr><td rowspan="1" colspan="1">
                  <tp:taxon-name><tp:taxon-name-part taxon-name-part-type="genus" reg="Discula">Discula</tp:taxon-name-part> (<tp:taxon-name-part taxon-name-part-type="subgenus" reg="Discula">Discula</tp:taxon-name-part>) <tp:taxon-name-part taxon-name-part-type="species" reg="pulvinata">pulvinata</tp:taxon-name-part></tp:taxon-name>
                </td><td rowspan="1" colspan="1">DI30_2</td><td rowspan="1" colspan="1">
                  <named-content xmlns:xlink="http://www.w3.org/1999/xlink" content-type="dwc:verbatimCoordinates" xlink:type="simple"><named-content content-type="geo-json" specific-use="{&#34;type&#34;:&#34;Point&#34;,&#34;coordinates&#34;:[-16.355833,33.085278]}" id="NCID0EGBAK" xlink:type="simple">33°05'07"N/16°21'21"W</named-content></named-content>
                </td><td rowspan="1" colspan="1">
                  <ext-link xmlns:xlink="http://www.w3.org/1999/xlink" ext-link-type="gen" xlink:href="MG575182" xlink:type="simple">MG575182</ext-link>
                </td><td rowspan="1" colspan="1">–</td></tr><tr><td rowspan="1" colspan="1">
                  <tp:taxon-name><tp:taxon-name-part taxon-name-part-type="genus" reg="Discula">Discula</tp:taxon-name-part> (<tp:taxon-name-part taxon-name-part-type="subgenus" reg="Discula">Discula</tp:taxon-name-part>) <tp:taxon-name-part taxon-name-part-type="species" reg="pulvinata">pulvinata</tp:taxon-name-part></tp:taxon-name>
                </td><td rowspan="1" colspan="1">DI30_3</td><td rowspan="1" colspan="1">
                  <named-content xmlns:xlink="http://www.w3.org/1999/xlink" content-type="dwc:verbatimCoordinates" xlink:type="simple"><named-content content-type="geo-json" specific-use="{&#34;type&#34;:&#34;Point&#34;,&#34;coordinates&#34;:[-16.355833,33.085278]}" id="NCID0EUCAK" xlink:type="simple">33°05'07"N/16°21'21"W</named-content></named-content>
                </td><td rowspan="1" colspan="1">
                  <ext-link xmlns:xlink="http://www.w3.org/1999/xlink" ext-link-type="gen" xlink:href="MG575183" xlink:type="simple">MG575183</ext-link>
                </td><td rowspan="1" colspan="1">–</td></tr><tr><td rowspan="1" colspan="1">
                  <tp:taxon-name><tp:taxon-name-part taxon-name-part-type="genus" reg="Discula">Discula</tp:taxon-name-part> (<tp:taxon-name-part taxon-name-part-type="subgenus" reg="Discula">Discula</tp:taxon-name-part>) <tp:taxon-name-part taxon-name-part-type="species" reg="tabellata">tabellata</tp:taxon-name-part></tp:taxon-name>
                </td><td rowspan="1" colspan="1">DI03_1</td><td rowspan="1" colspan="1">
                  <named-content xmlns:xlink="http://www.w3.org/1999/xlink" content-type="dwc:verbatimCoordinates" xlink:type="simple"><named-content content-type="geo-json" specific-use="{&#34;type&#34;:&#34;Point&#34;,&#34;coordinates&#34;:[-16.850833,32.639167]}" id="NCID0ECEAK" xlink:type="simple">32°38'21"N/16°51'03"W</named-content></named-content>
                </td><td rowspan="1" colspan="1">
                  <ext-link xmlns:xlink="http://www.w3.org/1999/xlink" ext-link-type="gen" xlink:href="MG575184" xlink:type="simple">MG575184</ext-link>
                </td><td rowspan="1" colspan="1">–</td></tr><tr><td rowspan="1" colspan="1">
                  <tp:taxon-name><tp:taxon-name-part taxon-name-part-type="genus" reg="Discula">Discula</tp:taxon-name-part> (<tp:taxon-name-part taxon-name-part-type="subgenus" reg="Discula">Discula</tp:taxon-name-part>) <tp:taxon-name-part taxon-name-part-type="species" reg="tabellata">tabellata</tp:taxon-name-part></tp:taxon-name>
                </td><td rowspan="1" colspan="1">DI03_2</td><td rowspan="1" colspan="1">
                  <named-content xmlns:xlink="http://www.w3.org/1999/xlink" content-type="dwc:verbatimCoordinates" xlink:type="simple"><named-content content-type="geo-json" specific-use="{&#34;type&#34;:&#34;Point&#34;,&#34;coordinates&#34;:[-16.850833,32.639167]}" id="NCID0EQFAK" xlink:type="simple">32°38'21"N/16°51'03"W</named-content></named-content>
                </td><td rowspan="1" colspan="1">
                  <ext-link xmlns:xlink="http://www.w3.org/1999/xlink" ext-link-type="gen" xlink:href="MG575185" xlink:type="simple">MG575185</ext-link>
                </td><td rowspan="1" colspan="1">–</td></tr><tr><td rowspan="1" colspan="1">
                  ‘<tp:taxon-name><tp:taxon-name-part taxon-name-part-type="genus" reg="Discula">Discula</tp:taxon-name-part></tp:taxon-name>’ <tp:taxon-name><tp:taxon-name-part taxon-name-part-type="genus" reg="Discula"/><tp:taxon-name-part taxon-name-part-type="species" reg="testudinalis">testudinalis</tp:taxon-name-part></tp:taxon-name>
                </td><td rowspan="1" colspan="1">MN3077</td><td rowspan="1" colspan="1">
                  <named-content xmlns:xlink="http://www.w3.org/1999/xlink" content-type="dwc:verbatimCoordinates" xlink:type="simple"><named-content content-type="geo-json" specific-use="{&#34;type&#34;:&#34;Point&#34;,&#34;coordinates&#34;:[-16.321667,33.103889]}" id="NCID0E6GAK" xlink:type="simple">33°06'14"N/16°19'18"W</named-content></named-content>
                </td><td rowspan="1" colspan="1">
                  <ext-link xmlns:xlink="http://www.w3.org/1999/xlink" ext-link-type="gen" xlink:href="MG575186" xlink:type="simple">MG575186</ext-link>
                </td><td rowspan="1" colspan="1">
                  <ext-link xmlns:xlink="http://www.w3.org/1999/xlink" ext-link-type="gen" xlink:href="MG575207" xlink:type="simple">MG575207</ext-link>
                </td></tr><tr><td rowspan="1" colspan="1">
                  <tp:taxon-name><tp:taxon-name-part taxon-name-part-type="genus" reg="Caseolus">Caseolus</tp:taxon-name-part> (<tp:taxon-name-part taxon-name-part-type="subgenus" reg="Caseolus">Caseolus</tp:taxon-name-part>) <tp:taxon-name-part taxon-name-part-type="species" reg="innominatus">innominatus</tp:taxon-name-part> <tp:taxon-name-part taxon-name-part-type="subspecies" reg="innominatus">innominatus</tp:taxon-name-part></tp:taxon-name>
                </td><td rowspan="1" colspan="1">CA08_1</td><td rowspan="1" colspan="1">
                  <named-content xmlns:xlink="http://www.w3.org/1999/xlink" content-type="dwc:verbatimCoordinates" xlink:type="simple"><named-content content-type="geo-json" specific-use="{&#34;type&#34;:&#34;Point&#34;,&#34;coordinates&#34;:[-17.165556,32.867500]}" id="NCID0EXIAK" xlink:type="simple">32°52'03"N/17°09'56"W</named-content></named-content>
                </td><td rowspan="1" colspan="1">
                  <ext-link xmlns:xlink="http://www.w3.org/1999/xlink" ext-link-type="gen" xlink:href="MG575187" xlink:type="simple">MG575187</ext-link>
                </td><td rowspan="1" colspan="1">
                  <ext-link xmlns:xlink="http://www.w3.org/1999/xlink" ext-link-type="gen" xlink:href="MG575208" xlink:type="simple">MG575208</ext-link>
                </td></tr><tr><td rowspan="1" colspan="1">
                  <tp:taxon-name><tp:taxon-name-part taxon-name-part-type="genus" reg="Caseolus">Caseolus</tp:taxon-name-part> (<tp:taxon-name-part taxon-name-part-type="subgenus" reg="Leptostictea">Leptostictea</tp:taxon-name-part>) <tp:taxon-name-part taxon-name-part-type="species" reg="hartungi">hartungi</tp:taxon-name-part></tp:taxon-name>
                </td><td rowspan="1" colspan="1">CA10_1</td><td rowspan="1" colspan="1">
                  <named-content xmlns:xlink="http://www.w3.org/1999/xlink" content-type="dwc:verbatimCoordinates" xlink:type="simple"><named-content content-type="geo-json" specific-use="{&#34;type&#34;:&#34;Point&#34;,&#34;coordinates&#34;:[-16.354444,33.087500]}" id="NCID0ELKAK" xlink:type="simple">33°05'15"N/16°21'16"W</named-content></named-content>
                </td><td rowspan="1" colspan="1">
                  <ext-link xmlns:xlink="http://www.w3.org/1999/xlink" ext-link-type="gen" xlink:href="MG575188" xlink:type="simple">MG575188</ext-link>
                </td><td rowspan="1" colspan="1">
                  <ext-link xmlns:xlink="http://www.w3.org/1999/xlink" ext-link-type="gen" xlink:href="MG575209" xlink:type="simple">MG575209</ext-link>
                </td></tr><tr><td rowspan="1" colspan="1">
                  <italic><tp:taxon-name><tp:taxon-name-part taxon-name-part-type="genus" reg="Serratorotula">Serratorotula</tp:taxon-name-part> <tp:taxon-name-part taxon-name-part-type="species" reg="juliformis">juliformis</tp:taxon-name-part></tp:taxon-name></italic>
                </td><td rowspan="1" colspan="1">MN3036</td><td rowspan="1" colspan="1">
                  <named-content xmlns:xlink="http://www.w3.org/1999/xlink" content-type="dwc:verbatimCoordinates" xlink:type="simple"><named-content content-type="geo-json" specific-use="{&#34;type&#34;:&#34;Point&#34;,&#34;coordinates&#34;:[-16.299167,33.062500]}" id="NCID0E3LAK" xlink:type="simple">33°03'45"N/16°17'57"W</named-content></named-content>
                </td><td rowspan="1" colspan="1">
                  <ext-link xmlns:xlink="http://www.w3.org/1999/xlink" ext-link-type="gen" xlink:href="MG575210" xlink:type="simple">MG575210</ext-link>
                </td><td rowspan="1" colspan="1">–</td></tr><tr><td rowspan="1" colspan="1">
                  <tp:taxon-name><tp:taxon-name-part taxon-name-part-type="genus" reg="Cochlicella">Cochlicella</tp:taxon-name-part> (<tp:taxon-name-part taxon-name-part-type="subgenus" reg="Cochlicella">Cochlicella</tp:taxon-name-part>) <tp:taxon-name-part taxon-name-part-type="species" reg="conoidea">conoidea</tp:taxon-name-part></tp:taxon-name>
                </td><td rowspan="1" colspan="1">SP165</td><td rowspan="1" colspan="1">
                  <named-content xmlns:xlink="http://www.w3.org/1999/xlink" content-type="dwc:verbatimCoordinates" xlink:type="simple"><named-content content-type="geo-json" specific-use="{&#34;type&#34;:&#34;Point&#34;,&#34;coordinates&#34;:[-8.666667,41.137500]}" id="NCID0EKNAK" xlink:type="simple">41°08'15"N/08°40'00"W</named-content></named-content>
                </td><td rowspan="1" colspan="1">
                  <ext-link xmlns:xlink="http://www.w3.org/1999/xlink" ext-link-type="gen" xlink:href="KY818425" xlink:type="simple">KY818425</ext-link>
                  <sup>1</sup>
                </td><td rowspan="1" colspan="1">
                  <ext-link xmlns:xlink="http://www.w3.org/1999/xlink" ext-link-type="gen" xlink:href="KY818623" xlink:type="simple">KY818623</ext-link>
                  <sup>1</sup>
                </td></tr></tbody></table><table-wrap-foot><fn><p>
                <sup>1</sup>: <xref ref-type="bibr" rid="B34">Neiber et al. (2017)</xref></p></fn></table-wrap-foot></table-wrap><fig id="F3" position="float" orientation="portrait"><label>Figure 3.</label><caption><p>Bayesian 50% majority rule consensus tree based (<bold>A</bold>) on the concatenated sequences of <italic>cox1</italic> and 18S rDNA + <abbrev xmlns:xlink="http://www.w3.org/1999/xlink" xlink:title="internal transcribed spacer 1" id="ABBRID0ETDBK" xlink:type="simple">ITS1</abbrev> + 5.8S rDNA + <abbrev xmlns:xlink="http://www.w3.org/1999/xlink" xlink:title="internal transcribed spacer 2" id="ABBRID0EXDBK" xlink:type="simple">ITS2</abbrev> + 28S rDNA and (<bold>B</bold>) on the <italic>cox1</italic> sequences alone. Posterior probability values (first value), bootstrap support values from the maximum likelihood analysis with Garli (second value) and iqtree (third value) and maximum parsimony analysis with PAUP* (fourth value) are indicated at the nodes. Only posterior probability values ≥ 0.5 and bootstrap support values ≥ 50% are shown. For phylogenetic relationships of <italic><tp:taxon-name><tp:taxon-name-part taxon-name-part-type="genus" reg="Hystricella">Hystricella</tp:taxon-name-part></tp:taxon-name></italic>, <italic><tp:taxon-name><tp:taxon-name-part taxon-name-part-type="genus" reg="Wollastonia">Wollastonia</tp:taxon-name-part></tp:taxon-name></italic> gen. n., <italic><tp:taxon-name><tp:taxon-name-part taxon-name-part-type="genus" reg="Callina">Callina</tp:taxon-name-part></tp:taxon-name></italic>, and <italic><tp:taxon-name><tp:taxon-name-part taxon-name-part-type="genus" reg="Discula">Discula</tp:taxon-name-part></tp:taxon-name></italic> species included in the analyses, see Figure <xref ref-type="fig" rid="F4">4</xref>–<xref ref-type="fig" rid="F6">6</xref>.</p></caption><graphic xmlns:xlink="http://www.w3.org/1999/xlink" xlink:href="zookeys-732-001-g003.jpg" position="float" orientation="portrait" xlink:type="simple" id="oo_181295.jpg"/></fig></tp:treatment-sec><ref-list><ref id="B27"><mixed-citation xmlns:xlink="http://www.w3.org/1999/xlink" xlink:type="simple">
          <person-group><name name-style="western"><surname>Lowe</surname><given-names>RT</given-names></name></person-group> (<year>1831</year>) <article-title>Primitiæ faunæ et floræ Maderæ et Portus Sancti; sive species quædam novæ vel hactenus minus rite cognitæ animalium et plantarum in his insulis degentium breviter descriptæ.</article-title> <source>Transactions of the Cambridge Philosophical Society</source> <volume>4</volume>(<issue>1</issue>): <fpage>1</fpage>–<lpage>70</lpage>. [pls 1–6]</mixed-citation></ref><ref id="B40"><mixed-citation xmlns:xlink="http://www.w3.org/1999/xlink" xlink:type="simple">
          <person-group><name name-style="western"><surname>Pfeiffer</surname><given-names>L</given-names></name></person-group> (<year>1847–1848</year>) Monographia heliceorum viventium, sistens descriptiones. Omnium huius familiae generum et specierum hodie cognitarum. Volumen primum. F. A. Brockhaus, Lipsiae, I–XXXII [= 1–32], 1–320 (1847), 321–484 (1848).</mixed-citation></ref><ref id="B47"><mixed-citation xmlns:xlink="http://www.w3.org/1999/xlink" xlink:type="simple">
          <person-group><name name-style="western"><surname>Reeve</surname><given-names>LA</given-names></name></person-group> (<year>1851–1854</year>) <source>Monograph of the genus <italic><tp:taxon-name><tp:taxon-name-part taxon-name-part-type="genus">Helix</tp:taxon-name-part></tp:taxon-name></italic>. Conchologia Iconica: or, illustrations of the shells of molluscous animals.</source> <publisher-name>Reeve</publisher-name>, <publisher-loc>London</publisher-loc>, <size units="page">7 pp</size>. [210 pls]</mixed-citation></ref><ref id="B65"><mixed-citation xmlns:xlink="http://www.w3.org/1999/xlink" xlink:type="simple">
          <person-group><name name-style="western"><surname>Tryon</surname><given-names>GW</given-names></name><name name-style="western"><surname>[Pilsbry]</surname><given-names>HA]</given-names></name></person-group> (<year>1888</year>) Manual of Conchology; structural and systematic. Second Series: <tp:taxon-name><tp:taxon-name-part taxon-name-part-type="infraclass">Pulmonata</tp:taxon-name-part></tp:taxon-name>, 4. Helicidæ: Vol. 2. Philadelphia, 1–296. [pls 1–69; author of pp. 120–296 is HA Pilsbry]</mixed-citation></ref><ref id="B43"><mixed-citation xmlns:xlink="http://www.w3.org/1999/xlink" xlink:type="simple">
          <person-group><name name-style="western"><surname>Pilsbry</surname><given-names>HA</given-names></name></person-group> (<year>1893–1895</year>) Guide to the study of Helices (<tp:taxon-name><tp:taxon-name-part taxon-name-part-type="family">Helicidae</tp:taxon-name-part></tp:taxon-name>, Vol. 7). In: Tryon GW, Pilsbry HA (Eds) Manual of Conchology. Structural and Systematic. Second Series: <tp:taxon-name><tp:taxon-name-part taxon-name-part-type="infraclass">Pulmonata</tp:taxon-name-part></tp:taxon-name>. Vol. IX. Conchological Department, Academy of Natural Sciences of Philadelphia, Philadelphia, 1–48, pls 1–14 (November 16 1893), 49–112, pls 15–28 (March 19 1894), 113–160, pls 29–40 (July 27 1894), frontspiece, i–xlviii, 161–366, pls 41–71, (February 2 1895), index 1–126 (April 1895).</mixed-citation></ref><ref id="B52"><mixed-citation xmlns:xlink="http://www.w3.org/1999/xlink" xlink:type="simple">
          <person-group><name name-style="western"><surname>Seddon</surname><given-names>MB</given-names></name></person-group> (<year>2008</year>) <article-title>The landsnails of Madeira. An illustrated compendium of the landsnails and slugs of the Madeiran archipelago.</article-title> <source>Biotir Reports</source> <volume>2</volume>: <fpage>1</fpage>–<lpage>196</lpage>.</mixed-citation></ref><ref id="B57"><mixed-citation xmlns:xlink="http://www.w3.org/1999/xlink" xlink:type="simple">
          <person-group><name name-style="western"><surname>Seddon</surname><given-names>MB</given-names></name></person-group> (<year>2011d</year>) <italic><tp:taxon-name><tp:taxon-name-part taxon-name-part-type="genus">Hystricella</tp:taxon-name-part> <tp:taxon-name-part taxon-name-part-type="species">oxytropis</tp:taxon-name-part></tp:taxon-name></italic>. The IUCN Red List of Threatened Species 2011, e.T6728A12801442.</mixed-citation></ref></ref-list></tp:taxon-treatment>
