# Supplementary material for: Revision of the genus-group Hystricella R. T. Lowe, 1855 from Porto Santo (Madeira Archipelago), with descriptions of new recent and fossil taxa (Gastropoda, Helicoidea, Geomitridae)
Source: Zookeys. 2018 Jan 24;(732):1–125. doi: 10.3897/zookeys.732.21677 (PMC5799741; doi:10.3897/zookeys.732.21677)
Supplement: XML Treatment for Wollastonia subcarinulata [file zookeys.732.21677-treatment18.xml]

<!DOCTYPE tp:taxon-treatment
  PUBLIC "-//TaxonX//DTD Taxonomic Treatment Publishing DTD v0 20100105//EN" "tax-treatment-NSO.dtd">
<tp:taxon-treatment xmlns:tp="http://www.plazi.org/taxpub"><tp:treatment-meta><kwd-group><label>Taxon classification</label><kwd><named-content xmlns:xlink="http://www.w3.org/1999/xlink" content-type="kingdom">Animalia</named-content></kwd><kwd><named-content xmlns:xlink="http://www.w3.org/1999/xlink" content-type="order">Stylommatophora</named-content></kwd><kwd><named-content xmlns:xlink="http://www.w3.org/1999/xlink" content-type="family">Geomitridae</named-content></kwd></kwd-group><mixed-citation publication-type="journal"><person-group><name><surname>Mattia</surname><given-names>Willy De</given-names></name><name><surname>Neiber</surname><given-names>Marco T.</given-names></name><name><surname>Groh</surname><given-names>Klaus</given-names></name></person-group><article-title>Revision of the genus-group <italic><tp:taxon-name><tp:taxon-name-part taxon-name-part-type="genus" reg="Hystricella">Hystricella</tp:taxon-name-part></tp:taxon-name></italic> R. T. Lowe, 1855 from Porto Santo (Madeira Archipelago), with descriptions of new recent and fossil taxa (<tp:taxon-name><tp:taxon-name-part taxon-name-part-type="class">Gastropoda</tp:taxon-name-part></tp:taxon-name>, <tp:taxon-name><tp:taxon-name-part taxon-name-part-type="superfamily">Helicoidea</tp:taxon-name-part></tp:taxon-name>, <tp:taxon-name><tp:taxon-name-part taxon-name-part-type="family">Geomitridae</tp:taxon-name-part></tp:taxon-name>)</article-title><source>Zookeys</source><day>24</day><month>1</month><year>2018</year><volume>2018</volume><issue>732</issue><fpage>1</fpage><lpage>125</lpage><pub-id pub-id-type="doi">10.3897/zookeys.732.21677</pub-id></mixed-citation></tp:treatment-meta><tp:nomenclature><label>†</label><tp:taxon-name>
              <tp:taxon-name-part taxon-name-part-type="genus" reg="Wollastonia">Wollastonia</tp:taxon-name-part>
              <tp:taxon-name-part taxon-name-part-type="species" reg="subcarinulata">subcarinulata</tp:taxon-name-part>
            </tp:taxon-name><tp:taxon-authority>(Wollaston, 1878), comb. n.</tp:taxon-authority><tp:taxon-status xmlns:xlink="http://www.w3.org/1999/xlink" xlink:type="simple">stat. n.</tp:taxon-status><xref ref-type="fig" rid="F55">Figs 196–198</xref><xref ref-type="fig" rid="F56">, 199</xref></tp:nomenclature><tp:treatment-sec sec-type="List of synonyms" id="SECID0EFYHM"><title>List of synonyms.</title><p>1878 <tp:taxon-name><tp:taxon-name-part taxon-name-part-type="genus" reg="Helix">Helix</tp:taxon-name-part> (<tp:taxon-name-part taxon-name-part-type="subgenus" reg="Hystricella">Hystricella</tp:taxon-name-part>) <tp:taxon-name-part taxon-name-part-type="species" reg="oxytropis">oxytropis</tp:taxon-name-part> <tp:taxon-name-part taxon-name-part-type="infraspecific-rank">var.</tp:taxon-name-part><tp:taxon-name-part taxon-name-part-type="uncertainty-rank">ß</tp:taxon-name-part> <tp:taxon-name-part taxon-name-part-type="variety" reg="subcarinulata">subcarinulata</tp:taxon-name-part></tp:taxon-name> Wollaston: 168.</p><p>
              <tp:taxon-name><tp:taxon-name-part taxon-name-part-type="genus" reg="Discula">Discula</tp:taxon-name-part> (<tp:taxon-name-part taxon-name-part-type="subgenus" reg="Hystricella">Hystricella</tp:taxon-name-part>) <tp:taxon-name-part taxon-name-part-type="species" reg="oxytropis">oxytropis</tp:taxon-name-part> <tp:taxon-name-part taxon-name-part-type="subspecies" reg="subcarinulata">subcarinulata</tp:taxon-name-part></tp:taxon-name> – Waldén: 267.</p><p>2002 <italic><tp:taxon-name><tp:taxon-name-part taxon-name-part-type="genus" reg="Geomitra">Geomitra</tp:taxon-name-part> <tp:taxon-name-part taxon-name-part-type="species" reg="oxytropis">oxytropis</tp:taxon-name-part> <tp:taxon-name-part taxon-name-part-type="subspecies" reg="subcarinulata">subcarinulata</tp:taxon-name-part></tp:taxon-name></italic> – Bank et al.: 124.</p><p>2006 <italic><tp:taxon-name><tp:taxon-name-part taxon-name-part-type="genus" reg="Discula">Discula</tp:taxon-name-part> <tp:taxon-name-part taxon-name-part-type="species" reg="oxytropis">oxytropis</tp:taxon-name-part></tp:taxon-name></italic> – Cameron et al.: 49 (1): 40 [partim].</p><p>2009 <italic><tp:taxon-name><tp:taxon-name-part taxon-name-part-type="genus" reg="Hystricella">Hystricella</tp:taxon-name-part> <tp:taxon-name-part taxon-name-part-type="species" reg="oxytropis">oxytropis</tp:taxon-name-part> <tp:taxon-name-part taxon-name-part-type="subspecies" reg="subcarinulata">subcarinulata</tp:taxon-name-part></tp:taxon-name></italic> – Groh et al.: 21, fig. 27.</p></tp:treatment-sec><tp:treatment-sec sec-type="type material" id="SECID0EC2HM"><title>Type material.</title><p>NMWC 80.202, Acc 55.158, lectotype (herewith designated), from loc. typ., ex coll. Melvill-Tomlin, ex coll. T. V. Wollaston, Porto Santo, Madeira (Fig. <xref ref-type="fig" rid="F55">196</xref>).</p><fig id="F55" position="float" orientation="portrait"><label>Figures 196–198.</label><caption><p>Shells of <italic><tp:taxon-name><tp:taxon-name-part taxon-name-part-type="genus" reg="Wollastonia">Wollastonia</tp:taxon-name-part> <tp:taxon-name-part taxon-name-part-type="species" reg="subcarinulata">subcarinulata</tp:taxon-name-part></tp:taxon-name></italic>. <bold>196</bold> lectotype, NMWC 80.202, Acc 55.158; <bold>197–198</bold> specimens from Barbinha, Quaternary aeolinites. Scale bar 1 mm.</p></caption><graphic xmlns:xlink="http://www.w3.org/1999/xlink" xlink:href="zookeys-732-001-g055.jpg" position="float" orientation="portrait" xlink:type="simple" id="oo_181406.jpg"/></fig></tp:treatment-sec><tp:treatment-sec sec-type="material" id="SECID0EI3HM"><title>Further material examined.</title><p>All from Porto Santo, <abbrev xmlns:xlink="http://www.w3.org/1999/xlink" xlink:title="private collection of Klaus Groh, Bad Dürkheim, Germany" id="ABBRID0EO3HM" xlink:type="simple">CKG</abbrev>/2, Barbinha, Quaternary aeolinites, layer 3, <named-content xmlns:xlink="http://www.w3.org/1999/xlink" content-type="dwc:verbatimCoordinates" xlink:type="simple"><named-content content-type="geo-json" specific-use="{&#34;type&#34;:&#34;Point&#34;,&#34;coordinates&#34;:[-16.296944,33.067778]}" id="NCID0EV3HM" xlink:type="simple">33°04'04"N/16°17'49"W</named-content></named-content>, 8 m, leg. K. &amp; C. Groh, Jul. 4 1983 and Jul. 5 1983; <abbrev xmlns:xlink="http://www.w3.org/1999/xlink" xlink:title="private collection of Klaus Groh, Bad Dürkheim, Germany" id="ABBRID0E13HM" xlink:type="simple">CKG</abbrev>/3, Barbinha, Quaternary aeolinites, layer 2, <named-content xmlns:xlink="http://www.w3.org/1999/xlink" content-type="dwc:verbatimCoordinates" xlink:type="simple"><named-content content-type="geo-json" specific-use="{&#34;type&#34;:&#34;Point&#34;,&#34;coordinates&#34;:[-16.296944,33.067778]}" id="NCID0EB4HM" xlink:type="simple">33°04'04"N/16°17'49"W</named-content></named-content>, 8 m, leg. K. &amp; C. Groh, Jul. 4 1983 and Jul. 5 1983; <abbrev xmlns:xlink="http://www.w3.org/1999/xlink" xlink:title="private collection of Klaus Groh, Bad Dürkheim, Germany" id="ABBRID0EG4HM" xlink:type="simple">CKG</abbrev>/8, Barbinha, Quaternary aeolinites, layer 4, <named-content xmlns:xlink="http://www.w3.org/1999/xlink" content-type="dwc:verbatimCoordinates" xlink:type="simple"><named-content content-type="geo-json" specific-use="{&#34;type&#34;:&#34;Point&#34;,&#34;coordinates&#34;:[-16.296944,33.067778]}" id="NCID0EN4HM" xlink:type="simple">33°04'04"N/16°17'49"W</named-content></named-content>, 8 m, leg. K. &amp; C. Groh, Jul. 4 1983 and Jul. 5 1983; <abbrev xmlns:xlink="http://www.w3.org/1999/xlink" xlink:title="private collection of Klaus Groh, Bad Dürkheim, Germany" id="ABBRID0ES4HM" xlink:type="simple">CKG</abbrev>/2, south coast, ditch at the in 1985 new built harbour E Vila Baleira, lens of Quaternary calcareous aeolinite within a marine sandy beach terrace (nowadays beyond the quay of the harbour), <named-content xmlns:xlink="http://www.w3.org/1999/xlink" content-type="dwc:verbatimCoordinates" xlink:type="simple"><named-content content-type="geo-json" specific-use="{&#34;type&#34;:&#34;Point&#34;,&#34;coordinates&#34;:[-16.315556,33.063889]}" id="NCID0EZ4HM" xlink:type="simple">33°03'50"N/16°18'56"W</named-content></named-content>, 0–1.5 m, leg. J. Gerber, K. Groh &amp; J. Hemmen, Aug. 1985; <abbrev xmlns:xlink="http://www.w3.org/1999/xlink" xlink:title="private collection of Willy De Mattia, Trieste, Italy" id="ABBRID0E54HM" xlink:type="simple">CWDM</abbrev>/8, Porto Santo, excavated mud walls behind the cart speedway E of the new harbour of Porto Santo, <named-content xmlns:xlink="http://www.w3.org/1999/xlink" content-type="dwc:verbatimCoordinates" xlink:type="simple"><named-content content-type="geo-json" specific-use="{&#34;type&#34;:&#34;Point&#34;,&#34;coordinates&#34;:[-16.306111,33.063333]}" id="NCID0EF5HM" xlink:type="simple">33°03'48"N/16°18'22"W</named-content></named-content>, 30 m, leg. W. De Mattia &amp; J. Macor, May 24 2015; <abbrev xmlns:xlink="http://www.w3.org/1999/xlink" xlink:title="private collection of Willy De Mattia, Trieste, Italy" id="ABBRID0EK5HM" xlink:type="simple">CWDM</abbrev>/9, E of Vila Baleira, S slope of the hill above Vale do Touro, 50 m W of the oil tanks, excavated Quaternary mixed gravel, <named-content xmlns:xlink="http://www.w3.org/1999/xlink" content-type="dwc:verbatimCoordinates" xlink:type="simple"><named-content content-type="geo-json" specific-use="{&#34;type&#34;:&#34;Point&#34;,&#34;coordinates&#34;:[-16.323889,33.063056]}" id="NCID0ER5HM" xlink:type="simple">33°03'47"N/16°19'26"W</named-content></named-content>, 24 m, leg. W. De Mattia &amp; J. Macor, May 24 2015; <abbrev xmlns:xlink="http://www.w3.org/1999/xlink" xlink:title="private collection of Willy De Mattia, Trieste, Italy" id="ABBRID0EW5HM" xlink:type="simple">CWDM</abbrev>/20, Pico do Baixo, E entrance of the tunnel, Quaternary mud deposit, <named-content xmlns:xlink="http://www.w3.org/1999/xlink" content-type="dwc:verbatimCoordinates" xlink:type="simple"><named-content content-type="geo-json" specific-use="{&#34;type&#34;:&#34;Point&#34;,&#34;coordinates&#34;:[-16.295833,33.062222]}" id="NCID0E45HM" xlink:type="simple">33°03'44"N/16°17'45"W</named-content></named-content>, 20 m, leg. W. De Mattia &amp; J. Macor, May 24. 2015.</p></tp:treatment-sec><tp:treatment-sec sec-type="Locus typicus" id="SECID0EC6HM"><title>Locus typicus.</title><p>Porto Santo, Madeira.</p></tp:treatment-sec><tp:treatment-sec sec-type="description" id="SECID0EH6HM"><title>Original description.</title><p>From <xref ref-type="bibr" rid="B69">Wollaston 1878</xref>: var. β. <italic>subcarinulata</italic> – Major, spira magis elevata, ad apicem paulo magis acuta, anfractibus in medio obsolete subcarinulato. – Long. axis 2½ lin.; diam. 3½.</p></tp:treatment-sec><tp:treatment-sec sec-type="redescription" id="SECID0ET6HM"><title>Redescription of shell.</title><p>Shell large for the genus, with 5.9 regularly increasing whorls, the protoconch with 2.5 whorls. The form of the shell is flat conical, the slightly convex teleoconch whorls separated by a rather shallow but distinct, simple suture. The body whorl shows a distinct, rounded keel, which is enforced by a concave impression below the periphery. The last whorl measures 70%, the penultimate whorl 10% of the total shell height. The lower part of the body whorl is beneath the significantly marked periphery in frontal view first significantly concave, later moderately convex. The keel of the body whorl is located in the upper part of its total height. The aperture, which is inclined to the vertical axis of the shell in an angle of 69° and is descending in its last 5% in an angle of 36° to the horizontal axis, is horizontally elliptic; towards the umbilical region a bit flattened. Its width measures 45% of the total shell width and its height 44% of the total shell height. It has a peristome that is completely detached <!--PageBreak-->from the body whorl. The lip is distinctly reflected and very wide at its basal and columellar sides. The eccentric umbilicus, which measures 13% of the total shell width, is shaped like a pinhole in the penultimate whorl and is completely closed in the earlier whorls. The protoconch is smooth, the teleoconch shows a number of oblique radial ribs, 10 in the penultimate quadrant of the body-whorl and is additionally covered by numerous small, round tubercles. The number of tubercles in the standard-quadrate of the base is 108. There is a yellowish hue of colouration in the teleoconch; the keel usually distinctly lighter in colour. See Figs <xref ref-type="fig" rid="F55">197–198</xref>.</p></tp:treatment-sec><tp:treatment-sec sec-type="description" id="SECID0E66HM"><title>Measurements.</title><p>
              <abbrev xmlns:xlink="http://www.w3.org/1999/xlink" xlink:title="maximum shell diameter" id="ABBRID0EFAIM" xlink:type="simple">D</abbrev> 8.3 ± 0.3 mm (range 8.0–8.8 mm); <abbrev xmlns:xlink="http://www.w3.org/1999/xlink" xlink:title="maximum shell height" id="ABBRID0EJAIM" xlink:type="simple">H</abbrev> 6.1 ± 0.3 mm (range 5.8–6.4 mm); <abbrev xmlns:xlink="http://www.w3.org/1999/xlink" xlink:title="height of the first (body) whorl" id="ABBRID0ENAIM" xlink:type="simple">FW</abbrev> 4.1 ± 0.2 mm (range 3.9-4.2 mm); <abbrev xmlns:xlink="http://www.w3.org/1999/xlink" xlink:title="peristomal angle" id="ABBRID0ERAIM" xlink:type="simple">PA</abbrev> 48.2 ± 5.4° (range 42.6–54.4°); <abbrev xmlns:xlink="http://www.w3.org/1999/xlink" xlink:title="diameter of umbilicus" id="ABBRID0EVAIM" xlink:type="simple">DU</abbrev> 0.6 ± 0,06 mm (range 0.5–0.7 mm); <abbrev xmlns:xlink="http://www.w3.org/1999/xlink" xlink:title="number of tubercles" id="ABBRID0EZAIM" xlink:type="simple">NT</abbrev> &gt; 100; <abbrev xmlns:xlink="http://www.w3.org/1999/xlink" xlink:title="number of whorls" id="ABBRID0E4AIM" xlink:type="simple">NW</abbrev> 5.6 ± 0.1 (range 5.5–5.7) (<italic>n</italic> = 25). Ratio <abbrev xmlns:xlink="http://www.w3.org/1999/xlink" xlink:title="shell diameter, maximum shell height" id="ABBRID0EDBIM" xlink:type="simple">D/H</abbrev> 1.4; ratio <abbrev xmlns:xlink="http://www.w3.org/1999/xlink" xlink:title="height of the first (body) whorl, maximum shell height" id="ABBRID0EHBIM" xlink:type="simple">FW/H</abbrev> 0.5.</p></tp:treatment-sec><tp:treatment-sec sec-type="distribution" id="SECID0ELBIM"><title>Distribution.</title><p>
              <italic><tp:taxon-name><tp:taxon-name-part taxon-name-part-type="genus" reg="Wollastonia">Wollastonia</tp:taxon-name-part> <tp:taxon-name-part taxon-name-part-type="species" reg="subcarinulata">subcarinulata</tp:taxon-name-part></tp:taxon-name></italic> is known from the Quaternary mud and slope deposits along the southern slopes of the eastern part of Porto Santo, from Vale do Touro to the area around the tunnel of Ponta da Galé beneath Pico do Baixo. See map in Fig. <xref ref-type="fig" rid="F56">199</xref>.</p><fig id="F56" position="float" orientation="portrait"><label>Figure 199.</label><caption><p>Map of the distribution of <italic><tp:taxon-name><tp:taxon-name-part taxon-name-part-type="genus" reg="Wollastonia">Wollastonia</tp:taxon-name-part> <tp:taxon-name-part taxon-name-part-type="species" reg="subcarinulata">subcarinulata</tp:taxon-name-part></tp:taxon-name></italic>.</p></caption><graphic xmlns:xlink="http://www.w3.org/1999/xlink" xlink:href="zookeys-732-001-g056.jpg" position="float" orientation="portrait" xlink:type="simple" id="oo_181409.jpg"/></fig></tp:treatment-sec><tp:treatment-sec sec-type="comparisons" id="SECID0EYCIM"><title>Comparison and comments.</title><p>
              <italic><tp:taxon-name><tp:taxon-name-part taxon-name-part-type="genus" reg="Wollastonia">Wollastonia</tp:taxon-name-part> <tp:taxon-name-part taxon-name-part-type="species" reg="subcarinulata">subcarinulata</tp:taxon-name-part></tp:taxon-name></italic> can be confused with other, rather large-sized species of the genera <italic><tp:taxon-name><tp:taxon-name-part taxon-name-part-type="genus" reg="Hystricella">Hystricella</tp:taxon-name-part></tp:taxon-name></italic> and <italic><tp:taxon-name><tp:taxon-name-part taxon-name-part-type="genus" reg="Wollastonia">Wollastonia</tp:taxon-name-part></tp:taxon-name></italic> like <italic><tp:taxon-name><tp:taxon-name-part taxon-name-part-type="genus" reg="Helix">H.</tp:taxon-name-part> <tp:taxon-name-part taxon-name-part-type="species" reg="echinoderma">echinoderma</tp:taxon-name-part></tp:taxon-name></italic>, <italic><tp:taxon-name><tp:taxon-name-part taxon-name-part-type="genus" reg="Wollastonia">W.</tp:taxon-name-part> <tp:taxon-name-part taxon-name-part-type="species" reg="vermetiformis">vermetiformis</tp:taxon-name-part></tp:taxon-name></italic> and <italic><tp:taxon-name><tp:taxon-name-part taxon-name-part-type="genus" reg="Wollastonia">W.</tp:taxon-name-part> <tp:taxon-name-part taxon-name-part-type="species" reg="falknerorum">falknerorum</tp:taxon-name-part></tp:taxon-name></italic> sp. n., from which it can be distinguished, however, by the lack of a second keel, the rounded shape of the keel and a much finer sculpture as <!--PageBreak-->well as a more depressed conical form. From similar sized <italic><tp:taxon-name><tp:taxon-name-part taxon-name-part-type="genus" reg="Wollastonia">W.</tp:taxon-name-part> <tp:taxon-name-part taxon-name-part-type="species" reg="inexpectata">inexpectata</tp:taxon-name-part></tp:taxon-name></italic> it is distinguishable by the wider umbilicus, a flatter form, the keeled instead of angled periphery and a coarser granulation. From the recent <italic><tp:taxon-name><tp:taxon-name-part taxon-name-part-type="genus" reg="Wollastonia">W.</tp:taxon-name-part> <tp:taxon-name-part taxon-name-part-type="species" reg="oxytropis">oxytropis</tp:taxon-name-part></tp:taxon-name></italic> it can be distinguished by the larger size, the wider umbilicus, the more convex teleoconch whorls that are separated by a more distinctly marked suture, the finer granulation, and the wider aperture.</p></tp:treatment-sec><tp:treatment-sec sec-type="Taxonomic remarks" id="SECID0EQFIM"><title>Taxonomic remarks.</title><p>The species is included in the genus <italic><tp:taxon-name><tp:taxon-name-part taxon-name-part-type="genus" reg="Wollastonia">Wollastonia</tp:taxon-name-part></tp:taxon-name></italic> because of its size and surface sculpture that is similar to <italic><tp:taxon-name><tp:taxon-name-part taxon-name-part-type="genus" reg="Wollastonia">W.</tp:taxon-name-part> <tp:taxon-name-part taxon-name-part-type="species" reg="oxytropis">oxytropis</tp:taxon-name-part></tp:taxon-name></italic>, as a variety of which it was described by <xref ref-type="bibr" rid="B69">Wollaston (1878)</xref>. Subsequent authors, except <xref ref-type="bibr" rid="B6">Cameron et al. (2006)</xref>, recognised the taxon as a subspecies of <italic><tp:taxon-name><tp:taxon-name-part taxon-name-part-type="genus" reg="Wollastonia">W.</tp:taxon-name-part> <tp:taxon-name-part taxon-name-part-type="species" reg="oxytropis">oxytropis</tp:taxon-name-part></tp:taxon-name></italic>.</p></tp:treatment-sec><tp:treatment-sec sec-type="Status and conservation" id="SECID0E2GIM"><title>Status and conservation.</title><p>Extinct before the islands’ scientific exploration in the 19<sup>th</sup> century, possibly already before human settlement.</p></tp:treatment-sec><ref-list><ref id="B69"><mixed-citation xmlns:xlink="http://www.w3.org/1999/xlink" xlink:type="simple">
          <person-group><name name-style="western"><surname>Wollaston</surname><given-names>TV</given-names></name></person-group> (<year>1878</year>) <source><tp:taxon-name><tp:taxon-name-part taxon-name-part-type="order">Testacea</tp:taxon-name-part></tp:taxon-name> Atlantica or the land and freshwater shells of the Azores, Madeiras, Salvages, Canaries, Cape Verdes, and Saint Helena.</source> <publisher-name>Reeve</publisher-name>, <publisher-loc>London</publisher-loc>, <size units="page">588 pp</size>.</mixed-citation></ref><ref id="B6"><mixed-citation xmlns:xlink="http://www.w3.org/1999/xlink" xlink:type="simple">
          <person-group><name name-style="western"><surname>Cameron</surname><given-names>RAD</given-names></name><name name-style="western"><surname>Cook</surname><given-names>LM</given-names></name><name name-style="western"><surname>Goodfriend</surname><given-names>GM</given-names></name><name name-style="western"><surname>Seddon</surname><given-names>MB</given-names></name></person-group> (<year>2006</year>) <article-title>Fossil land snail faunas from Porto Santo, Madeiran Archipelago: change and stasis in Pleistocene and recent times.</article-title> <source>Malacologia</source> <volume>49</volume>(<issue>1</issue>): <fpage>25</fpage>–<lpage>59</lpage>. <ext-link xlink:type="simple" ext-link-type="doi" xlink:href="10.4002/1543-8120-49.1.25">https://doi.org/10.4002/1543-8120-49.1.25</ext-link></mixed-citation></ref></ref-list></tp:taxon-treatment>
