# Supplementary material for: Revision of the genus-group Hystricella R. T. Lowe, 1855 from Porto Santo (Madeira Archipelago), with descriptions of new recent and fossil taxa (Gastropoda, Helicoidea, Geomitridae)
Source: Zookeys. 2018 Jan 24;(732):1–125. doi: 10.3897/zookeys.732.21677 (PMC5799741; doi:10.3897/zookeys.732.21677)
Supplement: XML Treatment for Wollastonia inexpectata [file zookeys.732.21677-treatment19.xml]

<!DOCTYPE tp:taxon-treatment
  PUBLIC "-//TaxonX//DTD Taxonomic Treatment Publishing DTD v0 20100105//EN" "tax-treatment-NSO.dtd">
<tp:taxon-treatment xmlns:tp="http://www.plazi.org/taxpub"><tp:treatment-meta><kwd-group><label>Taxon classification</label><kwd><named-content xmlns:xlink="http://www.w3.org/1999/xlink" content-type="kingdom">Animalia</named-content></kwd><kwd><named-content xmlns:xlink="http://www.w3.org/1999/xlink" content-type="order">Stylommatophora</named-content></kwd><kwd><named-content xmlns:xlink="http://www.w3.org/1999/xlink" content-type="family">Geomitridae</named-content></kwd></kwd-group><mixed-citation publication-type="journal"><person-group><name><surname>Mattia</surname><given-names>Willy De</given-names></name><name><surname>Neiber</surname><given-names>Marco T.</given-names></name><name><surname>Groh</surname><given-names>Klaus</given-names></name></person-group><article-title>Revision of the genus-group <italic><tp:taxon-name><tp:taxon-name-part taxon-name-part-type="genus" reg="Hystricella">Hystricella</tp:taxon-name-part></tp:taxon-name></italic> R. T. Lowe, 1855 from Porto Santo (Madeira Archipelago), with descriptions of new recent and fossil taxa (<tp:taxon-name><tp:taxon-name-part taxon-name-part-type="class">Gastropoda</tp:taxon-name-part></tp:taxon-name>, <tp:taxon-name><tp:taxon-name-part taxon-name-part-type="superfamily">Helicoidea</tp:taxon-name-part></tp:taxon-name>, <tp:taxon-name><tp:taxon-name-part taxon-name-part-type="family">Geomitridae</tp:taxon-name-part></tp:taxon-name>)</article-title><source>Zookeys</source><day>24</day><month>1</month><year>2018</year><volume>2018</volume><issue>732</issue><fpage>1</fpage><lpage>125</lpage><pub-id pub-id-type="doi">10.3897/zookeys.732.21677</pub-id></mixed-citation></tp:treatment-meta><tp:nomenclature><label>†</label><tp:taxon-name>
              <tp:taxon-name-part taxon-name-part-type="genus" reg="Wollastonia">Wollastonia</tp:taxon-name-part>
              <tp:taxon-name-part taxon-name-part-type="species" reg="inexpectata">inexpectata</tp:taxon-name-part>
              <object-id xmlns:xlink="http://www.w3.org/1999/xlink" content-type="zoobank" xlink:type="simple">http://zoobank.org/AD8D733D-8248-47EF-B9D8-CF9A3F831437</object-id>
            </tp:taxon-name><tp:taxon-authority>De Mattia &amp; Groh</tp:taxon-authority><tp:taxon-status xmlns:xlink="http://www.w3.org/1999/xlink" xlink:type="simple">sp. n.</tp:taxon-status><xref ref-type="fig" rid="F57">Figs 200–202</xref><xref ref-type="fig" rid="F58">, 203</xref></tp:nomenclature><tp:treatment-sec sec-type="type material" id="SECID0EVIIM"><title>Type material.</title><p>
              <named-content xmlns:xlink="http://www.w3.org/1999/xlink" content-type="dwc:institutional_code" xlink:type="simple">SMF</named-content> 348930, holotype, from loc. typ., leg. W. De Mattia, May 23 2015 (see Fig. <xref ref-type="fig" rid="F57">200</xref>); NMWC 80.202 Acc. 55 158/1 PT as “<tp:taxon-name><tp:taxon-name-part taxon-name-part-type="genus" reg="Geomitra">Geomitra</tp:taxon-name-part> <tp:taxon-name-part taxon-name-part-type="species" reg="oxytropis">oxytropis</tp:taxon-name-part></tp:taxon-name> Lowe var. <tp:taxon-name><tp:taxon-name-part taxon-name-part-type="genus" reg="Geomitra"/><tp:taxon-name-part taxon-name-part-type="species" reg="oxytropis"/><tp:taxon-name-part taxon-name-part-type="variety" reg="subcarinulata">subcarinulata</tp:taxon-name-part></tp:taxon-name> Woll. Porto Santo” (Figs <xref ref-type="fig" rid="F57">201–202</xref>).</p><fig id="F57" position="float" orientation="portrait"><label>Figures 200–202.</label><caption><p>Shells of <italic><tp:taxon-name><tp:taxon-name-part taxon-name-part-type="genus" reg="Wollastonia">Wollastonia</tp:taxon-name-part> <tp:taxon-name-part taxon-name-part-type="species" reg="inexpectata">inexpectata</tp:taxon-name-part></tp:taxon-name></italic> sp. n. <bold>200</bold> holotype, <named-content xmlns:xlink="http://www.w3.org/1999/xlink" content-type="dwc:institutional_code" xlink:type="simple">SMF</named-content> 348930 <bold>201</bold> paratype NMWC 80.202 Acc. 55 158 <bold>202</bold> label of the lot NMWC 80.202 Acc. 55 158. Scale bar 1 mm.</p></caption><graphic xmlns:xlink="http://www.w3.org/1999/xlink" xlink:href="zookeys-732-001-g057.jpg" position="float" orientation="portrait" xlink:type="simple" id="oo_181411.jpg"/></fig></tp:treatment-sec><tp:treatment-sec sec-type="Locus typicus" id="SECID0EBLIM"><title>Locus typicus.</title><p>N of airport, end of the runway towards Fonte de Areia, Quaternary calcareous sand deposit, <named-content xmlns:xlink="http://www.w3.org/1999/xlink" content-type="dwc:verbatimCoordinates" xlink:type="simple"><named-content content-type="geo-json" specific-use="{&#34;type&#34;:&#34;Point&#34;,&#34;coordinates&#34;:[-17.349444,33.090278]}" id="NCID0EKLIM" xlink:type="simple">33°05'25"N/17°20'58"W</named-content></named-content>, 99 m.</p></tp:treatment-sec><tp:treatment-sec sec-type="etymology" id="SECID0EPLIM"><title>Etymology.</title><p>
              <italic><tp:taxon-name><tp:taxon-name-part taxon-name-part-type="genus" reg="Wollastonia">Wollastonia</tp:taxon-name-part> <tp:taxon-name-part taxon-name-part-type="species" reg="inexpectata">inexpectata</tp:taxon-name-part></tp:taxon-name></italic> sp. n. was unexpectedly found during intensive field researches at Fonte da Areia when looking for <italic><tp:taxon-name><tp:taxon-name-part taxon-name-part-type="genus" reg="Helix">H.</tp:taxon-name-part> <tp:taxon-name-part taxon-name-part-type="species" reg="echinoderma">echinoderma</tp:taxon-name-part></tp:taxon-name></italic>.</p></tp:treatment-sec><tp:treatment-sec sec-type="diagnosis" id="SECID0ELMIM"><title>Diagnosis.</title><p>Shell large for the genus, solid and conical. Whorls rounded, with deep sutures. The shell’s surface covered with small and densely set tubercles. Body whorl with a peripheral, rounded keel. Other teleoconch whorls without visible keel. Umbilicus narrow but open. Last whorl descending toward the aperture. Aperture oval with continuous peristome.</p></tp:treatment-sec><tp:treatment-sec sec-type="description" id="SECID0EQMIM"><title>Description of the shell.</title><p>The shell is large for the genus and rather conical, with 6.3 regularly increasing whorls. The protoconch has 1.7 smooth whorls. The teleoconch whorls are distinctly convex and separated by a slightly impressed but simple suture. The body whorl measures 64% and the penultimate whorl 14% of total shell height and is descending towards the aperture in its last 5% in an angle of 36°. It has a rounded angulation in its upper third (in relation to total shell height) that is emphasised by a narrow, only slightly concave impression below the periphery. The lower part of the body whorl (beneath the periphery in frontal view) is otherwise rather convex. The aperture is regular elliptical, measuring 49% of the total shell width and 29% of the total shell height. It is inclined to the vertical axis of the shell in an angle of 57°. The peristome is completely detached from the body whorl, expanded and distinctly reflected, especially in its basal and columellar part. The umbilicus is eccentric, closed in the early whorls, but pinhole-like in the body whorl, measuring 5% of the maximum shell diameter. The sculpture of the teleoconch consists of oblique radial ribs (10 in the penultimate quadrant of the body whorl) and numerous, small roundish tubercles (132 in the standard square basal surface of the shell). The colour <!--PageBreak-->is only preserved as a yellowish hue on the teleoconch, a slightly darker yellowish, narrow spiral band in the middle of the base and a lighter marked keel. See Figs <xref ref-type="fig" rid="F57">200–202</xref>.</p></tp:treatment-sec><tp:treatment-sec sec-type="description" id="SECID0E3MIM"><title>Measurements.</title><p>
              <abbrev xmlns:xlink="http://www.w3.org/1999/xlink" xlink:title="maximum shell diameter" id="ABBRID0ECNIM" xlink:type="simple">D</abbrev> 8.6 mm; <abbrev xmlns:xlink="http://www.w3.org/1999/xlink" xlink:title="maximum shell height" id="ABBRID0EGNIM" xlink:type="simple">H</abbrev> 6.7 mm; <abbrev xmlns:xlink="http://www.w3.org/1999/xlink" xlink:title="height of the first (body) whorl" id="ABBRID0EKNIM" xlink:type="simple">FW</abbrev> 4.6 mm; <abbrev xmlns:xlink="http://www.w3.org/1999/xlink" xlink:title="peristomal angle" id="ABBRID0EONIM" xlink:type="simple">PA</abbrev> 41.2°; <abbrev xmlns:xlink="http://www.w3.org/1999/xlink" xlink:title="diameter of umbilicus" id="ABBRID0ESNIM" xlink:type="simple">DU</abbrev> 0.6 mm; <abbrev xmlns:xlink="http://www.w3.org/1999/xlink" xlink:title="number of tubercles" id="ABBRID0EWNIM" xlink:type="simple">NT</abbrev> 132; <abbrev xmlns:xlink="http://www.w3.org/1999/xlink" xlink:title="number of whorls" id="ABBRID0E1NIM" xlink:type="simple">NW</abbrev> 6.6 (<italic>n</italic> = 1). Ratio <abbrev xmlns:xlink="http://www.w3.org/1999/xlink" xlink:title="shell diameter, maximum shell height" id="ABBRID0EAOIM" xlink:type="simple">D/H</abbrev> 1.3; ratio <abbrev xmlns:xlink="http://www.w3.org/1999/xlink" xlink:title="height of the first (body) whorl, maximum shell height" id="ABBRID0EEOIM" xlink:type="simple">FW/H</abbrev> 0.7.</p></tp:treatment-sec><tp:treatment-sec sec-type="distribution" id="SECID0EIOIM"><title>Distribution.</title><p>The species is only known from the type locality. A second specimen is known from another unidentified locality in Porto Santo and housed at the <named-content xmlns:xlink="http://www.w3.org/1999/xlink" content-type="dwc:institutional_code" xlink:type="simple">NMW</named-content>. The distribution is shown in Fig. <xref ref-type="fig" rid="F58">203</xref>.</p><fig id="F58" position="float" orientation="portrait"><label>Figure 203.</label><caption><p>Distribution of <italic><tp:taxon-name><tp:taxon-name-part taxon-name-part-type="genus" reg="Wollastonia">Wollastonia</tp:taxon-name-part> <tp:taxon-name-part taxon-name-part-type="species" reg="inexpectata">inexpectata</tp:taxon-name-part></tp:taxon-name></italic> sp. n.</p></caption><graphic xmlns:xlink="http://www.w3.org/1999/xlink" xlink:href="zookeys-732-001-g058.jpg" position="float" orientation="portrait" xlink:type="simple" id="oo_181412.jpg"/></fig></tp:treatment-sec><tp:treatment-sec sec-type="comparisons" id="SECID0EPPIM"><title>Comparison and comments.</title><p>
              <italic><tp:taxon-name><tp:taxon-name-part taxon-name-part-type="genus" reg="Wollastonia">Wollastonia</tp:taxon-name-part> <tp:taxon-name-part taxon-name-part-type="species" reg="inexpectata">inexpectata</tp:taxon-name-part></tp:taxon-name></italic> sp. n. is superficially similar to <italic><tp:taxon-name><tp:taxon-name-part taxon-name-part-type="genus" reg="Helix">H.</tp:taxon-name-part> <tp:taxon-name-part taxon-name-part-type="species" reg="echinoderma">echinoderma</tp:taxon-name-part></tp:taxon-name></italic>, or <italic><tp:taxon-name><tp:taxon-name-part taxon-name-part-type="genus" reg="Wollastonia">W.</tp:taxon-name-part> <tp:taxon-name-part taxon-name-part-type="species" reg="vermetiformis">vermetiformis</tp:taxon-name-part></tp:taxon-name></italic> and <italic><tp:taxon-name><tp:taxon-name-part taxon-name-part-type="genus" reg="Wollastonia">W.</tp:taxon-name-part> <tp:taxon-name-part taxon-name-part-type="species" reg="falknerorum">falknerorum</tp:taxon-name-part></tp:taxon-name></italic> sp. n. but is readily distinguishable from these species by the lack of a second keel, its much finer sculpture, narrower umbilicus and regular conical form. From <italic><tp:taxon-name><tp:taxon-name-part taxon-name-part-type="genus" reg="Helix">H.</tp:taxon-name-part> <tp:taxon-name-part taxon-name-part-type="species" reg="echinoderma">echinoderma</tp:taxon-name-part></tp:taxon-name></italic> it can also be distinguished by its regular convex and not stepped whorls and the regular elliptical rather than oblique ovate aperture. From the similarly sized <italic><tp:taxon-name><tp:taxon-name-part taxon-name-part-type="genus" reg="Wollastonia">W.</tp:taxon-name-part> <tp:taxon-name-part taxon-name-part-type="species" reg="subcarinulata">subcarinulata</tp:taxon-name-part></tp:taxon-name></italic> it differs in the narrower umbilicus, the presence of a rounded keel, the finer granulation and the higher shell in relation to its width.</p></tp:treatment-sec><tp:treatment-sec sec-type="Taxonomic remarks" id="SECID0EXRIM"><title>Taxonomic remarks.</title><p>
              <italic><tp:taxon-name><tp:taxon-name-part taxon-name-part-type="genus" reg="Wollastonia">Wollastonia</tp:taxon-name-part> <tp:taxon-name-part taxon-name-part-type="species" reg="inexpectata">inexpectata</tp:taxon-name-part></tp:taxon-name></italic> sp. n. is included in the genus <italic><tp:taxon-name><tp:taxon-name-part taxon-name-part-type="genus" reg="Wollastonia">Wollastonia</tp:taxon-name-part></tp:taxon-name></italic> because it is similar to <italic><tp:taxon-name><tp:taxon-name-part taxon-name-part-type="genus" reg="Wollastonia">W.</tp:taxon-name-part> <tp:taxon-name-part taxon-name-part-type="species" reg="oxytropis">oxytropis</tp:taxon-name-part></tp:taxon-name></italic> in size and surface sculpture. It is noteworthy that the similarly large-sized <italic><tp:taxon-name><tp:taxon-name-part taxon-name-part-type="genus" reg="Hystricella">Hystricella</tp:taxon-name-part> <tp:taxon-name-part taxon-name-part-type="species" reg="echinoderma">echinoderma</tp:taxon-name-part></tp:taxon-name></italic> most probably also originates from the Quaternary deposits in the north of the island, and likewise is extremely rare there.</p></tp:treatment-sec><tp:treatment-sec sec-type="Status and conservation" id="SECID0EFTIM"><title>Status and conservation.</title><p>Extinct before the islands’ scientific exploration in the 19<sup>th</sup> century, possibly already before human settlement.</p><!--PageBreak--></tp:treatment-sec></tp:taxon-treatment>
