# Supplementary material for: Revision of the genus-group Hystricella R. T. Lowe, 1855 from Porto Santo (Madeira Archipelago), with descriptions of new recent and fossil taxa (Gastropoda, Helicoidea, Geomitridae)
Source: Zookeys. 2018 Jan 24;(732):1–125. doi: 10.3897/zookeys.732.21677 (PMC5799741; doi:10.3897/zookeys.732.21677)
Supplement: XML Treatment for Callina rotula [file zookeys.732.21677-treatment21.xml]

<!DOCTYPE tp:taxon-treatment
  PUBLIC "-//TaxonX//DTD Taxonomic Treatment Publishing DTD v0 20100105//EN" "tax-treatment-NSO.dtd">
<tp:taxon-treatment xmlns:tp="http://www.plazi.org/taxpub"><tp:treatment-meta><kwd-group><label>Taxon classification</label><kwd><named-content xmlns:xlink="http://www.w3.org/1999/xlink" content-type="kingdom">Animalia</named-content></kwd><kwd><named-content xmlns:xlink="http://www.w3.org/1999/xlink" content-type="order">Stylommatophora</named-content></kwd><kwd><named-content xmlns:xlink="http://www.w3.org/1999/xlink" content-type="family">Geomitridae</named-content></kwd></kwd-group><mixed-citation publication-type="journal"><person-group><name><surname>Mattia</surname><given-names>Willy De</given-names></name><name><surname>Neiber</surname><given-names>Marco T.</given-names></name><name><surname>Groh</surname><given-names>Klaus</given-names></name></person-group><article-title>Revision of the genus-group <italic><tp:taxon-name><tp:taxon-name-part taxon-name-part-type="genus" reg="Hystricella">Hystricella</tp:taxon-name-part></tp:taxon-name></italic> R. T. Lowe, 1855 from Porto Santo (Madeira Archipelago), with descriptions of new recent and fossil taxa (<tp:taxon-name><tp:taxon-name-part taxon-name-part-type="class">Gastropoda</tp:taxon-name-part></tp:taxon-name>, <tp:taxon-name><tp:taxon-name-part taxon-name-part-type="superfamily">Helicoidea</tp:taxon-name-part></tp:taxon-name>, <tp:taxon-name><tp:taxon-name-part taxon-name-part-type="family">Geomitridae</tp:taxon-name-part></tp:taxon-name>)</article-title><source>Zookeys</source><day>24</day><month>1</month><year>2018</year><volume>2018</volume><issue>732</issue><fpage>1</fpage><lpage>125</lpage><pub-id pub-id-type="doi">10.3897/zookeys.732.21677</pub-id></mixed-citation></tp:treatment-meta><tp:nomenclature><tp:taxon-name>
              <tp:taxon-name-part taxon-name-part-type="genus" reg="Callina">Callina</tp:taxon-name-part>
              <tp:taxon-name-part taxon-name-part-type="species" reg="rotula">rotula</tp:taxon-name-part>
            </tp:taxon-name><tp:taxon-authority>(R. T. Lowe, 1831)</tp:taxon-authority><xref ref-type="fig" rid="F60">Figs 206–209</xref><xref ref-type="fig" rid="F61">, 210–213</xref><xref ref-type="fig" rid="F62">, 214</xref><!--PageBreak--></tp:nomenclature><tp:treatment-sec sec-type="List of synonyms" id="SECID0EVFJM"><title>List of synonyms.</title><p>1831 <italic><tp:taxon-name><tp:taxon-name-part taxon-name-part-type="genus" reg="Helix">Helix</tp:taxon-name-part> <tp:taxon-name-part taxon-name-part-type="species" reg="rotula">rotula</tp:taxon-name-part></tp:taxon-name></italic> R. T. Lowe: 53, pl. 6 fig. 10.</p><p>1847 <italic><tp:taxon-name><tp:taxon-name-part taxon-name-part-type="genus" reg="Helix">Helix</tp:taxon-name-part> <tp:taxon-name-part taxon-name-part-type="species" reg="rotula">rotula</tp:taxon-name-part></tp:taxon-name></italic> – L. Pfeiffer in L. <xref ref-type="bibr" rid="B40">Pfeiffer 1847–1848</xref>: 216.</p><p>1854 <italic><tp:taxon-name><tp:taxon-name-part taxon-name-part-type="genus" reg="Helix">Helix</tp:taxon-name-part> <tp:taxon-name-part taxon-name-part-type="species" reg="rotula">rotula</tp:taxon-name-part></tp:taxon-name></italic> – Reeve in <xref ref-type="bibr" rid="B47">Reeve 1851–1854</xref>: pl. 137 fig. 854.</p><p>1854 <italic><tp:taxon-name><tp:taxon-name-part taxon-name-part-type="genus" reg="Helix">Helix</tp:taxon-name-part> <tp:taxon-name-part taxon-name-part-type="species" reg="rotula">rotula</tp:taxon-name-part></tp:taxon-name></italic> – Albers: 28, pl. 6 figs 16–18.</p><p>1855 <tp:taxon-name><tp:taxon-name-part taxon-name-part-type="genus" reg="Helix">Helix</tp:taxon-name-part> (<tp:taxon-name-part taxon-name-part-type="subgenus" reg="Callina">Callina</tp:taxon-name-part>) <tp:taxon-name-part taxon-name-part-type="species" reg="rotula">rotula</tp:taxon-name-part></tp:taxon-name> – R. T. Lowe: 183.</p><p>1867 <tp:taxon-name><tp:taxon-name-part taxon-name-part-type="genus" reg="Helix">Helix</tp:taxon-name-part> (<tp:taxon-name-part taxon-name-part-type="subgenus" reg="Tectula">Tectula</tp:taxon-name-part>) <tp:taxon-name-part taxon-name-part-type="species" reg="rotula">rotula</tp:taxon-name-part></tp:taxon-name> – Paiva: 82.</p><p>1867 <tp:taxon-name><tp:taxon-name-part taxon-name-part-type="genus" reg="Helix">Helix</tp:taxon-name-part> (<tp:taxon-name-part taxon-name-part-type="subgenus" reg="Tectula">Tectula</tp:taxon-name-part>) <tp:taxon-name-part taxon-name-part-type="species" reg="rotula">rotula</tp:taxon-name-part> <tp:taxon-name-part taxon-name-part-type="infraspecific-rank">var.</tp:taxon-name-part> <tp:taxon-name-part taxon-name-part-type="uncertainty-rank">α</tp:taxon-name-part> <tp:taxon-name-part taxon-name-part-type="species" reg="major">major</tp:taxon-name-part></tp:taxon-name> Paiva: 83.</p><p>1867 <tp:taxon-name><tp:taxon-name-part taxon-name-part-type="genus" reg="Helix">Helix</tp:taxon-name-part> (<tp:taxon-name-part taxon-name-part-type="subgenus" reg="Tectula">Tectula</tp:taxon-name-part>) <tp:taxon-name-part taxon-name-part-type="species" reg="rotula">rotula</tp:taxon-name-part>  <tp:taxon-name-part taxon-name-part-type="infraspecific-rank">var.</tp:taxon-name-part> <tp:taxon-name-part taxon-name-part-type="uncertainty-rank">β</tp:taxon-name-part> <tp:taxon-name-part taxon-name-part-type="species" reg="minor">minor</tp:taxon-name-part></tp:taxon-name> Paiva: 83.</p><p>1867 <tp:taxon-name><tp:taxon-name-part taxon-name-part-type="genus" reg="Helix">Helix</tp:taxon-name-part> (<tp:taxon-name-part taxon-name-part-type="subgenus" reg="Tectula">Tectula</tp:taxon-name-part>) <tp:taxon-name-part taxon-name-part-type="species" reg="rotula">rotula</tp:taxon-name-part> <tp:taxon-name-part taxon-name-part-type="infraspecific-rank">var.</tp:taxon-name-part><tp:taxon-name-part taxon-name-part-type="infraspecific-rank">γ</tp:taxon-name-part><tp:taxon-name-part taxon-name-part-type="species" reg="cerina">cerina</tp:taxon-name-part></tp:taxon-name> Paiva: 83.</p><p>1867 <tp:taxon-name><tp:taxon-name-part taxon-name-part-type="genus" reg="Helix">Helix</tp:taxon-name-part> (<tp:taxon-name-part taxon-name-part-type="subgenus" reg="Tectula">Tectula</tp:taxon-name-part>) <tp:taxon-name-part taxon-name-part-type="species" reg="rotula">rotula</tp:taxon-name-part><tp:taxon-name-part taxon-name-part-type="infraspecific-rank">var.</tp:taxon-name-part><tp:taxon-name-part taxon-name-part-type="uncertainty-rank">δ</tp:taxon-name-part><tp:taxon-name-part taxon-name-part-type="variety" reg="monstrosa">monstrosa</tp:taxon-name-part></tp:taxon-name> Paiva: 83.</p><p>1878 <tp:taxon-name><tp:taxon-name-part taxon-name-part-type="genus" reg="Helix">Helix</tp:taxon-name-part> (<tp:taxon-name-part taxon-name-part-type="subgenus" reg="Callina">Callina</tp:taxon-name-part>) <tp:taxon-name-part taxon-name-part-type="species" reg="rotula">rotula</tp:taxon-name-part></tp:taxon-name> – Wollaston: 151–152.</p><p>1888 <italic><tp:taxon-name><tp:taxon-name-part taxon-name-part-type="genus" reg="Helix">Helix</tp:taxon-name-part> <tp:taxon-name-part taxon-name-part-type="species" reg="rotula">rotula</tp:taxon-name-part></tp:taxon-name></italic> – Tryon in <xref ref-type="bibr" rid="B65">Tryon [and Pilsbry] 1888</xref>: 46, pl. 9 fig. 4.</p><p>1894 <italic><tp:taxon-name><tp:taxon-name-part taxon-name-part-type="genus" reg="Geomitra">Geomitra</tp:taxon-name-part> <tp:taxon-name-part taxon-name-part-type="species" reg="rotula">rotula</tp:taxon-name-part></tp:taxon-name></italic> – Pilsbry in <xref ref-type="bibr" rid="B43">Pilsbry 1893–1895</xref>: 241.</p><p>1922 <tp:taxon-name><tp:taxon-name-part taxon-name-part-type="genus" reg="Ochthephila">Ochthephila</tp:taxon-name-part> (<tp:taxon-name-part taxon-name-part-type="subgenus" reg="Callina">Callina</tp:taxon-name-part>) <tp:taxon-name-part taxon-name-part-type="species" reg="rotula">rotula</tp:taxon-name-part></tp:taxon-name> mut. <italic>grisea</italic> T. D. A. Cockerell: 44–46 [unavailable, infrasubspecific].</p><p>1931 <tp:taxon-name><tp:taxon-name-part taxon-name-part-type="genus" reg="Geomitra">Geomitra</tp:taxon-name-part> (<tp:taxon-name-part taxon-name-part-type="subgenus" reg="Actinella">Actinella</tp:taxon-name-part>) <tp:taxon-name-part taxon-name-part-type="species" reg="rotula">rotula</tp:taxon-name-part></tp:taxon-name> – Nobre: 81, figs. 30 + 31.</p><p>1950 <tp:taxon-name><tp:taxon-name-part taxon-name-part-type="genus" reg="Discula">Discula</tp:taxon-name-part> (<tp:taxon-name-part taxon-name-part-type="subgenus" reg="Callina">Callina</tp:taxon-name-part>) <tp:taxon-name-part taxon-name-part-type="species" reg="rotula">rotula</tp:taxon-name-part></tp:taxon-name> – Mandahl-Barth: 36.</p><p>1983 <tp:taxon-name><tp:taxon-name-part taxon-name-part-type="genus" reg="Discula">Discula</tp:taxon-name-part> (<tp:taxon-name-part taxon-name-part-type="subgenus" reg="Callina">Callina</tp:taxon-name-part>) <tp:taxon-name-part taxon-name-part-type="species" reg="rotula">rotula</tp:taxon-name-part></tp:taxon-name> – Waldén: 267, note p. 273 [partim].</p><p>2002 <tp:taxon-name><tp:taxon-name-part taxon-name-part-type="genus" reg="Discula">Discula</tp:taxon-name-part> (<tp:taxon-name-part taxon-name-part-type="subgenus" reg="Callina">Callina</tp:taxon-name-part>) <tp:taxon-name-part taxon-name-part-type="species" reg="rotula">rotula</tp:taxon-name-part></tp:taxon-name> – Bank et al.: 124.</p><p>2005 <italic><tp:taxon-name><tp:taxon-name-part taxon-name-part-type="genus" reg="Callina">Callina</tp:taxon-name-part> <tp:taxon-name-part taxon-name-part-type="species" reg="rotula">rotula</tp:taxon-name-part></tp:taxon-name></italic> – Schileyko: 218–219.</p><p>2008 <tp:taxon-name><tp:taxon-name-part taxon-name-part-type="genus" reg="Discula">Discula</tp:taxon-name-part> (<tp:taxon-name-part taxon-name-part-type="subgenus" reg="Callina">Callina</tp:taxon-name-part>) <tp:taxon-name-part taxon-name-part-type="species" reg="rotula">rotula</tp:taxon-name-part></tp:taxon-name> – Seddon: 78, pl. 28 fig. E, map 175.</p><p>2011 <italic><tp:taxon-name><tp:taxon-name-part taxon-name-part-type="genus" reg="Discula">Discula</tp:taxon-name-part> <tp:taxon-name-part taxon-name-part-type="species" reg="rotula">rotula</tp:taxon-name-part></tp:taxon-name></italic> – Seddon: e.T156384A4936221.</p></tp:treatment-sec><tp:treatment-sec sec-type="type material" id="SECID0E5QJM"><title>Type material.</title><p>
              <named-content xmlns:xlink="http://www.w3.org/1999/xlink" content-type="dwc:institutional_code" xlink:type="simple">ANSP</named-content> 97116, lectotype (herewith designated), from loc. typ., ex coll. R. T. Lowe-T. V. Wollaston. For the original figure of <italic><tp:taxon-name><tp:taxon-name-part taxon-name-part-type="genus" reg="Helix">Helix</tp:taxon-name-part> <tp:taxon-name-part taxon-name-part-type="species" reg="rotula">rotula</tp:taxon-name-part></tp:taxon-name></italic> R. T. Lowe, 1831 (from <xref ref-type="bibr" rid="B27">Lowe 1831</xref>: pl. 6 fig. 10), see Fig. <xref ref-type="fig" rid="F60">206</xref>. The lectotype of <italic><tp:taxon-name><tp:taxon-name-part taxon-name-part-type="genus" reg="Helix">Helix</tp:taxon-name-part> <tp:taxon-name-part taxon-name-part-type="species" reg="rotula">rotula</tp:taxon-name-part></tp:taxon-name></italic> R. T. Lowe, 1831, W = 11.2 mm, is depicted in Fig. <xref ref-type="fig" rid="F60">207</xref>.</p></tp:treatment-sec><tp:treatment-sec sec-type="material" id="SECID0ELSJM"><title>Further material examined.</title><p>All from Porto Santo. Fossil: <abbrev xmlns:xlink="http://www.w3.org/1999/xlink" xlink:title="private collection of Klaus Groh, Bad Dürkheim, Germany" id="ABBRID0ERSJM" xlink:type="simple">CKG</abbrev>/1 juv., SE slope of the Pico de Ana Ferreira, <named-content xmlns:xlink="http://www.w3.org/1999/xlink" content-type="dwc:verbatimCoordinates" xlink:type="simple"><named-content content-type="geo-json" specific-use="{&#34;type&#34;:&#34;Point&#34;,&#34;coordinates&#34;:[-16.369722,33.043333]}" id="NCID0EYSJM" xlink:type="simple">33°02'36"N/16°22'11"W</named-content></named-content>, 220 m, leg. K. &amp; C. Groh &amp; J. &amp; C. Hemmen, Jul. 6 1983; <abbrev xmlns:xlink="http://www.w3.org/1999/xlink" xlink:title="private collection of Klaus Groh, Bad Dürkheim, Germany" id="ABBRID0E4SJM" xlink:type="simple">CKG</abbrev>/15, Barbinha, Quaternary aeolinites, <named-content xmlns:xlink="http://www.w3.org/1999/xlink" content-type="dwc:verbatimCoordinates" xlink:type="simple"><named-content content-type="geo-json" specific-use="{&#34;type&#34;:&#34;Point&#34;,&#34;coordinates&#34;:[-16.296944,33.067778]}" id="NCID0EETJM" xlink:type="simple">33°04'04"N/16°17'49"W</named-content></named-content>, 8 m, leg. K. &amp; C. Groh &amp; J. &amp; C. Hemmen, Jul. 4 1983; <abbrev xmlns:xlink="http://www.w3.org/1999/xlink" xlink:title="private collection of Frank Walther, Essen, Germany" id="ABBRID0EJTJM" xlink:type="simple">CFW</abbrev> 11227/1, Ponta da Galé, E end of the tunnel, <named-content xmlns:xlink="http://www.w3.org/1999/xlink" content-type="dwc:verbatimCoordinates" xlink:type="simple"><named-content content-type="geo-json" specific-use="{&#34;type&#34;:&#34;Point&#34;,&#34;coordinates&#34;:[-16.295833,33.062222]}" id="NCID0EQTJM" xlink:type="simple">33°03'44"N/16°17'45"W</named-content></named-content>, 30 m, leg. F. Walther &amp; E. M. Gryl, Apr. 1 2017. Recent: <abbrev xmlns:xlink="http://www.w3.org/1999/xlink" xlink:title="private collection of Klaus Groh, Bad Dürkheim, Germany" id="ABBRID0EVTJM" xlink:type="simple">CKG</abbrev>/20, <abbrev xmlns:xlink="http://www.w3.org/1999/xlink" xlink:title="number of whorls" id="ABBRID0EZTJM" xlink:type="simple">NW</abbrev> slope of Pico Juliana, along the upper Ribeira do Pedregal, <named-content xmlns:xlink="http://www.w3.org/1999/xlink" content-type="dwc:verbatimCoordinates" xlink:type="simple"><named-content content-type="geo-json" specific-use="{&#34;type&#34;:&#34;Point&#34;,&#34;coordinates&#34;:[-16.323611,33.092222]}" id="NCID0EAUJM" xlink:type="simple">33°05'32"N/16°19'25"W</named-content></named-content>, 340 m, leg. K. &amp; C. Groh &amp; J. &amp; C. Hemmen, Jul. 3 1983; <abbrev xmlns:xlink="http://www.w3.org/1999/xlink" xlink:title="private collection of Klaus Groh, Bad Dürkheim, Germany" id="ABBRID0EFUJM" xlink:type="simple">CKG</abbrev>/1, Terra Chã, path to forestry house, <named-content xmlns:xlink="http://www.w3.org/1999/xlink" content-type="dwc:verbatimCoordinates" xlink:type="simple"><named-content content-type="geo-json" specific-use="{&#34;type&#34;:&#34;Point&#34;,&#34;coordinates&#34;:[-16.300833,33.093611]}" id="NCID0EMUJM" xlink:type="simple">33°05'37"N/16°18'03"W</named-content></named-content>, 350 m, leg. K. Groh &amp; J. Hemmen, Jul. 8 1983; <abbrev xmlns:xlink="http://www.w3.org/1999/xlink" xlink:title="private collection of Klaus Groh, Bad Dürkheim, Germany" id="ABBRID0ERUJM" xlink:type="simple">CKG</abbrev>/2, region <abbrev xmlns:xlink="http://www.w3.org/1999/xlink" xlink:title="number of whorls" id="ABBRID0EVUJM" xlink:type="simple">NW</abbrev> of the summit of Pico do Concelho, <named-content xmlns:xlink="http://www.w3.org/1999/xlink" content-type="dwc:verbatimCoordinates" xlink:type="simple"><named-content content-type="geo-json" specific-use="{&#34;type&#34;:&#34;Point&#34;,&#34;coordinates&#34;:[-16.300278,33.078611]}" id="NCID0E3UJM" xlink:type="simple">33°04'43"N/16°18'01"W</named-content></named-content>, 200–230 m, leg. K. Groh &amp; J. Hemmen, Jun. 29 1983; <abbrev xmlns:xlink="http://www.w3.org/1999/xlink" xlink:title="private collection of Klaus Groh, Bad Dürkheim, Germany" id="ABBRID0EBVJM" xlink:type="simple">CKG</abbrev>/1, SW slope of Lombo Branco, <named-content xmlns:xlink="http://www.w3.org/1999/xlink" content-type="dwc:verbatimCoordinates" xlink:type="simple"><named-content content-type="geo-json" specific-use="{&#34;type&#34;:&#34;Point&#34;,&#34;coordinates&#34;:[-16.312778,33.096111]}" id="NCID0EIVJM" xlink:type="simple">33°05'46"N/16°18'46"W</named-content></named-content> to <named-content xmlns:xlink="http://www.w3.org/1999/xlink" content-type="dwc:verbatimCoordinates" xlink:type="simple"><named-content content-type="geo-json" specific-use="{&#34;type&#34;:&#34;Point&#34;,&#34;coordinates&#34;:[-16.303611,33.093889]}" id="NCID0EQVJM" xlink:type="simple">33°05'38"N/16°18'13"W</named-content></named-content>, 150–400 m, leg. K. Groh &amp; J. Hemmen, Jul. 8 1983; <abbrev xmlns:xlink="http://www.w3.org/1999/xlink" xlink:title="private collection of Klaus Groh, Bad Dürkheim, Germany" id="ABBRID0EVVJM" xlink:type="simple">CKG</abbrev>/5, <abbrev xmlns:xlink="http://www.w3.org/1999/xlink" xlink:title="private collection of Marco T. Neiber, Sehnde, Germany" id="ABBRID0EZVJM" xlink:type="simple">CMN</abbrev>/5, W slope and crest of the hill W of Pico do <!--PageBreak-->Concelho (Pico Novalido?), <named-content xmlns:xlink="http://www.w3.org/1999/xlink" content-type="dwc:verbatimCoordinates" xlink:type="simple"><named-content content-type="geo-json" specific-use="{&#34;type&#34;:&#34;Point&#34;,&#34;coordinates&#34;:[-16.326944,33.080556]}" id="NCID0ECWJM" xlink:type="simple">33°04'50"N/16°19'37"W</named-content></named-content>, 100–250 m, leg. K. Groh &amp; J. Hemmen, Jun. 29 1983; <abbrev xmlns:xlink="http://www.w3.org/1999/xlink" xlink:title="private collection of Klaus Groh, Bad Dürkheim, Germany" id="ABBRID0EHWJM" xlink:type="simple">CKG</abbrev>/10, N slope of Pico do Facho, <named-content xmlns:xlink="http://www.w3.org/1999/xlink" content-type="dwc:verbatimCoordinates" xlink:type="simple"><named-content content-type="geo-json" specific-use="{&#34;type&#34;:&#34;Point&#34;,&#34;coordinates&#34;:[-16.323611,33.084444]}" id="NCID0EOWJM" xlink:type="simple">33°05'04"N/16°19'25"W</named-content></named-content>, approx. 450 m, <italic><tp:taxon-name><tp:taxon-name-part taxon-name-part-type="genus" reg="Tamarix">Tamarix</tp:taxon-name-part></tp:taxon-name></italic>- and <italic><tp:taxon-name><tp:taxon-name-part taxon-name-part-type="genus" reg="Pinus">Pinus</tp:taxon-name-part></tp:taxon-name></italic>-forest, leg. K. Groh &amp; J. Hemmen, Jun. 28 1983; <abbrev xmlns:xlink="http://www.w3.org/1999/xlink" xlink:title="private collection of Marco T. Neiber, Sehnde, Germany" id="ABBRID0EBXJM" xlink:type="simple">CMN</abbrev>/1, Pico de Juliana towards Cabo de Grafa, <named-content xmlns:xlink="http://www.w3.org/1999/xlink" content-type="dwc:verbatimCoordinates" xlink:type="simple"><named-content content-type="geo-json" specific-use="{&#34;type&#34;:&#34;Point&#34;,&#34;coordinates&#34;:[-16.319722,33.092778]}" id="NCID0EIXJM" xlink:type="simple">33°05'34"N/16°19'11"W</named-content></named-content>, 300 m, leg. K. &amp; C. Groh, Aug. 13 1985; <abbrev xmlns:xlink="http://www.w3.org/1999/xlink" xlink:title="private collection of Willy De Mattia, Trieste, Italy" id="ABBRID0ENXJM" xlink:type="simple">CWDM</abbrev>/5, Ribeira da Areia, serpentine 240 m NNW the quarry, under stones, <named-content xmlns:xlink="http://www.w3.org/1999/xlink" content-type="dwc:verbatimCoordinates" xlink:type="simple"><named-content content-type="geo-json" specific-use="{&#34;type&#34;:&#34;Point&#34;,&#34;coordinates&#34;:[-16.311389,33.080833]}" id="NCID0EUXJM" xlink:type="simple">33°04'51"N/16°18'41"W</named-content></named-content>, 120 m, leg. W. De Mattia &amp; J. Macor, May 15 2014; <abbrev xmlns:xlink="http://www.w3.org/1999/xlink" xlink:title="private collection of Willy De Mattia, Trieste, Italy" id="ABBRID0EZXJM" xlink:type="simple">CWDM</abbrev>/4, beginning of path to Pico Branco, <named-content xmlns:xlink="http://www.w3.org/1999/xlink" content-type="dwc:verbatimCoordinates" xlink:type="simple"><named-content content-type="geo-json" specific-use="{&#34;type&#34;:&#34;Point&#34;,&#34;coordinates&#34;:[-16.315000,33.096667]}" id="NCID0EAYJM" xlink:type="simple">33°05'48"N/16°18'54"W</named-content></named-content>, 180 m, leg. W. De Mattia &amp; J. Macor, May 15 2015; <abbrev xmlns:xlink="http://www.w3.org/1999/xlink" xlink:title="private collection of Willy De Mattia, Trieste, Italy" id="ABBRID0EFYJM" xlink:type="simple">CWDM</abbrev>/5, Pico de Cabrita, Pedregal de Dentro, northern slope close to the road, under stones, <named-content xmlns:xlink="http://www.w3.org/1999/xlink" content-type="dwc:verbatimCoordinates" xlink:type="simple"><named-content content-type="geo-json" specific-use="{&#34;type&#34;:&#34;Point&#34;,&#34;coordinates&#34;:[-16.323056,33.095000]}" id="NCID0EMYJM" xlink:type="simple">33°05'42"N/16°19'23"W</named-content></named-content>, 240 m, leg. W. De Mattia &amp; J. Macor, May 15 2015; <abbrev xmlns:xlink="http://www.w3.org/1999/xlink" xlink:title="private collection of Willy De Mattia, Trieste, Italy" id="ABBRID0ERYJM" xlink:type="simple">CWDM</abbrev>/5, path to Pico Branco, terraced S slope of Pico Branco, under stones, <named-content xmlns:xlink="http://www.w3.org/1999/xlink" content-type="dwc:verbatimCoordinates" xlink:type="simple"><named-content content-type="geo-json" specific-use="{&#34;type&#34;:&#34;Point&#34;,&#34;coordinates&#34;:[-16.306944,33.093056]}" id="NCID0EYYJM" xlink:type="simple">33°05'35"N/16°18'25"W</named-content></named-content>, 270 m, leg. W. De Mattia &amp; J. Macor, May 16, 2015; <abbrev xmlns:xlink="http://www.w3.org/1999/xlink" xlink:title="private collection of Willy De Mattia, Trieste, Italy" id="ABBRID0E4YJM" xlink:type="simple">CWDM</abbrev>/4, Cabeco dos Bades at <!--PageBreak-->the confluence of the two streams, under stones, <named-content xmlns:xlink="http://www.w3.org/1999/xlink" content-type="dwc:verbatimCoordinates" xlink:type="simple"><named-content content-type="geo-json" specific-use="{&#34;type&#34;:&#34;Point&#34;,&#34;coordinates&#34;:[-16.323611,33.102500]}" id="NCID0EGZJM" xlink:type="simple">33°06'09"N/16°19'25"W</named-content></named-content>, 30 m, leg. W. De Mattia &amp; J. Macor, May 19 2015; <abbrev xmlns:xlink="http://www.w3.org/1999/xlink" xlink:title="private collection of Willy De Mattia, Trieste, Italy" id="ABBRID0ELZJM" xlink:type="simple">CWDM</abbrev>/4, lake S of Ribeira da Serra de Dentro, under stones, <named-content xmlns:xlink="http://www.w3.org/1999/xlink" content-type="dwc:verbatimCoordinates" xlink:type="simple"><named-content content-type="geo-json" specific-use="{&#34;type&#34;:&#34;Point&#34;,&#34;coordinates&#34;:[-16.308611,33.080000]}" id="NCID0ESZJM" xlink:type="simple">33°04'48"N/16°18'31"W</named-content></named-content>, 70 m, leg. W. De Mattia &amp; J. Macor, May 22 2014; <abbrev xmlns:xlink="http://www.w3.org/1999/xlink" xlink:title="private collection of Willy De Mattia, Trieste, Italy" id="ABBRID0EXZJM" xlink:type="simple">CWDM</abbrev>/5, path to Pico Branco, eastern steep part of path to Pico Branco, under stones, <named-content xmlns:xlink="http://www.w3.org/1999/xlink" content-type="dwc:verbatimCoordinates" xlink:type="simple"><named-content content-type="geo-json" specific-use="{&#34;type&#34;:&#34;Point&#34;,&#34;coordinates&#34;:[-16.303889,33.091389]}" id="NCID0E5ZJM" xlink:type="simple">33°05'29"N/16°18'14"W</named-content></named-content>, 320 m, leg. W. De Mattia &amp; J. Macor, May 22 2014; <abbrev xmlns:xlink="http://www.w3.org/1999/xlink" xlink:title="private collection of Willy De Mattia, Trieste, Italy" id="ABBRID0ED1JM" xlink:type="simple">CWDM</abbrev>/4, Terra Chã-Pico Branco ridge, under stones, <named-content xmlns:xlink="http://www.w3.org/1999/xlink" content-type="dwc:verbatimCoordinates" xlink:type="simple"><named-content content-type="geo-json" specific-use="{&#34;type&#34;:&#34;Point&#34;,&#34;coordinates&#34;:[-16.300278,33.093889]}" id="NCID0EK1JM" xlink:type="simple">33°05'38"N/16°18'01"W</named-content></named-content>, 335 m, leg. W. De Mattia &amp; J. Macor, May 16 2014; <named-content xmlns:xlink="http://www.w3.org/1999/xlink" content-type="dwc:institutional_code" xlink:type="simple">ZMH</named-content> 120617/2, Pico de Cabrita, <named-content xmlns:xlink="http://www.w3.org/1999/xlink" content-type="dwc:verbatimCoordinates" xlink:type="simple"><named-content content-type="geo-json" specific-use="{&#34;type&#34;:&#34;Point&#34;,&#34;coordinates&#34;:[-16.321111,33.083889]}" id="NCID0EX1JM" xlink:type="simple">33°05'02"N/16°19'16"W</named-content></named-content>, 460 m, ex coll. W. Fauer, leg. M. Vilella, Mar. 20 1964; <named-content xmlns:xlink="http://www.w3.org/1999/xlink" content-type="dwc:institutional_code" xlink:type="simple">ZMH</named-content> 120616/3, Pico de Juliana, <named-content xmlns:xlink="http://www.w3.org/1999/xlink" content-type="dwc:verbatimCoordinates" xlink:type="simple"><named-content content-type="geo-json" specific-use="{&#34;type&#34;:&#34;Point&#34;,&#34;coordinates&#34;:[-16.321667,33.092222]}" id="NCID0EE2JM" xlink:type="simple">33°05'32"N/16°19'18"W</named-content></named-content>, c. 360 m, ex coll. W. Fauer, leg. J. &amp; C. Hemmen, Jun. 29 1983; <named-content xmlns:xlink="http://www.w3.org/1999/xlink" content-type="dwc:institutional_code" xlink:type="simple">ZMH</named-content> 110140/15, slopes of Pico do Facho, under stones, c. <named-content xmlns:xlink="http://www.w3.org/1999/xlink" content-type="dwc:verbatimCoordinates" xlink:type="simple"><named-content content-type="geo-json" specific-use="{&#34;type&#34;:&#34;Point&#34;,&#34;coordinates&#34;:[-16.323611,33.083056]}" id="NCID0ER2JM" xlink:type="simple">33°04'59"N/16°19'25"W</named-content></named-content>, 430 m, leg. E. Clauss, Sep. 22 1992; <abbrev xmlns:xlink="http://www.w3.org/1999/xlink" xlink:title="private collection of Frank Walther, Essen, Germany" id="ABBRID0EW2JM" xlink:type="simple">CFW</abbrev> 10997/11, <named-content xmlns:xlink="http://www.w3.org/1999/xlink" content-type="dwc:institutional_code" xlink:type="simple">ZMH</named-content> 92904/4, southwestern slope of Pico Branco ca. 250 m SW of the top, <named-content xmlns:xlink="http://www.w3.org/1999/xlink" content-type="dwc:verbatimCoordinates" xlink:type="simple"><named-content content-type="geo-json" specific-use="{&#34;type&#34;:&#34;Point&#34;,&#34;coordinates&#34;:[-16.303611,33.091389]}" id="NCID0EC3JM" xlink:type="simple">33°05'29"N/16°18'13"W</named-content></named-content>, 310 m, leg. F. Walther &amp; E. M. Gryl, Mar. 31 2017; <abbrev xmlns:xlink="http://www.w3.org/1999/xlink" xlink:title="private collection of Frank Walther, Essen, Germany" id="ABBRID0EH3JM" xlink:type="simple">CFW</abbrev> 11107/2, S slope of Pico do Castelo, near parking area, <named-content xmlns:xlink="http://www.w3.org/1999/xlink" content-type="dwc:verbatimCoordinates" xlink:type="simple"><named-content content-type="geo-json" specific-use="{&#34;type&#34;:&#34;Point&#34;,&#34;coordinates&#34;:[-16.335000,33.078333]}" id="NCID0EO3JM" xlink:type="simple">33°04'42"N/16°20'06"W</named-content></named-content>, 260 m, leg. F. Walther &amp; E. M. Gryl, Apr. 1 2017; <abbrev xmlns:xlink="http://www.w3.org/1999/xlink" xlink:title="private collection of Frank Walther, Essen, Germany" id="ABBRID0ET3JM" xlink:type="simple">CFW</abbrev> 10889/4, <named-content xmlns:xlink="http://www.w3.org/1999/xlink" content-type="dwc:institutional_code" xlink:type="simple">ZMH</named-content> 92889/1, Ribeiro do Pedregal, upper part, downstream of the abandoned houses, <named-content xmlns:xlink="http://www.w3.org/1999/xlink" content-type="dwc:verbatimCoordinates" xlink:type="simple"><named-content content-type="geo-json" specific-use="{&#34;type&#34;:&#34;Point&#34;,&#34;coordinates&#34;:[-16.325556,33.099722]}" id="NCID0E63JM" xlink:type="simple">33°05'59"N/16°19'32"W</named-content></named-content>, 120 m, leg. F. Walther, Apr. 2 2017; <abbrev xmlns:xlink="http://www.w3.org/1999/xlink" xlink:title="private collection of Frank Walther, Essen, Germany" id="ABBRID0EE4JM" xlink:type="simple">CFW</abbrev> 10878/4, Pico do Facho, northwestern slope, <named-content xmlns:xlink="http://www.w3.org/1999/xlink" content-type="dwc:verbatimCoordinates" xlink:type="simple"><named-content content-type="geo-json" specific-use="{&#34;type&#34;:&#34;Point&#34;,&#34;coordinates&#34;:[-16.327222,33.086944]}" id="NCID0EL4JM" xlink:type="simple">33°05'13"N/16°19'38"W</named-content></named-content>, 370 m, leg. F. Walther &amp; E. M. Gryl, Apr. 3 2017; <abbrev xmlns:xlink="http://www.w3.org/1999/xlink" xlink:title="private collection of Frank Walther, Essen, Germany" id="ABBRID0EQ4JM" xlink:type="simple">CFW</abbrev> 10835/4, <named-content xmlns:xlink="http://www.w3.org/1999/xlink" content-type="dwc:institutional_code" xlink:type="simple">ZMH</named-content> 92811/1, Casinhas, N of Capela da Graça, <named-content xmlns:xlink="http://www.w3.org/1999/xlink" content-type="dwc:verbatimCoordinates" xlink:type="simple"><named-content content-type="geo-json" specific-use="{&#34;type&#34;:&#34;Point&#34;,&#34;coordinates&#34;:[-16.324167,33.074167]}" id="NCID0E34JM" xlink:type="simple">33°04'27"N/16°19'27"W</named-content></named-content>, 150 m, leg. F. Walther, Apr. 4 2017; <named-content xmlns:xlink="http://www.w3.org/1999/xlink" content-type="dwc:institutional_code" xlink:type="simple">ZMH</named-content> 24259/2, Madeira Archipelago, without locality data, ex coll. Altonaer Museum; <named-content xmlns:xlink="http://www.w3.org/1999/xlink" content-type="dwc:institutional_code" xlink:type="simple">ZMH</named-content> 24260/1, Porto Santo, without exact locality data, ex coll. Altonaer Museum, ex coll. O. Semper, ex coll. Dohrn.</p><!--PageBreak--></tp:treatment-sec><tp:treatment-sec sec-type="Loci typici" id="SECID0EM5JM"><title>Loci typici.</title><p>[<italic>rotula</italic>] Hab. in montibus Portus S<sup>ti</sup>.; not given for the var. α to δ of Paiva. [<italic>grisea</italic>] Porto Santo, main island.</p></tp:treatment-sec><tp:treatment-sec sec-type="description" id="SECID0EY5JM"><title>Original descriptions.</title><p>[<italic>rotula</italic>] from Lowe, 1831: H. testa rotundata, conoideo-depressa, supra sub-planulata, subperforata, carinata, scabra, nitidiuscula, fasciata: spira conoidea, obtusissima; sutura obsoleta; anfractibus planis, transverse striatis et granulatis; ultimo acute carinato, carina ad peristoma obsoleta: aperture lunata, extrorsum dilatata; peristomate intiis incrassato, acuto, sub-expanso; ad angulum internum reflexo, calloso, perforationem obtegente. Axis 3 lin. Diam. 6. Anfr. 8; from <xref ref-type="bibr" rid="B37">Paiva 1867</xref>: [var. α <italic>major</italic>] testa distincto fasciata, ampliore; [var. β minor] testa duplo minore, fasciis angustioribus; [var. γ cerina] testa albida, omnio efasciata; [var. δ <italic>monstrosa</italic>] testa fasciata, anfractibus subsolutis, carina supra suturam valde prominent, rarissima; [<italic>grisea</italic>]; from <xref ref-type="bibr" rid="B8">Cockerell 1922</xref>: Shell pale gray, flecked with creamy white.</p></tp:treatment-sec><tp:treatment-sec sec-type="redescription" id="SECID0EO6JM"><title>Redescription of shell.</title><p>The shell is dextral, solid, hairless, and it is usually discoidal to tectiform. The protoconch is dark brown with 1.5 to 1.7 whorls. It is almost smooth along the first whorl and shows radial striae along its remaining portion. The teleoconch has from 5.3 to 5.7 rapidly increasing whorls. It is more or less horn brown in colour on the upper side, mottled with small light brown scattered areas. One more or less blurred chestnut band is sometimes visible along the last three whorls. On the underside of the last whorl two brown bands are present that are usually not very broad. The peri-umbilical area is usually the lightest in colour. The spire has a rather conical shape, with the rather flat whorls being separated by a shallow suture. The last whorl is not equipped with a real keel but is rather distinctly angled. The peripheral angulation is often lighter in colour compared to the remaining shell surface, usually whitish to light brown. The surface of the shell has very fine but clearly visible, rather regularly spaced, growth lines. Small tubercles are present on surface of the teleoconch. These tubercles are concentrated along the growth lines, and especially on the underside quite dense. The last whorl is only slightly wider than the penultimate whorl and slightly descending towards the aperture. The umbilicus is completely closed. The aperture is elliptical and the peristome is white and rather solid. A strong callous along the lower palatal side is present, just behind the aperture. The peristome is interrupted along the palatal area and partially reflected along its basal side. The palatal area does not show any callouses or thickenings. See Figs <xref ref-type="fig" rid="F60">208–209</xref>.</p></tp:treatment-sec><tp:treatment-sec sec-type="description" id="SECID0EY6JM"><title>Measurements.</title><p>
              <abbrev xmlns:xlink="http://www.w3.org/1999/xlink" xlink:title="maximum shell diameter" id="ABBRID0E56JM" xlink:type="simple">D</abbrev> 11.1 ± 0.6 mm (range 10.4–11.8 mm); <abbrev xmlns:xlink="http://www.w3.org/1999/xlink" xlink:title="maximum shell height" id="ABBRID0ECAKM" xlink:type="simple">H</abbrev> 7.2 ± 0.7 mm (range 6.3–8.1 mm); <abbrev xmlns:xlink="http://www.w3.org/1999/xlink" xlink:title="height of the first (body) whorl" id="ABBRID0EGAKM" xlink:type="simple">FW</abbrev> 5.1 ± 0.2 mm (range 5.0–5.6 mm); <abbrev xmlns:xlink="http://www.w3.org/1999/xlink" xlink:title="peristomal angle" id="ABBRID0EKAKM" xlink:type="simple">PA</abbrev> 44.0 ± 2.1° (range 42.3–46.4°); <abbrev xmlns:xlink="http://www.w3.org/1999/xlink" xlink:title="number of tubercles" id="ABBRID0EOAKM" xlink:type="simple">NT</abbrev> &gt; 100; <abbrev xmlns:xlink="http://www.w3.org/1999/xlink" xlink:title="number of whorls" id="ABBRID0ESAKM" xlink:type="simple">NW</abbrev> 7.4 ± 0.3 (range 7.0–7.6) (<italic>n</italic> = 25). Ratio <abbrev xmlns:xlink="http://www.w3.org/1999/xlink" xlink:title="shell diameter, maximum shell height" id="ABBRID0EYAKM" xlink:type="simple">D/H</abbrev> 1.6; ratio <abbrev xmlns:xlink="http://www.w3.org/1999/xlink" xlink:title="height of the first (body) whorl, maximum shell height" id="ABBRID0E3AKM" xlink:type="simple">FW/H</abbrev> 0.6.</p></tp:treatment-sec><tp:treatment-sec sec-type="Body" id="SECID0EABKM"><title>Body.</title><p>As in the genus description.</p></tp:treatment-sec><tp:treatment-sec sec-type="Genital anatomy" id="SECID0EFBKM"><title>Genital anatomy.</title><p>A convoluted hermaphroditic duct arises from the gonad. The albumen gland is long and thin and is connected to an approximately twice as long sperm-oviduct that consists of a prostatic and a uterine portion. The prostatic part extends into a thin vas deferens which is approximately twice as long as the sperm-oviduct and which inserts into the penial complex. The distal portion of the uterine part ex<!--PageBreak-->tends into the free oviduct, turning into a vagina at the level of the duct of the bursa copulatrix. The free oviduct is approximately as long as the vagina. The duct of the bursa copulatrix is very wide, approximately as long as the penial complex and usually uniform in diameter. It ends in an oval bursa copulatrix. The transition area between the duct and the bursa itself is not sharply delimited but rather gradually widens. The spermatophore is unknown. One tuft of digitiform glands arises from the proximal part of the vagina. There are usually two, equally long and very rarely branched glands present. A vaginal appendix arises from the vagina’s wall, just distal of the glandular tuft. Very smooth, rather widely separated, and little elevated, irregularly spaced pleats run longitudinally along the inner surface of the vagina, reaching the genital atrium but not as far as the genital orifice. The atrium is short and wide. Its internal walls are smooth. The penial complex consists of a flagellum, an epiphallus (which extends from insertion of vas deferens to penial retractor muscle) and a penis that inserts into the genital atrium. The penial flagellum is short, cylindrical and with a pointed apex. It is usually ¼ as long as the epiphallus. Its internal walls are completely smooth. The epiphallus is usually ⅓ longer than the penis. Its internal walls are equipped with 20–25 very fine, and elevated longitudinal pleats. The retractor muscle is strong and approximately half as long as the epiphallus. The penis lacks any muscular or glandular sheath. It is extremely thick-walled and approximately ⅔ as long as the epiphallus. It is cylindrical and slightly swollen in its distal part. The inner walls of the penis are smooth. The section where the large penial papilla is located is usually detectable from the outside by virtue of a circular swelling corresponding to the origin of the papilla itself. The penial papilla reaches half the length of the penis. It is conical to subcylindrical in shape and has smooth external walls. Its opening emerges apically. The channel of the penial papilla is thin and narrow. The inner lumen of the penial papilla is occupied by a spongy and sturdy tissue which directly connects with the walls of the epiphallus. The longitudinal section of the penial papilla shows that its walls are the continuation of the penial walls that abruptly bend inwards (See <xref ref-type="bibr" rid="B51">Schileyko (2005)</xref> and Figs <xref ref-type="fig" rid="F61">210–213</xref>).</p><fig id="F61" position="float" orientation="portrait"><label>Figures 210–213.</label><caption><p>Genitalia and anatomy of <italic><tp:taxon-name><tp:taxon-name-part taxon-name-part-type="genus" reg="Callina">Callina</tp:taxon-name-part> <tp:taxon-name-part taxon-name-part-type="species" reg="rotula">rotula</tp:taxon-name-part></tp:taxon-name></italic>. Ribeira da Areia: <bold>210</bold> whole genitalia excluding part of <abbrev xmlns:xlink="http://www.w3.org/1999/xlink" xlink:title="ovispermiduct" id="ABBRID0EKCKM" xlink:type="simple">OSD</abbrev>, <abbrev xmlns:xlink="http://www.w3.org/1999/xlink" xlink:title="albumen gland" id="ABBRID0EOCKM" xlink:type="simple">AG</abbrev> and gonads <bold>211</bold> ornamentation of the inner walls of the flagellum, the penial complex and the genital atrium <bold>212</bold> penial papilla <bold>213</bold> cross section of penial papilla. Scale bars 1 mm.</p></caption><graphic xmlns:xlink="http://www.w3.org/1999/xlink" xlink:href="zookeys-732-001-g061.jpg" position="float" orientation="portrait" xlink:type="simple" id="oo_181419.jpg"/></fig></tp:treatment-sec><tp:treatment-sec sec-type="ecology" id="SECID0E4CKM"><title>Ecology.</title><p>
              <italic><tp:taxon-name><tp:taxon-name-part taxon-name-part-type="genus" reg="Callina">Callina</tp:taxon-name-part> <tp:taxon-name-part taxon-name-part-type="species" reg="rotula">rotula</tp:taxon-name-part></tp:taxon-name></italic> is commonly found under volcanic rocks scattered on grassland in open fields that are more or less sloping. The specimens aestivate among the soil and are only rarely attached to the lower surface of the rocks.</p></tp:treatment-sec><tp:treatment-sec sec-type="distribution" id="SECID0EODKM"><title>Distribution.</title><p>
              <italic><tp:taxon-name><tp:taxon-name-part taxon-name-part-type="genus" reg="Callina">Callina</tp:taxon-name-part> <tp:taxon-name-part taxon-name-part-type="species" reg="rotula">rotula</tp:taxon-name-part></tp:taxon-name></italic> is endemic to the island of Porto Santo (Madeiran Archipelago, Portugal). It is commonly found in the central-northern areas, north of the line Farrobo-Calhau da Serra de Fora. It is not present on the small islets surrounding the eastern side of the main island, namely Ilhéu de Cima and Ilhéu de Cenouras. See the distributional map in Fig. <xref ref-type="fig" rid="F62">214</xref>.</p><fig id="F62" position="float" orientation="portrait"><label>Figure 214.</label><caption><p>Distribution of <italic><tp:taxon-name><tp:taxon-name-part taxon-name-part-type="genus" reg="Callina">Callina</tp:taxon-name-part> <tp:taxon-name-part taxon-name-part-type="species" reg="rotula">rotula</tp:taxon-name-part></tp:taxon-name></italic>. Filled circles refer to recent and open circles to fossil records.</p></caption><graphic xmlns:xlink="http://www.w3.org/1999/xlink" xlink:href="zookeys-732-001-g062.jpg" position="float" orientation="portrait" xlink:type="simple" id="oo_181421.jpg"/></fig></tp:treatment-sec><tp:treatment-sec sec-type="Taxonomic remarks" id="SECID0E2EKM"><title>Taxonomic remarks.</title><p>
              <xref ref-type="bibr" rid="B66">Waldén (1983</xref>: 273) referred to a fossil specimen resembling <italic><tp:taxon-name><tp:taxon-name-part taxon-name-part-type="genus" reg="Callina">C.</tp:taxon-name-part> <tp:taxon-name-part taxon-name-part-type="species" reg="rotula">rotula</tp:taxon-name-part></tp:taxon-name></italic> under his remark 72 from the <named-content xmlns:xlink="http://www.w3.org/1999/xlink" content-type="dwc:institutional_code" xlink:type="simple">MMF</named-content> collection. After checking Waldén's specimen in the collection of the <named-content xmlns:xlink="http://www.w3.org/1999/xlink" content-type="dwc:institutional_code" xlink:type="simple">MMF</named-content> and a recently collected shell, this fossil form apparently belongs to a new species that is described below.</p></tp:treatment-sec><tp:treatment-sec sec-type="Status and conservation" id="SECID0E1FKM"><title>Status and conservation.</title><p>According to <xref ref-type="bibr" rid="B59">Seddon (2011f)</xref> the species is considered Least Concern (<abbrev xmlns:xlink="http://www.w3.org/1999/xlink" xlink:title="Least Concern" id="ABBRID0EEGKM" xlink:type="simple">LC</abbrev>).</p></tp:treatment-sec><tp:treatment-sec><!--Section generated to contain objects referenced in tp:taxon-treatment.--><fig id="F60" position="float" orientation="portrait"><label>Figures 205–209.</label><caption><p>
                  <bold>205, 206</bold> radula and jaw of <italic><tp:taxon-name><tp:taxon-name-part taxon-name-part-type="genus" reg="Callina">Callina</tp:taxon-name-part> <tp:taxon-name-part taxon-name-part-type="species" reg="rotula">rotula</tp:taxon-name-part></tp:taxon-name></italic> from Ribeira da Areia <bold>207</bold> radula and jaw of <italic><tp:taxon-name><tp:taxon-name-part taxon-name-part-type="genus" reg="Callina">Callina</tp:taxon-name-part> <tp:taxon-name-part taxon-name-part-type="species" reg="bulverii">bulverii</tp:taxon-name-part></tp:taxon-name></italic> <bold>208</bold> original figure of <italic><tp:taxon-name><tp:taxon-name-part taxon-name-part-type="genus" reg="Helix">Helix</tp:taxon-name-part> <tp:taxon-name-part taxon-name-part-type="species" reg="rotula">rotula</tp:taxon-name-part></tp:taxon-name></italic> R. T. Lowe, 1831 (from <xref ref-type="bibr" rid="B27">Lowe 1831</xref>: pl. 6 fig. 10) <bold>209</bold> lectotype of <italic><tp:taxon-name><tp:taxon-name-part taxon-name-part-type="genus" reg="Callina">Callina</tp:taxon-name-part> <tp:taxon-name-part taxon-name-part-type="species" reg="rotula">rotula</tp:taxon-name-part></tp:taxon-name></italic>, <named-content xmlns:xlink="http://www.w3.org/1999/xlink" content-type="dwc:institutional_code" xlink:type="simple">ANSP</named-content> 97116. Scale bar 1 mm.</p></caption><graphic xmlns:xlink="http://www.w3.org/1999/xlink" xlink:href="zookeys-732-001-g060.jpg" position="float" orientation="portrait" xlink:type="simple" id="oo_181417.jpg"/></fig></tp:treatment-sec><ref-list><ref id="B27"><mixed-citation xmlns:xlink="http://www.w3.org/1999/xlink" xlink:type="simple">
          <person-group><name name-style="western"><surname>Lowe</surname><given-names>RT</given-names></name></person-group> (<year>1831</year>) <article-title>Primitiæ faunæ et floræ Maderæ et Portus Sancti; sive species quædam novæ vel hactenus minus rite cognitæ animalium et plantarum in his insulis degentium breviter descriptæ.</article-title> <source>Transactions of the Cambridge Philosophical Society</source> <volume>4</volume>(<issue>1</issue>): <fpage>1</fpage>–<lpage>70</lpage>. [pls 1–6]</mixed-citation></ref><ref id="B40"><mixed-citation xmlns:xlink="http://www.w3.org/1999/xlink" xlink:type="simple">
          <person-group><name name-style="western"><surname>Pfeiffer</surname><given-names>L</given-names></name></person-group> (<year>1847–1848</year>) Monographia heliceorum viventium, sistens descriptiones. Omnium huius familiae generum et specierum hodie cognitarum. Volumen primum. F. A. Brockhaus, Lipsiae, I–XXXII [= 1–32], 1–320 (1847), 321–484 (1848).</mixed-citation></ref><ref id="B47"><mixed-citation xmlns:xlink="http://www.w3.org/1999/xlink" xlink:type="simple">
          <person-group><name name-style="western"><surname>Reeve</surname><given-names>LA</given-names></name></person-group> (<year>1851–1854</year>) <source>Monograph of the genus <italic><tp:taxon-name><tp:taxon-name-part taxon-name-part-type="genus">Helix</tp:taxon-name-part></tp:taxon-name></italic>. Conchologia Iconica: or, illustrations of the shells of molluscous animals.</source> <publisher-name>Reeve</publisher-name>, <publisher-loc>London</publisher-loc>, <size units="page">7 pp</size>. [210 pls]</mixed-citation></ref><ref id="B65"><mixed-citation xmlns:xlink="http://www.w3.org/1999/xlink" xlink:type="simple">
          <person-group><name name-style="western"><surname>Tryon</surname><given-names>GW</given-names></name><name name-style="western"><surname>[Pilsbry]</surname><given-names>HA]</given-names></name></person-group> (<year>1888</year>) Manual of Conchology; structural and systematic. Second Series: <tp:taxon-name><tp:taxon-name-part taxon-name-part-type="infraclass">Pulmonata</tp:taxon-name-part></tp:taxon-name>, 4. Helicidæ: Vol. 2. Philadelphia, 1–296. [pls 1–69; author of pp. 120–296 is HA Pilsbry]</mixed-citation></ref><ref id="B43"><mixed-citation xmlns:xlink="http://www.w3.org/1999/xlink" xlink:type="simple">
          <person-group><name name-style="western"><surname>Pilsbry</surname><given-names>HA</given-names></name></person-group> (<year>1893–1895</year>) Guide to the study of Helices (<tp:taxon-name><tp:taxon-name-part taxon-name-part-type="family">Helicidae</tp:taxon-name-part></tp:taxon-name>, Vol. 7). In: Tryon GW, Pilsbry HA (Eds) Manual of Conchology. Structural and Systematic. Second Series: <tp:taxon-name><tp:taxon-name-part taxon-name-part-type="infraclass">Pulmonata</tp:taxon-name-part></tp:taxon-name>. Vol. IX. Conchological Department, Academy of Natural Sciences of Philadelphia, Philadelphia, 1–48, pls 1–14 (November 16 1893), 49–112, pls 15–28 (March 19 1894), 113–160, pls 29–40 (July 27 1894), frontspiece, i–xlviii, 161–366, pls 41–71, (February 2 1895), index 1–126 (April 1895).</mixed-citation></ref><ref id="B37"><mixed-citation xmlns:xlink="http://www.w3.org/1999/xlink" xlink:type="simple">
          <person-group><name name-style="western"><surname>Paiva</surname><given-names>C de</given-names></name></person-group> (<year>1867</year>) Monographie molluscorum terrestrium fluviatilum, lacustrium insularum maderensium. Memorias da Académia Real das Sciências de Lisboa, Classe de Sciências Mathemáticas, Physicas e Naturaes (N. S.), 6(1): I–XIX, 1–168, 1–2, [pls 1–2]</mixed-citation></ref><ref id="B8"><mixed-citation xmlns:xlink="http://www.w3.org/1999/xlink" xlink:type="simple">
          <person-group><name name-style="western"><surname>Cockerell</surname><given-names>TDA</given-names></name></person-group> (<year>1922</year>) <article-title>Variation in <tp:taxon-name><tp:taxon-name-part taxon-name-part-type="phylum">Mollusca</tp:taxon-name-part></tp:taxon-name> of the Madeira Islands.</article-title> <source>Nautilus</source> <volume>36</volume>(<issue>2</issue>): <fpage>44</fpage>–<lpage>46</lpage>.</mixed-citation></ref><ref id="B51"><mixed-citation xmlns:xlink="http://www.w3.org/1999/xlink" xlink:type="simple">
          <person-group><name name-style="western"><surname>Schileyko</surname><given-names>AA</given-names></name></person-group> (<year>2005</year>) <tp:taxon-name><tp:taxon-name-part taxon-name-part-type="family">Helicodontidae</tp:taxon-name-part></tp:taxon-name>, <tp:taxon-name><tp:taxon-name-part taxon-name-part-type="family">Ciliellidae</tp:taxon-name-part></tp:taxon-name>, <tp:taxon-name><tp:taxon-name-part taxon-name-part-type="family">Hygromiidae</tp:taxon-name-part></tp:taxon-name>. Ruthenica, suppl. 2: Treatise on recent terrestrial pulmonate mollusks, part 14: 1907–2047.</mixed-citation></ref><ref id="B66"><mixed-citation xmlns:xlink="http://www.w3.org/1999/xlink" xlink:type="simple">
          <person-group><name name-style="western"><surname>Waldén</surname><given-names>HW</given-names></name></person-group> (<year>1983</year>) <article-title>Systematic and biogeographical studies on the terrestrial gastropoda of Madeira. With an annotated Check-list.</article-title> <source>Annales Zoologici Fennici</source> <volume>20</volume>: <fpage>255</fpage>–<lpage>275</lpage>.</mixed-citation></ref><ref id="B59"><mixed-citation xmlns:xlink="http://www.w3.org/1999/xlink" xlink:type="simple">
          <person-group><name name-style="western"><surname>Seddon</surname><given-names>MB</given-names></name></person-group> (<year>2011f</year>) <italic><tp:taxon-name><tp:taxon-name-part taxon-name-part-type="genus">Discula</tp:taxon-name-part> <tp:taxon-name-part taxon-name-part-type="species">rotula</tp:taxon-name-part></tp:taxon-name></italic>. The IUCN Red List of Threatened Species 2011, e.T156384A4936221.</mixed-citation></ref></ref-list></tp:taxon-treatment>
