# Supplementary material for: Revision of the genus-group Hystricella R. T. Lowe, 1855 from Porto Santo (Madeira Archipelago), with descriptions of new recent and fossil taxa (Gastropoda, Helicoidea, Geomitridae)
Source: Zookeys. 2018 Jan 24;(732):1–125. doi: 10.3897/zookeys.732.21677 (PMC5799741; doi:10.3897/zookeys.732.21677)
Supplement: XML Treatment for Callina waldeni [file zookeys.732.21677-treatment22.xml]

<!DOCTYPE tp:taxon-treatment
  PUBLIC "-//TaxonX//DTD Taxonomic Treatment Publishing DTD v0 20100105//EN" "tax-treatment-NSO.dtd">
<tp:taxon-treatment xmlns:tp="http://www.plazi.org/taxpub"><tp:treatment-meta><kwd-group><label>Taxon classification</label><kwd><named-content xmlns:xlink="http://www.w3.org/1999/xlink" content-type="kingdom">Animalia</named-content></kwd><kwd><named-content xmlns:xlink="http://www.w3.org/1999/xlink" content-type="order">Stylommatophora</named-content></kwd><kwd><named-content xmlns:xlink="http://www.w3.org/1999/xlink" content-type="family">Geomitridae</named-content></kwd></kwd-group><mixed-citation publication-type="journal"><person-group><name><surname>Mattia</surname><given-names>Willy De</given-names></name><name><surname>Neiber</surname><given-names>Marco T.</given-names></name><name><surname>Groh</surname><given-names>Klaus</given-names></name></person-group><article-title>Revision of the genus-group <italic><tp:taxon-name><tp:taxon-name-part taxon-name-part-type="genus" reg="Hystricella">Hystricella</tp:taxon-name-part></tp:taxon-name></italic> R. T. Lowe, 1855 from Porto Santo (Madeira Archipelago), with descriptions of new recent and fossil taxa (<tp:taxon-name><tp:taxon-name-part taxon-name-part-type="class">Gastropoda</tp:taxon-name-part></tp:taxon-name>, <tp:taxon-name><tp:taxon-name-part taxon-name-part-type="superfamily">Helicoidea</tp:taxon-name-part></tp:taxon-name>, <tp:taxon-name><tp:taxon-name-part taxon-name-part-type="family">Geomitridae</tp:taxon-name-part></tp:taxon-name>)</article-title><source>Zookeys</source><day>24</day><month>1</month><year>2018</year><volume>2018</volume><issue>732</issue><fpage>1</fpage><lpage>125</lpage><pub-id pub-id-type="doi">10.3897/zookeys.732.21677</pub-id></mixed-citation></tp:treatment-meta><tp:nomenclature><label>†</label><tp:taxon-name>
              <tp:taxon-name-part taxon-name-part-type="genus" reg="Callina">Callina</tp:taxon-name-part>
              <tp:taxon-name-part taxon-name-part-type="species" reg="waldeni">waldeni</tp:taxon-name-part>
              <object-id xmlns:xlink="http://www.w3.org/1999/xlink" content-type="zoobank" xlink:type="simple">http://zoobank.org/033EFDF1-F522-4652-B259-57C8E313878D</object-id>
            </tp:taxon-name><tp:taxon-authority>Groh &amp; De Mattia</tp:taxon-authority><tp:taxon-status xmlns:xlink="http://www.w3.org/1999/xlink" xlink:type="simple">sp. n.</tp:taxon-status><xref ref-type="fig" rid="F63">Figs 215–216</xref><xref ref-type="fig" rid="F64">, 217</xref></tp:nomenclature><tp:treatment-sec sec-type="List of synonyms" id="SECID0E1HKM"><title>List of synonyms.</title><p>1983 <tp:taxon-name><tp:taxon-name-part taxon-name-part-type="genus" reg="Discula">Discula</tp:taxon-name-part> (<tp:taxon-name-part taxon-name-part-type="subgenus" reg="Callina">Callina</tp:taxon-name-part>) <tp:taxon-name-part taxon-name-part-type="species" reg="rotula">rotula</tp:taxon-name-part></tp:taxon-name> – Waldén: 267, note p. 273 [partim].</p></tp:treatment-sec><tp:treatment-sec sec-type="type material" id="SECID0EOIKM"><title>Type material.</title><p>
              <named-content xmlns:xlink="http://www.w3.org/1999/xlink" content-type="dwc:institutional_code" xlink:type="simple">MMF</named-content> 46276, holotype, from loc. typ.; <abbrev xmlns:xlink="http://www.w3.org/1999/xlink" xlink:title="private collection of Willy De Mattia, Trieste, Italy" id="ABBRID0EZIKM" xlink:type="simple">CWDM</abbrev>/1 PT, Porto Santo, E of Vila Baleira, S slope of the hill above Vale do Touro, 50 m W of the oil tanks, excavated Quaternary mixed gravel, <named-content xmlns:xlink="http://www.w3.org/1999/xlink" content-type="dwc:verbatimCoordinates" xlink:type="simple"><named-content content-type="geo-json" specific-use="{&#34;type&#34;:&#34;Point&#34;,&#34;coordinates&#34;:[-16.323889,33.063056]}" id="NCID0EAJKM" xlink:type="simple">33°03'47"N/16°19'26"W</named-content></named-content>, 24 m, leg. W. De Mattia &amp; J. Macor, May 24 2015.</p></tp:treatment-sec><tp:treatment-sec sec-type="Locus typicus" id="SECID0EFJKM"><title>Locus typicus.</title><p>Porto Santo, Quaternary slope deposits in Vale do Touro, Quaternary mixed gravel, <named-content xmlns:xlink="http://www.w3.org/1999/xlink" content-type="dwc:verbatimCoordinates" xlink:type="simple"><named-content content-type="geo-json" specific-use="{&#34;type&#34;:&#34;Point&#34;,&#34;coordinates&#34;:[-16.322222,33.064167]}" id="NCID0EOJKM" xlink:type="simple">33°03'51"N/16°19'20"W</named-content></named-content>, 30 m.</p></tp:treatment-sec><tp:treatment-sec sec-type="diagnosis" id="SECID0ETJKM"><title>Diagnosis.</title><p>
              <italic><tp:taxon-name><tp:taxon-name-part taxon-name-part-type="genus" reg="Callina">Callina</tp:taxon-name-part></tp:taxon-name></italic> species with closed umbilicus and well-rounded rather than angulated or keeled last whorl; granulation arranged along the growth lines and not evenly scattered across the entire shell surface.</p></tp:treatment-sec><tp:treatment-sec sec-type="description" id="SECID0EAKKM"><title>Description of the holotype.</title><p>The shell is dextral, very solid, hairless, and discoidal to conical in shape. The protoconch is dark brown, with 1.3 to 1.6 whorls and almost smooth except for very fine radial striae. The teleoconch has from 6.4 to 6.7 rapidly increasing whorls. It is whitish in colour, probably bleached. The whorls are slightly convex. The last whorl is rather rounded, neither distinctly angled nor keeled. The external upper surface has very fine but clearly visible, irregularly spaced, growth lines. Small scattered tubercles are present on the upper surface of the teleoconch. These tubercles are arranged along the growth lines. Small and rather densely set (exclusively along the growth lines) tubercles are also present on the underside of the last whorl. The last whorl is only slightly wider than the penultimate whorl and only slightly descending towards the aperture. The umbilicus is closed. The aperture is more or less elliptical and the peristome is white and very solid. A strong callous is present along the lower palatal side just behind the aperture. The peristome is interrupted along the palatal area and partially reflected along its basal portion. The palatal area does not show any callouses or thickenings.</p></tp:treatment-sec><tp:treatment-sec sec-type="description" id="SECID0EFKKM"><title>Measurements.</title><p>
              <abbrev xmlns:xlink="http://www.w3.org/1999/xlink" xlink:title="maximum shell diameter" id="ABBRID0ELKKM" xlink:type="simple">D</abbrev> 15.7 ± 0.1 mm (range 15.6–15.8 mm); <abbrev xmlns:xlink="http://www.w3.org/1999/xlink" xlink:title="maximum shell height" id="ABBRID0EPKKM" xlink:type="simple">H</abbrev> 9.1 ± 0.3 mm (range 8.9–9.2 mm); <abbrev xmlns:xlink="http://www.w3.org/1999/xlink" xlink:title="height of the first (body) whorl" id="ABBRID0ETKKM" xlink:type="simple">FW</abbrev> 5.6 ± 0.2 mm (range 5.5–5.7); <abbrev xmlns:xlink="http://www.w3.org/1999/xlink" xlink:title="peristomal angle" id="ABBRID0EXKKM" xlink:type="simple">PA</abbrev> 52.4 ± 2.4° (range 51.2–54.4°); <abbrev xmlns:xlink="http://www.w3.org/1999/xlink" xlink:title="number of whorls" id="ABBRID0E2KKM" xlink:type="simple">NW</abbrev> 7.9 ± 0.3 (range 7.7–8.1) (<italic>n</italic> = 2). Ratio <abbrev xmlns:xlink="http://www.w3.org/1999/xlink" xlink:title="shell diameter, maximum shell height" id="ABBRID0EBLKM" xlink:type="simple">D/H</abbrev> 1.7; ratio <abbrev xmlns:xlink="http://www.w3.org/1999/xlink" xlink:title="height of the first (body) whorl, maximum shell height" id="ABBRID0EFLKM" xlink:type="simple">FW/H</abbrev> 0.6.</p></tp:treatment-sec><tp:treatment-sec sec-type="distribution" id="SECID0EJLKM"><title>Distribution.</title><p>
              <italic><tp:taxon-name><tp:taxon-name-part taxon-name-part-type="genus" reg="Callina">Callina</tp:taxon-name-part> <tp:taxon-name-part taxon-name-part-type="species" reg="waldeni">waldeni</tp:taxon-name-part></tp:taxon-name></italic> sp. n. is only known from the locus typicus. See map in Fig. <xref ref-type="fig" rid="F64">217</xref>.</p></tp:treatment-sec><tp:treatment-sec sec-type="Taxonomic remarks" id="SECID0E5LKM"><title>Taxonomic remarks.</title><p>
              <xref ref-type="bibr" rid="B66">Waldén (1983</xref>: 273) reported in note 72: “A single giant, subfossil specimen (diam. maj. = 15.8 mm, <abbrev xmlns:xlink="http://www.w3.org/1999/xlink" xlink:title="maximum shell height" id="ABBRID0EIMKM" xlink:type="simple">H</abbrev> = 8.9 mm, whorls: 7.9) has been found in Vale do Touro, Porto Santo (Voucher specimen in Funchal Museum)”. Waldén clearly introduced the fossil specimen of the <named-content xmlns:xlink="http://www.w3.org/1999/xlink" content-type="dwc:institutional_code" xlink:type="simple">MMF</named-content> collection (n° 46276) as belonging <!--PageBreak-->to <italic><tp:taxon-name><tp:taxon-name-part taxon-name-part-type="genus" reg="Callina">Callina</tp:taxon-name-part> <tp:taxon-name-part taxon-name-part-type="species" reg="rotula">rotula</tp:taxon-name-part></tp:taxon-name></italic> as also reported in the original museum label depicted in Fig. <xref ref-type="fig" rid="F63">215</xref>. <italic><tp:taxon-name><tp:taxon-name-part taxon-name-part-type="genus" reg="Callina">Callina</tp:taxon-name-part> <tp:taxon-name-part taxon-name-part-type="species" reg="waldeni">waldeni</tp:taxon-name-part></tp:taxon-name></italic> sp. n. differs from <italic><tp:taxon-name><tp:taxon-name-part taxon-name-part-type="genus" reg="Callina">C.</tp:taxon-name-part> <tp:taxon-name-part taxon-name-part-type="species" reg="rotula">rotula</tp:taxon-name-part></tp:taxon-name></italic> by its larger dimensions and a more conical shape, with slightly more convex whorls. The body whorl is not distinctly angled but rather well rounded. The tubercles are only arranged along the growth lines and not scattered on the entire surface of the shell. The aperture is also less elliptical.</p><p>
              <italic><tp:taxon-name><tp:taxon-name-part taxon-name-part-type="genus" reg="Callina">Callina</tp:taxon-name-part> <tp:taxon-name-part taxon-name-part-type="species" reg="waldeni">waldeni</tp:taxon-name-part></tp:taxon-name></italic> sp. n. is currently the only known fossil representative of the genus.</p><fig id="F63" position="float" orientation="portrait"><label>Figures 215–216.</label><caption><p>Shells of <italic><tp:taxon-name><tp:taxon-name-part taxon-name-part-type="genus" reg="Callina">Callina</tp:taxon-name-part> <tp:taxon-name-part taxon-name-part-type="species" reg="waldeni">waldeni</tp:taxon-name-part></tp:taxon-name></italic> sp. n. <bold>215</bold> holotype, <named-content xmlns:xlink="http://www.w3.org/1999/xlink" content-type="dwc:institutional_code" xlink:type="simple">MMF</named-content> 46276 <bold>216</bold> paratype from E of Vila Baleira, S slope of the hill above Vale do Touro. Scale bar 1 mm.</p></caption><graphic xmlns:xlink="http://www.w3.org/1999/xlink" xlink:href="zookeys-732-001-g063.jpg" position="float" orientation="portrait" xlink:type="simple" id="oo_181422.jpg"/></fig><fig id="F64" position="float" orientation="portrait"><label>Figure 217.</label><caption><p>Distribution of <italic><tp:taxon-name><tp:taxon-name-part taxon-name-part-type="genus" reg="Callina">Callina</tp:taxon-name-part> <tp:taxon-name-part taxon-name-part-type="species" reg="waldeni">waldeni</tp:taxon-name-part></tp:taxon-name></italic> sp. n.</p></caption><graphic xmlns:xlink="http://www.w3.org/1999/xlink" xlink:href="zookeys-732-001-g064.jpg" position="float" orientation="portrait" xlink:type="simple" id="oo_181425.jpg"/></fig></tp:treatment-sec><tp:treatment-sec sec-type="Status and conservation" id="SECID0E5PKM"><title>Status and conservation.</title><p>Extinct before the islands’ scientific exploration in the 19<sup>th</sup> century, possibly already before human settlement.</p></tp:treatment-sec><ref-list><ref id="B66"><mixed-citation xmlns:xlink="http://www.w3.org/1999/xlink" xlink:type="simple">
          <person-group><name name-style="western"><surname>Waldén</surname><given-names>HW</given-names></name></person-group> (<year>1983</year>) <article-title>Systematic and biogeographical studies on the terrestrial gastropoda of Madeira. With an annotated Check-list.</article-title> <source>Annales Zoologici Fennici</source> <volume>20</volume>: <fpage>255</fpage>–<lpage>275</lpage>.</mixed-citation></ref></ref-list></tp:taxon-treatment>
