# Supplementary material for: Revision of the genus-group Hystricella R. T. Lowe, 1855 from Porto Santo (Madeira Archipelago), with descriptions of new recent and fossil taxa (Gastropoda, Helicoidea, Geomitridae)
Source: Zookeys. 2018 Jan 24;(732):1–125. doi: 10.3897/zookeys.732.21677 (PMC5799741; doi:10.3897/zookeys.732.21677)
Supplement: XML Treatment for Callina bulverii [file zookeys.732.21677-treatment23.xml]

<!DOCTYPE tp:taxon-treatment
  PUBLIC "-//TaxonX//DTD Taxonomic Treatment Publishing DTD v0 20100105//EN" "tax-treatment-NSO.dtd">
<tp:taxon-treatment xmlns:tp="http://www.plazi.org/taxpub"><tp:treatment-meta><kwd-group><label>Taxon classification</label><kwd><named-content xmlns:xlink="http://www.w3.org/1999/xlink" content-type="kingdom">Animalia</named-content></kwd><kwd><named-content xmlns:xlink="http://www.w3.org/1999/xlink" content-type="order">Stylommatophora</named-content></kwd><kwd><named-content xmlns:xlink="http://www.w3.org/1999/xlink" content-type="family">Geomitridae</named-content></kwd></kwd-group><mixed-citation publication-type="journal"><person-group><name><surname>Mattia</surname><given-names>Willy De</given-names></name><name><surname>Neiber</surname><given-names>Marco T.</given-names></name><name><surname>Groh</surname><given-names>Klaus</given-names></name></person-group><article-title>Revision of the genus-group <italic><tp:taxon-name><tp:taxon-name-part taxon-name-part-type="genus" reg="Hystricella">Hystricella</tp:taxon-name-part></tp:taxon-name></italic> R. T. Lowe, 1855 from Porto Santo (Madeira Archipelago), with descriptions of new recent and fossil taxa (<tp:taxon-name><tp:taxon-name-part taxon-name-part-type="class">Gastropoda</tp:taxon-name-part></tp:taxon-name>, <tp:taxon-name><tp:taxon-name-part taxon-name-part-type="superfamily">Helicoidea</tp:taxon-name-part></tp:taxon-name>, <tp:taxon-name><tp:taxon-name-part taxon-name-part-type="family">Geomitridae</tp:taxon-name-part></tp:taxon-name>)</article-title><source>Zookeys</source><day>24</day><month>1</month><year>2018</year><volume>2018</volume><issue>732</issue><fpage>1</fpage><lpage>125</lpage><pub-id pub-id-type="doi">10.3897/zookeys.732.21677</pub-id></mixed-citation></tp:treatment-meta><tp:nomenclature><tp:taxon-name>
              <tp:taxon-name-part taxon-name-part-type="genus" reg="Callina">Callina</tp:taxon-name-part>
              <tp:taxon-name-part taxon-name-part-type="species" reg="bulverii">bulverii</tp:taxon-name-part>
            </tp:taxon-name><tp:taxon-authority>(W. Wood, 1828)</tp:taxon-authority><tp:taxon-status xmlns:xlink="http://www.w3.org/1999/xlink" xlink:type="simple">comb. n.</tp:taxon-status><xref ref-type="fig" rid="F65">Figs 218–219</xref><xref ref-type="fig" rid="F66">, 220–226</xref><xref ref-type="fig" rid="F67">, 227</xref></tp:nomenclature><tp:treatment-sec sec-type="List of synonyms" id="SECID0EXRKM"><title>List of synonyms.</title><p>1828 <italic><tp:taxon-name><tp:taxon-name-part taxon-name-part-type="genus" reg="Helix">Helix</tp:taxon-name-part> <tp:taxon-name-part taxon-name-part-type="species" reg="bulverii">bulverii</tp:taxon-name-part></tp:taxon-name></italic> W. Wood: 25, pl. 8 fig. 82.</p><p>1831 <italic><tp:taxon-name><tp:taxon-name-part taxon-name-part-type="genus" reg="Helix">Helix</tp:taxon-name-part></tp:taxon-name><tp:taxon-name><tp:taxon-name-part taxon-name-part-type="genus" reg="Bulveriana">Bulveriana</tp:taxon-name-part></tp:taxon-name></italic> R. T. Lowe: 44–45, pl. 5 fig. 11.</p><p>1838 <italic><tp:taxon-name><tp:taxon-name-part taxon-name-part-type="genus" reg="Helix">Helix</tp:taxon-name-part> <tp:taxon-name-part taxon-name-part-type="species" reg="rota">rota</tp:taxon-name-part></tp:taxon-name></italic> Potiez &amp; Michaud: 106–107.</p><p>1847 <italic><tp:taxon-name><tp:taxon-name-part taxon-name-part-type="genus" reg="Helix">Helix</tp:taxon-name-part></tp:taxon-name><tp:taxon-name><tp:taxon-name-part taxon-name-part-type="genus" reg="Bulweriana">Bulweriana</tp:taxon-name-part></tp:taxon-name></italic> – L. Pfeiffer in L. <xref ref-type="bibr" rid="B40">Pfeiffer 1847–1848</xref>: 208.</p><p>1852 <italic><tp:taxon-name><tp:taxon-name-part taxon-name-part-type="genus" reg="Helix">Helix</tp:taxon-name-part></tp:taxon-name></italic> [<italic><tp:taxon-name><tp:taxon-name-part taxon-name-part-type="genus" reg="Discula">Discula</tp:taxon-name-part></tp:taxon-name></italic>] <italic><tp:taxon-name><tp:taxon-name-part taxon-name-part-type="genus" reg="Helix"/><tp:taxon-name-part taxon-name-part-type="species" reg="albersii">Albersii</tp:taxon-name-part></tp:taxon-name></italic> R. T. Lowe: 117.</p><p>1853 <italic><tp:taxon-name><tp:taxon-name-part taxon-name-part-type="genus" reg="Helix">Helix</tp:taxon-name-part> <tp:taxon-name-part taxon-name-part-type="species" reg="Bulverii">Bulverii</tp:taxon-name-part></tp:taxon-name></italic> – L. Pfeiffer: 161.</p><p>1853 <italic><tp:taxon-name><tp:taxon-name-part taxon-name-part-type="genus" reg="Helix">Helix</tp:taxon-name-part> <tp:taxon-name-part taxon-name-part-type="species" reg="Bulverii">Bulverii</tp:taxon-name-part></tp:taxon-name></italic> var β – L. Pfeiffer: 161.</p><p>1854 <italic><tp:taxon-name><tp:taxon-name-part taxon-name-part-type="genus" reg="Helix">Helix</tp:taxon-name-part></tp:taxon-name><tp:taxon-name><tp:taxon-name-part taxon-name-part-type="genus" reg="Bulveriana">Bulveriana</tp:taxon-name-part></tp:taxon-name></italic> – Reeve in <xref ref-type="bibr" rid="B47">Reeve 1851–1854</xref>: pl. 136 fig. 849.</p><p>1854 <italic><tp:taxon-name><tp:taxon-name-part taxon-name-part-type="genus" reg="Helix">Helix</tp:taxon-name-part></tp:taxon-name></italic> [<italic><tp:taxon-name><tp:taxon-name-part taxon-name-part-type="genus" reg="Tectula">Tectula</tp:taxon-name-part></tp:taxon-name></italic>] <italic><tp:taxon-name><tp:taxon-name-part taxon-name-part-type="genus" reg="Helix"/><tp:taxon-name-part taxon-name-part-type="species" reg="bulwerii">Bulwerii</tp:taxon-name-part></tp:taxon-name></italic> – Albers: 24, pl. 4 figs 12+13, 16–18, pl. 5 figs 1–3.</p><p>1854 <italic><tp:taxon-name><tp:taxon-name-part taxon-name-part-type="genus" reg="Helix">Helix</tp:taxon-name-part></tp:taxon-name></italic> [<italic><tp:taxon-name><tp:taxon-name-part taxon-name-part-type="genus" reg="Tectula">Tectula</tp:taxon-name-part></tp:taxon-name></italic>] <italic><tp:taxon-name><tp:taxon-name-part taxon-name-part-type="genus" reg="Helix"/><tp:taxon-name-part taxon-name-part-type="species" reg="bulwerii">Bulwerii</tp:taxon-name-part></tp:taxon-name></italic> var. γ – Albers: 24, pl. 4 figs 16–18.</p><p>1854 <italic><tp:taxon-name><tp:taxon-name-part taxon-name-part-type="genus" reg="Helix">Helix</tp:taxon-name-part></tp:taxon-name></italic> [<italic><tp:taxon-name><tp:taxon-name-part taxon-name-part-type="genus" reg="Tectula">Tectula</tp:taxon-name-part></tp:taxon-name></italic>] <tp:taxon-name><tp:taxon-name-part taxon-name-part-type="genus" reg="Helix"/><tp:taxon-name-part taxon-name-part-type="species" reg="bulwerii">Bulwerii</tp:taxon-name-part> <tp:taxon-name-part taxon-name-part-type="infraspecific-rank">var.</tp:taxon-name-part> <tp:taxon-name-part taxon-name-part-type="variety" reg="pallidior">pallidior</tp:taxon-name-part></tp:taxon-name> Albers: 91, pl. 4 figs 14–15.</p><p>1854 <italic><tp:taxon-name><tp:taxon-name-part taxon-name-part-type="genus" reg="Helix">Helix</tp:taxon-name-part></tp:taxon-name></italic> [<italic><tp:taxon-name><tp:taxon-name-part taxon-name-part-type="genus" reg="Discula">Discula</tp:taxon-name-part></tp:taxon-name></italic>] <italic><tp:taxon-name><tp:taxon-name-part taxon-name-part-type="genus" reg="Helix"/><tp:taxon-name-part taxon-name-part-type="species" reg="bulveriana">Bulveriana</tp:taxon-name-part></tp:taxon-name></italic> – R. T. Lowe: 192.</p><p>1854 <italic><tp:taxon-name><tp:taxon-name-part taxon-name-part-type="genus" reg="Helix">Helix</tp:taxon-name-part></tp:taxon-name></italic> [<italic><tp:taxon-name><tp:taxon-name-part taxon-name-part-type="genus" reg="Discula">Discula</tp:taxon-name-part></tp:taxon-name></italic>] <italic><tp:taxon-name><tp:taxon-name-part taxon-name-part-type="genus" reg="Helix"/><tp:taxon-name-part taxon-name-part-type="species" reg="albersii">Albersii</tp:taxon-name-part></tp:taxon-name></italic> – R. T. Lowe: 192.</p><p>1867 <italic><tp:taxon-name><tp:taxon-name-part taxon-name-part-type="genus" reg="Helix">Helix</tp:taxon-name-part></tp:taxon-name></italic> [<italic><tp:taxon-name><tp:taxon-name-part taxon-name-part-type="genus" reg="Tectula">Tectula</tp:taxon-name-part></tp:taxon-name></italic>] <italic><tp:taxon-name><tp:taxon-name-part taxon-name-part-type="genus" reg="Helix"/><tp:taxon-name-part taxon-name-part-type="species" reg="bulweriana">Bulweriana</tp:taxon-name-part></tp:taxon-name></italic> – Paiva: 95.</p><p>1867 <italic><tp:taxon-name><tp:taxon-name-part taxon-name-part-type="genus" reg="Helix">Helix</tp:taxon-name-part></tp:taxon-name></italic> [<italic><tp:taxon-name><tp:taxon-name-part taxon-name-part-type="genus" reg="Tectula">Tectula</tp:taxon-name-part></tp:taxon-name></italic>] <tp:taxon-name><tp:taxon-name-part taxon-name-part-type="genus" reg="Helix"/><tp:taxon-name-part taxon-name-part-type="species" reg="bulweriana">Bulweriana</tp:taxon-name-part> <tp:taxon-name-part taxon-name-part-type="infraspecific-rank">var.</tp:taxon-name-part><tp:taxon-name-part taxon-name-part-type="uncertainty-rank">β</tp:taxon-name-part><tp:taxon-name-part taxon-name-part-type="species" reg="major">major</tp:taxon-name-part></tp:taxon-name> Paiva: 95.</p><p>1888 <italic><tp:taxon-name><tp:taxon-name-part taxon-name-part-type="genus" reg="Helix">Helix</tp:taxon-name-part> <tp:taxon-name-part taxon-name-part-type="species" reg="bulweri">Bulweri</tp:taxon-name-part></tp:taxon-name></italic> – Tryon in <xref ref-type="bibr" rid="B65">Tryon and Pilsbry 1888</xref>: 42, pl. 9 fig. 88.</p><p>1894 <italic><tp:taxon-name><tp:taxon-name-part taxon-name-part-type="genus" reg="Geomitra">Geomitra</tp:taxon-name-part> <tp:taxon-name-part taxon-name-part-type="species" reg="bulweri">Bulweri</tp:taxon-name-part></tp:taxon-name></italic> – Pilsbry in <xref ref-type="bibr" rid="B43">Pilsbry 1893–1895</xref>: 243.</p><p>1922 <tp:taxon-name><tp:taxon-name-part taxon-name-part-type="genus" reg="Ochthephila">Ochthephila</tp:taxon-name-part> (<tp:taxon-name-part taxon-name-part-type="subgenus" reg="Tectula">Tectula</tp:taxon-name-part>) <tp:taxon-name-part taxon-name-part-type="species" reg="bulverii">bulverii</tp:taxon-name-part></tp:taxon-name> mut. <italic>albescens</italic> T. D. A. Cockerell: 45 [unavailable, infrasubspecific].</p><p>1931 <italic><tp:taxon-name><tp:taxon-name-part taxon-name-part-type="genus" reg="Geomitra">Geomitra</tp:taxon-name-part> (<tp:taxon-name-part taxon-name-part-type="subgenus" reg="Actinella">Actinella</tp:taxon-name-part>) <tp:taxon-name-part taxon-name-part-type="species" reg="bulweri">Bulweri</tp:taxon-name-part></tp:taxon-name></italic> – Nobre: 100–102, figs. 47, 48.</p><p>1950 <tp:taxon-name><tp:taxon-name-part taxon-name-part-type="genus" reg="Discula">Discula</tp:taxon-name-part> (<tp:taxon-name-part taxon-name-part-type="subgenus" reg="Discula">Discula</tp:taxon-name-part>) <tp:taxon-name-part taxon-name-part-type="species" reg="bulweri">bulweri</tp:taxon-name-part> <tp:taxon-name-part taxon-name-part-type="subspecies" reg="bulweri">bulweri</tp:taxon-name-part></tp:taxon-name> – Mandahl-Barth: 469: 36.</p><p>1950 <tp:taxon-name><tp:taxon-name-part taxon-name-part-type="genus" reg="Discula">Discula</tp:taxon-name-part> (<tp:taxon-name-part taxon-name-part-type="subgenus" reg="Discula">Discula</tp:taxon-name-part>) <tp:taxon-name-part taxon-name-part-type="species" reg="bulweri">bulweri</tp:taxon-name-part> <tp:taxon-name-part taxon-name-part-type="subspecies" reg="albersi">albersi</tp:taxon-name-part></tp:taxon-name> – Mandahl-Barth: 36, pl. 2 fig. 5, pl. 4 fig. 4, pl. 9 fig. 7.</p><p>1983 <tp:taxon-name><tp:taxon-name-part taxon-name-part-type="genus" reg="Discula">Discula</tp:taxon-name-part> (<tp:taxon-name-part taxon-name-part-type="subgenus" reg="Discula">Discula</tp:taxon-name-part>) <tp:taxon-name-part taxon-name-part-type="species" reg="bulweri">bulweri</tp:taxon-name-part></tp:taxon-name> – Waldén: 20: 267.</p><p>1983 <tp:taxon-name><tp:taxon-name-part taxon-name-part-type="genus" reg="Discula">Discula</tp:taxon-name-part> (<tp:taxon-name-part taxon-name-part-type="subgenus" reg="Discula">Discula</tp:taxon-name-part>) <tp:taxon-name-part taxon-name-part-type="species" reg="albersi">albersi</tp:taxon-name-part></tp:taxon-name> – Waldén: 20: 267.</p><p>2002 <tp:taxon-name><tp:taxon-name-part taxon-name-part-type="genus" reg="Discula">Discula</tp:taxon-name-part> (<tp:taxon-name-part taxon-name-part-type="subgenus" reg="Discula">Discula</tp:taxon-name-part>) <tp:taxon-name-part taxon-name-part-type="species" reg="bulverii">bulverii</tp:taxon-name-part></tp:taxon-name> – Bank et al.: 123.</p><p>2008 <tp:taxon-name><tp:taxon-name-part taxon-name-part-type="genus" reg="Discula">Discula</tp:taxon-name-part> (<tp:taxon-name-part taxon-name-part-type="subgenus" reg="Discula">Discula</tp:taxon-name-part>) <tp:taxon-name-part taxon-name-part-type="species" reg="bulverii">bulverii</tp:taxon-name-part></tp:taxon-name> – Seddon: 78, pl. 29 fig. G, map 170.</p><p>2011 <italic><tp:taxon-name><tp:taxon-name-part taxon-name-part-type="genus" reg="Discula">Discula</tp:taxon-name-part> <tp:taxon-name-part taxon-name-part-type="species" reg="bulverii">bulverii</tp:taxon-name-part></tp:taxon-name></italic> – Seddon: e.T6725A12800858.</p></tp:treatment-sec><tp:treatment-sec sec-type="type material" id="SECID0E1BLM"><title>Type material.</title><p>Despite intensive research in multiple museum collections (<named-content xmlns:xlink="http://www.w3.org/1999/xlink" content-type="dwc:institutional_code" xlink:type="simple">NHM</named-content>, <named-content xmlns:xlink="http://www.w3.org/1999/xlink" content-type="dwc:institutional_code" xlink:type="simple">NMW</named-content>, <named-content xmlns:xlink="http://www.w3.org/1999/xlink" content-type="dwc:institutional_code" xlink:type="simple">MMUE</named-content>, <named-content xmlns:xlink="http://www.w3.org/1999/xlink" content-type="dwc:institutional_code" xlink:type="simple">ANSP</named-content>, <named-content xmlns:xlink="http://www.w3.org/1999/xlink" content-type="dwc:institutional_code" xlink:type="simple">NHC</named-content>, <named-content xmlns:xlink="http://www.w3.org/1999/xlink" content-type="dwc:institutional_code" xlink:type="simple">NMS</named-content>, <named-content xmlns:xlink="http://www.w3.org/1999/xlink" content-type="dwc:institutional_code" xlink:type="simple">OUMNH</named-content>, <named-content xmlns:xlink="http://www.w3.org/1999/xlink" content-type="dwc:institutional_code" xlink:type="simple">RAM</named-content>, <named-content xmlns:xlink="http://www.w3.org/1999/xlink" content-type="dwc:institutional_code" xlink:type="simple">SMF</named-content>) that could have held the type material of the taxon, no such material could be traced and therefore we deem it reasonable to assume that the type material is lost. To stabilise the present interpretation of <italic><tp:taxon-name><tp:taxon-name-part taxon-name-part-type="genus" reg="Helix">Helix</tp:taxon-name-part> <tp:taxon-name-part taxon-name-part-type="species" reg="bulverii">bulverii</tp:taxon-name-part></tp:taxon-name></italic> W. Wood, 1828 and to clarify its taxonomic status we designate a neotype here, which is deposited in the collection of the <named-content xmlns:xlink="http://www.w3.org/1999/xlink" content-type="dwc:institutional_code" xlink:type="simple">SMF</named-content>, Frankfurt a. M. under <named-content xmlns:xlink="http://www.w3.org/1999/xlink" content-type="dwc:institutional_code" xlink:type="simple">SMF</named-content> 348938, W. De Mattia &amp; J. Macor, May 15 2014. See Fig. <xref ref-type="fig" rid="F65">218</xref>. The neotype is consistent with the figure in <xref ref-type="bibr" rid="B70">Wood (1828</xref>: pl. 8 fig. 82) in shape, the development of the aperture and the umbilicus and colouration. The taxon was originally described from the Madeiras (= Madeira Archipelago) without more detailed locality data, which is consistent with origin from Porto Santo of the specimen selected as neotype.</p><fig id="F65" position="float" orientation="portrait"><label>Figures 218–219.</label><caption><p>Shells of <italic><tp:taxon-name><tp:taxon-name-part taxon-name-part-type="genus" reg="Callina">Callina</tp:taxon-name-part> <tp:taxon-name-part taxon-name-part-type="species" reg="bulverii">bulverii</tp:taxon-name-part></tp:taxon-name></italic>. 218 neotype, <named-content xmlns:xlink="http://www.w3.org/1999/xlink" content-type="dwc:institutional_code" xlink:type="simple">SMF</named-content> 348938 <bold>219</bold> specimen from Zimbreiro. Scale bar 1 mm.</p></caption><graphic xmlns:xlink="http://www.w3.org/1999/xlink" xlink:href="zookeys-732-001-g065.jpg" position="float" orientation="portrait" xlink:type="simple" id="oo_181427.jpg"/></fig></tp:treatment-sec><tp:treatment-sec sec-type="Loci typici" id="SECID0EJFLM"><title>Loci typici.</title><p>[<italic>bulverii</italic>] Porto Santo, S slope of Pico do Facho, along path at the S border of the pine wood, under stones, <named-content xmlns:xlink="http://www.w3.org/1999/xlink" content-type="dwc:verbatimCoordinates" xlink:type="simple"><named-content content-type="geo-json" specific-use="{&#34;type&#34;:&#34;Point&#34;,&#34;coordinates&#34;:[-16.323875,33.081242]}" id="NCID0EFYDK" xlink:type="simple">33°04'52.47"N/16°19'25.95"W</named-content></named-content>, 355 m a.s.l. (through the designation of the neotype); [<italic>Bulveriana</italic>] Hab. in montibus Insulae Portus S<sup>ti.</sup>; [<italic>rota</italic>] Hab. Porto-Santo (Afrique); [<italic>Albersii</italic>] Hab. in Portu S<sup>to</sup>.; [<italic>Bulwerii</italic>] Habitat in Portosanto, in locis siccis, aridis; [<italic>Bulwerii</italic> var. γ] unknown, as not mentioned; [<italic>pallidior</italic>] unknown, as not mentioned; [<italic>Bulweriana</italic>]: Habitat copiose in insulae Portosancti aridis, saxosis sub lapidibus ad montes Pico do Facho, Pico dos Maçaricos, prope N.[ossa] Senhora da Graça, Casas Velhas, Cabeço das Fontainhas, fossil ad Zimbral d’Aréa rarior; [Bulweriana var. β major]: prope N.[ossa] Senhora da Graça, rarissima; [<italic>albescens</italic>] Slopes of Pico do Facho, Porto Santo.</p><!--PageBreak--></tp:treatment-sec><tp:treatment-sec sec-type="material" id="SECID0EGGLM"><title>Further material examined.</title><p>All from Porto Santo. Fossil: <named-content xmlns:xlink="http://www.w3.org/1999/xlink" content-type="dwc:institutional_code" xlink:type="simple">ZMH</named-content> 110291/5, coastal slopes at street between harbor and SE coast, <named-content xmlns:xlink="http://www.w3.org/1999/xlink" content-type="dwc:verbatimCoordinates" xlink:type="simple"><named-content content-type="geo-json" specific-use="{&#34;type&#34;:&#34;Point&#34;,&#34;coordinates&#34;:[-16.305833,33.062778]}" id="NCID0EUGLM" xlink:type="simple">33°03'46"N/16°18'21"W</named-content></named-content>, c. 10–50 m, Sep. 22 1992 and Jul. 1 1996, leg. E. Clauss; <named-content xmlns:xlink="http://www.w3.org/1999/xlink" content-type="dwc:institutional_code" xlink:type="simple">ZMH</named-content> 110292/1, coastal slopes at street from harbor towards the east, <named-content xmlns:xlink="http://www.w3.org/1999/xlink" content-type="dwc:verbatimCoordinates" xlink:type="simple"><named-content content-type="geo-json" specific-use="{&#34;type&#34;:&#34;Point&#34;,&#34;coordinates&#34;:[-16.305833,33.062778]}" id="NCID0EBHLM" xlink:type="simple">33°03'46"N/16°18'21"W</named-content></named-content>, c. 10–50 m, Sep. 22 1992, leg. E. Clauss. Recent: <abbrev xmlns:xlink="http://www.w3.org/1999/xlink" xlink:title="private collection of Willy De Mattia, Trieste, Italy" id="ABBRID0EGHLM" xlink:type="simple">CWDM</abbrev>/12, S slope of Pico do Facho, along path at the S border of the pine wood, under stones, <named-content xmlns:xlink="http://www.w3.org/1999/xlink" content-type="dwc:verbatimCoordinates" xlink:type="simple"><named-content content-type="geo-json" specific-use="{&#34;type&#34;:&#34;Point&#34;,&#34;coordinates&#34;:[-16.323889,33.081111]}" id="NCID0ENHLM" xlink:type="simple">33°04'52"N/16°19'26"W</named-content></named-content>, 355 m, leg. W. De Mattia &amp; J. Macor, May 15 2014; <abbrev xmlns:xlink="http://www.w3.org/1999/xlink" xlink:title="private collection of Willy De Mattia, Trieste, Italy" id="ABBRID0ESHLM" xlink:type="simple">CWDM</abbrev>/8, Pico de Juliana, under stones, <named-content xmlns:xlink="http://www.w3.org/1999/xlink" content-type="dwc:verbatimCoordinates" xlink:type="simple"><named-content content-type="geo-json" specific-use="{&#34;type&#34;:&#34;Point&#34;,&#34;coordinates&#34;:[-16.322222,33.091944]}" id="NCID0EZHLM" xlink:type="simple">33°05'31"N/16°19'20"W</named-content></named-content>, 365 m, leg. K. &amp; C. Groh, Oct. 27 1980; <abbrev xmlns:xlink="http://www.w3.org/1999/xlink" xlink:title="private collection of Klaus Groh, Bad Dürkheim, Germany" id="ABBRID0E5HLM" xlink:type="simple">CKG</abbrev>/10, Zimbreiro, 200 m SW of the village, near the road turn serpentine, under stones, <named-content xmlns:xlink="http://www.w3.org/1999/xlink" content-type="dwc:verbatimCoordinates" xlink:type="simple"><named-content content-type="geo-json" specific-use="{&#34;type&#34;:&#34;Point&#34;,&#34;coordinates&#34;:[-16.314722,33.071111]}" id="NCID0ELZDK" xlink:type="simple">33°04'16"N/16°18'53"W</named-content></named-content>, 90 m, leg. W. De Mattia &amp; J. Macor, May 2014; <abbrev xmlns:xlink="http://www.w3.org/1999/xlink" xlink:title="private collection of Klaus Groh, Bad Dürkheim, Germany" id="ABBRID0ECILM" xlink:type="simple">CKG</abbrev>/2, summit of smaller hill and saddle below the Pico do Maçarico, <named-content xmlns:xlink="http://www.w3.org/1999/xlink" content-type="dwc:verbatimCoordinates" xlink:type="simple"><named-content content-type="geo-json" specific-use="{&#34;type&#34;:&#34;Point&#34;,&#34;coordinates&#34;:[-16.308056,33.066111]}" id="NCID0EJILM" xlink:type="simple">33°03'58"N/16°18'29"W</named-content></named-content>, approx. 160 m, leg. K. Groh &amp; J. Hemmen, Jul. 2 1983; <abbrev xmlns:xlink="http://www.w3.org/1999/xlink" xlink:title="private collection of Klaus Groh, Bad Dürkheim, Germany" id="ABBRID0EOILM" xlink:type="simple">CKG</abbrev>/2, upper Ribeira do Formosa between Covao and Serra de Fora, <named-content xmlns:xlink="http://www.w3.org/1999/xlink" content-type="dwc:verbatimCoordinates" xlink:type="simple"><named-content content-type="geo-json" specific-use="{&#34;type&#34;:&#34;Point&#34;,&#34;coordinates&#34;:[-16.320556,33.083889]}" id="NCID0EVILM" xlink:type="simple">33°05'02"N/16°19'14"W</named-content></named-content>, 140 m, leg. K. &amp; C. Groh &amp; J. &amp; C. Hemmen, Jun. 19 1983; <abbrev xmlns:xlink="http://www.w3.org/1999/xlink" xlink:title="private collection of Klaus Groh, Bad Dürkheim, Germany" id="ABBRID0E1ILM" xlink:type="simple">CKG</abbrev>/9, bank of the road above the quarry above the Miradouro da Portela; walls and pasture above Capela da Graça towards the rocky slopes of the Pico do Facho (Motos de Fora), <named-content xmlns:xlink="http://www.w3.org/1999/xlink" content-type="dwc:verbatimCoordinates" xlink:type="simple"><named-content content-type="geo-json" specific-use="{&#34;type&#34;:&#34;Point&#34;,&#34;coordinates&#34;:[-16.333611,33.078333]}" id="NCID0EBJLM" xlink:type="simple">33°04'42"N/16°20'01"W</named-content></named-content>, 250–400 m, leg. K. &amp; C. Groh &amp; J. &amp; C. Hemmen, Jun. 23 1983; <named-content xmlns:xlink="http://www.w3.org/1999/xlink" content-type="dwc:institutional_code" xlink:type="simple">ZMH</named-content> 120607/4, Pico do Castelo, <named-content xmlns:xlink="http://www.w3.org/1999/xlink" content-type="dwc:verbatimCoordinates" xlink:type="simple"><named-content content-type="geo-json" specific-use="{&#34;type&#34;:&#34;Point&#34;,&#34;coordinates&#34;:[-16.333611,33.078333]}" id="NCID0EOJLM" xlink:type="simple">33°04'42"N/16°20'01"W</named-content></named-content> to <named-content xmlns:xlink="http://www.w3.org/1999/xlink" content-type="dwc:verbatimCoordinates" xlink:type="simple"><named-content content-type="geo-json" specific-use="{&#34;type&#34;:&#34;Point&#34;,&#34;coordinates&#34;:[-16.334167,33.080833]}" id="NCID0EWJLM" xlink:type="simple">33°04'51"N/16°20'03"W</named-content></named-content>, 350–430 m, leg. J. &amp; C. Hemmen, ex coll. W. Fauer, Jul. 11 1983; <named-content xmlns:xlink="http://www.w3.org/1999/xlink" content-type="dwc:institutional_code" xlink:type="simple">ZMH</named-content> 120608/2, Graça, <named-content xmlns:xlink="http://www.w3.org/1999/xlink" content-type="dwc:verbatimCoordinates" xlink:type="simple"><named-content content-type="geo-json" specific-use="{&#34;type&#34;:&#34;Point&#34;,&#34;coordinates&#34;:[-16.323333,33.074167]}" id="NCID0EDKLM" xlink:type="simple">33°04'27"N/16°19'24"W</named-content></named-content>, 190 m, leg. Balka, ex coll. W. Fauer, Jun. 25 1964; <abbrev xmlns:xlink="http://www.w3.org/1999/xlink" xlink:title="private collection of Klaus Groh, Bad Dürkheim, Germany" id="ABBRID0EIKLM" xlink:type="simple">CKG</abbrev>/3, Pico Juliana towards Cabo de Grafa, <named-content xmlns:xlink="http://www.w3.org/1999/xlink" content-type="dwc:verbatimCoordinates" xlink:type="simple"><named-content content-type="geo-json" specific-use="{&#34;type&#34;:&#34;Point&#34;,&#34;coordinates&#34;:[-16.319722,33.092778]}" id="NCID0EEZDK" xlink:type="simple">33°05'34"N/16°19'11"W</named-content></named-content>, 300 m, leg. C. &amp; K. Groh, Aug. 13 1985; <abbrev xmlns:xlink="http://www.w3.org/1999/xlink" xlink:title="private collection of Klaus Groh, Bad Dürkheim, Germany" id="ABBRID0EMKLM" xlink:type="simple">CKG</abbrev>/1, Pico do Castelo, <named-content xmlns:xlink="http://www.w3.org/1999/xlink" content-type="dwc:verbatimCoordinates" xlink:type="simple"><named-content content-type="geo-json" specific-use="{&#34;type&#34;:&#34;Point&#34;,&#34;coordinates&#34;:[-16.333611,33.078333]}" id="NCID0ETKLM" xlink:type="simple">33°04'42"N/16°20'01"W</named-content></named-content> to <named-content xmlns:xlink="http://www.w3.org/1999/xlink" content-type="dwc:verbatimCoordinates" xlink:type="simple"><named-content content-type="geo-json" specific-use="{&#34;type&#34;:&#34;Point&#34;,&#34;coordinates&#34;:[-16.334167,33.080833]}" id="NCID0E2KLM" xlink:type="simple">33°04'51"N/16°20'03"W</named-content></named-content>, 350–430 m, leg. C. &amp;. K. Groh, Aug. 13 1985; <abbrev xmlns:xlink="http://www.w3.org/1999/xlink" xlink:title="private collection of Frank Walther, Essen, Germany" id="ABBRID0EALLM" xlink:type="simple">CFW</abbrev> 10782/&lt;10, Casinhas, N of Capela da Graça, <named-content xmlns:xlink="http://www.w3.org/1999/xlink" content-type="dwc:verbatimCoordinates" xlink:type="simple"><named-content content-type="geo-json" specific-use="{&#34;type&#34;:&#34;Point&#34;,&#34;coordinates&#34;:[-16.324722,33.074167]}" id="NCID0EHLLM" xlink:type="simple">33°04'27"N/16°19'29"W</named-content></named-content>, 150 m, leg. F. Walther, Apr. 4 2017; <abbrev xmlns:xlink="http://www.w3.org/1999/xlink" xlink:title="private collection of Frank Walther, Essen, Germany" id="ABBRID0EMLLM" xlink:type="simple">CFW</abbrev> 10783/&lt;10, <abbrev xmlns:xlink="http://www.w3.org/1999/xlink" xlink:title="private collection of Marco T. Neiber, Sehnde, Germany" id="ABBRID0EQLLM" xlink:type="simple">CMN</abbrev>/3, <named-content xmlns:xlink="http://www.w3.org/1999/xlink" content-type="dwc:institutional_code" xlink:type="simple">ZMH</named-content> 92919/&gt;10 (tissue only), ridge between Zimbreiro and the quarry, <named-content xmlns:xlink="http://www.w3.org/1999/xlink" content-type="dwc:verbatimCoordinates" xlink:type="simple"><named-content content-type="geo-json" specific-use="{&#34;type&#34;:&#34;Point&#34;,&#34;coordinates&#34;:[-16.313611,33.070278]}" id="NCID0E3LLM" xlink:type="simple">33°04'13"N/16°18'49"W</named-content></named-content>, 110 m, leg. F. Walther, Apr. 3 2017; <abbrev xmlns:xlink="http://www.w3.org/1999/xlink" xlink:title="private collection of Frank Walther, Essen, Germany" id="ABBRID0EBMLM" xlink:type="simple">CFW</abbrev> 10847/&lt;10, <named-content xmlns:xlink="http://www.w3.org/1999/xlink" content-type="dwc:institutional_code" xlink:type="simple">ZMH</named-content> 92830/11, Casa Velhas, next to the W edge of the old quarry, <named-content xmlns:xlink="http://www.w3.org/1999/xlink" content-type="dwc:verbatimCoordinates" xlink:type="simple"><named-content content-type="geo-json" specific-use="{&#34;type&#34;:&#34;Point&#34;,&#34;coordinates&#34;:[-16.314444,33.068333]}" id="NCID0ENMLM" xlink:type="simple">33°04'06"N/16°18'52"W</named-content></named-content>, 125 m, leg. F. Walther, Apr. 3 2017; <abbrev xmlns:xlink="http://www.w3.org/1999/xlink" xlink:title="private collection of Frank Walther, Essen, Germany" id="ABBRID0ESMLM" xlink:type="simple">CFW</abbrev> 10918/7, Pico do Concelho, <abbrev xmlns:xlink="http://www.w3.org/1999/xlink" xlink:title="number of whorls" id="ABBRID0EWMLM" xlink:type="simple">NW</abbrev> slope above water reservoir, <named-content xmlns:xlink="http://www.w3.org/1999/xlink" content-type="dwc:verbatimCoordinates" xlink:type="simple"><named-content content-type="geo-json" specific-use="{&#34;type&#34;:&#34;Point&#34;,&#34;coordinates&#34;:[-16.305278,33.079444]}" id="NCID0E4MLM" xlink:type="simple">33°04'46"N/16°18'19"W</named-content></named-content>, 170 m, leg. F. Walther, Apr. 4 2017; <abbrev xmlns:xlink="http://www.w3.org/1999/xlink" xlink:title="private collection of Frank Walther, Essen, Germany" id="ABBRID0ECNLM" xlink:type="simple">CFW</abbrev> 11126/&lt;10, <named-content xmlns:xlink="http://www.w3.org/1999/xlink" content-type="dwc:institutional_code" xlink:type="simple">ZMH</named-content> 92905/4, 200 m SW of the Zimbreiro near the road turn serpentine, <named-content xmlns:xlink="http://www.w3.org/1999/xlink" content-type="dwc:verbatimCoordinates" xlink:type="simple"><named-content content-type="geo-json" specific-use="{&#34;type&#34;:&#34;Point&#34;,&#34;coordinates&#34;:[-16.315000,33.070833]}" id="NCID0EONLM" xlink:type="simple">33°04'15"N/16°18'54"W</named-content></named-content>, 100 m, leg. F. Walther, Mar. 31 2017; <named-content xmlns:xlink="http://www.w3.org/1999/xlink" content-type="dwc:institutional_code" xlink:type="simple">ZMH</named-content> 92812/2, Pico do Maçarico, small saddle at the <abbrev xmlns:xlink="http://www.w3.org/1999/xlink" xlink:title="number of whorls" id="ABBRID0EYNLM" xlink:type="simple">NW</abbrev> ridge, leg. <named-content xmlns:xlink="http://www.w3.org/1999/xlink" content-type="dwc:verbatimCoordinates" xlink:type="simple"><named-content content-type="geo-json" specific-use="{&#34;type&#34;:&#34;Point&#34;,&#34;coordinates&#34;:[-16.304167,33.066111]}" id="NCID0E6NLM" xlink:type="simple">33°03'58"N/16°18'15"W</named-content></named-content>, 220 m, F. Walther, Apr. 3 2017; <named-content xmlns:xlink="http://www.w3.org/1999/xlink" content-type="dwc:institutional_code" xlink:type="simple">ZMH</named-content> 24261/2 [as <tp:taxon-name><tp:taxon-name-part taxon-name-part-type="genus" reg="Discula"/><tp:taxon-name-part taxon-name-part-type="species" reg="albersi">albersi</tp:taxon-name-part></tp:taxon-name>], Porto Santo, without exact locality data, ex coll. Altonaer Museum, ex coll. O. Semper, leg. Wessel; <named-content xmlns:xlink="http://www.w3.org/1999/xlink" content-type="dwc:institutional_code" xlink:type="simple">ZMH</named-content> 24264/2, Porto Santo, without exact locality data, ex coll. Altonaer Museum.</p></tp:treatment-sec><tp:treatment-sec sec-type="description" id="SECID0EXOLM"><title>Original descriptions.</title><p>[<italic>bulverii</italic>] only name and figure; [<italic>Bulveriana</italic>] from <xref ref-type="bibr" rid="B27">Lowe (1831)</xref>: H. testa rotundato-depressa, hemisphaerica, rotata, supra planulata, acutissime carinata, tenui, nitidiuscula, tota minutissime et confertim granulata, fusco-castanea, supra fasciata; spira convexo-depressa, plus minus elevata, obtusissima; sutura obsoleta; anfractibus planis, acquis, quasi attritis vel confluentibus, ultimi carina acutissima, tenui, supra sulco exarata, limbata; umbilico patulo, spirali, profundo; apertura rotundato-lunata; peristomate interrupto, ad umbilicum incrassato, reflexo. Axis 3–2½ lin. Diam. 7–8. Anfr. 8–7; [<italic>rota</italic>] from Potiez &amp; Michaud (1838): Cette coquille est plus petite que l’<italic>hel. lapicida</italic> à laquelle elle peut être comparée par sa forme générale; elle est carénée et ombiliquée comme elle, sa couleur est à peu près la même, mais elle diffère par la disposition des taches brunes; le péristome n’est ni continu, ni évasé , et l'avant-dernier tour fait une saillie dans l’ouverture. Toute la coquille est lisse et luisante à la première vue, mais à la loupe, elle est finement chagrinée et striée; la carène est très tranchante. Hab. Porto-Santo (Afrique.); [<italic>Bulverii</italic> var. β] from Pfeiffer (1847): Paulo minor, corneo-lutea , subtiliter marmorata et fasciata, anfractu ultimo subtus convexiore, carina minus compressa; [<italic>Albersii</italic>] from R. T. Lowe, 1852: Species eximia inter insigniores, in honorem cl. J. C. Albers, M. D., Helicosophi peritissimi necnon taxophilorum omnium optime meriti dicata. <italic>H. Bulveriana</italic> similis differt testa subminore solidiore trochiformi colore cerino-corneo magis opaco, minus (praesertim juniore) planato-depressa, subtus convexiore, carina media minus limbato-prominente, apertura ad carinam haud angulata; [<italic>Bulwerii</italic>] from <xref ref-type="bibr" rid="B2">Albers 1854</xref>: Testa umbilicata, depresse conoidea, solidula, leviter striata et eleganter dense granulate, badia, maculis pallidioribus variegate; spira parum elevate, apice obtuse; anfractus 8 regulariter accrescentes, sutura obsolete juncti, ultimus acute limbato-carinatus, subtus planulatus, saturate flavus 1-3 fasciatus, umbilicus mediocris, perspectivus; aperture oblique, elliptico-rotundata, ad carinam angulata; peristoma simplex, marginibus conniventibus, supero recto, basali crassiori, sinuato, ad umbilicus reflexiusculo. Diam. maj. 18, min. 16 ½, al. 8 ½ millim.; [Bulwerii var. γ] from <xref ref-type="bibr" rid="B2">Albers 1854</xref>: Testa pallida cornea, striata, sparsim granulate, anfractus ultimus subtus convexus, antice parum descendens, aperture subcircularis. Diam maj. 16, min. 15, alt. 7 millim.; [<italic>pallidior</italic>] from <xref ref-type="bibr" rid="B2">Albers 1854</xref>: only name and figure; [Bulveriana var. β major] from <xref ref-type="bibr" rid="B37">Paiva 1867</xref>: <italic>β major</italic>, spira altissima; [<italic>albescens</italic>] from <xref ref-type="bibr" rid="B8">Cockerell 1922</xref>: Shell greenish-white.</p></tp:treatment-sec><tp:treatment-sec sec-type="redescription" id="SECID0ELQLM"><title>Redescription of the shell.</title><p>The shell is dextral, hairless, and discoidal to tectiform in shape. The protoconch is whitish to light brown with 2.1 to 2.5 whorls. It is almost smooth along the first whorl and shows fine radial striae along its remaining portion. The teleoconch has from 5.2 to 5.6 rapidly increasing whorls. It is horn brown in colour on the upper side, mottled with scattered, dark or light brown small areas. The surface of the shell is somewhat shiny. One chestnut band is present on the upper side of the teleoconch that is gradually widening and becoming darker towards the body whorl. On the underside of the last whorl one main brown band is present. Sometimes, a number of thinner additional bands are present next to the main band. The peri-umbilical area is usually the lightest in colour. The spire is broadly conical, letting the shell appear tectiform. Along the last whorl a single, distinct keel is present which may be slightly bend downwards. The keel is usually lighter in colour than the remaining surface of the whorls, being whitish to light brown. The upper surface is equipped with very fine but clearly visible, rather regularly spaced, growth lines. Small, drop-like tubercles are scattered all over the teleoconch, but concentrated along the growth lines. The last whorl is only slightly wider than the penultimate whorl and is only slightly descending towards the aperture. The umbilicus is widely open (measuring approximately 10% of the maximum shell diameter). The aperture is elliptical. The lower palatal side of the last whorl may be equipped with a strong callous just behind the aperture. The peristome is interrupted along the palatal area, and it is only slightly <!--PageBreak-->reflected along its basal portion. The palatal area never shows any callosities or thickenings. See Fig. <xref ref-type="fig" rid="F65">219</xref>.</p></tp:treatment-sec><tp:treatment-sec sec-type="description" id="SECID0EXQLM"><title>Measurements.</title><p>
              <abbrev xmlns:xlink="http://www.w3.org/1999/xlink" xlink:title="maximum shell diameter" id="ABBRID0E4QLM" xlink:type="simple">D</abbrev> 14.2 ± 1.0 mm (range 13.3–15.6 mm); <abbrev xmlns:xlink="http://www.w3.org/1999/xlink" xlink:title="maximum shell height" id="ABBRID0EBRLM" xlink:type="simple">H</abbrev> 7.5 ± 0.3 mm (range 7.1–7.9 mm); <abbrev xmlns:xlink="http://www.w3.org/1999/xlink" xlink:title="height of the first (body) whorl" id="ABBRID0EFRLM" xlink:type="simple">FW</abbrev> 6.2 ± 0.2 mm (range 5.9–6.5); <abbrev xmlns:xlink="http://www.w3.org/1999/xlink" xlink:title="peristomal angle" id="ABBRID0EJRLM" xlink:type="simple">PA</abbrev> 48.0 ± 7.3° (range 44.6–49.4°); <abbrev xmlns:xlink="http://www.w3.org/1999/xlink" xlink:title="number of tubercles" id="ABBRID0ENRLM" xlink:type="simple">NT</abbrev> &gt; 100; <abbrev xmlns:xlink="http://www.w3.org/1999/xlink" xlink:title="number of whorls" id="ABBRID0ERRLM" xlink:type="simple">NW</abbrev> 7.4 ± 0.2 (range 7.2–7.6) (<italic>n</italic> = 30). Ratio <abbrev xmlns:xlink="http://www.w3.org/1999/xlink" xlink:title="shell diameter, maximum shell height" id="ABBRID0EXRLM" xlink:type="simple">D/H</abbrev> 1.9; ratio <abbrev xmlns:xlink="http://www.w3.org/1999/xlink" xlink:title="height of the first (body) whorl, maximum shell height" id="ABBRID0E2RLM" xlink:type="simple">FW/H</abbrev> 0.8.</p></tp:treatment-sec><tp:treatment-sec sec-type="Body" id="SECID0E6RLM"><title>Body.</title><p>As in the genus description. <italic><tp:taxon-name><tp:taxon-name-part taxon-name-part-type="genus" reg="Callina">Callina</tp:taxon-name-part> <tp:taxon-name-part taxon-name-part-type="species" reg="bulverii">bulverii</tp:taxon-name-part></tp:taxon-name></italic> tends to have an overall slightly darker body colouration than <italic><tp:taxon-name><tp:taxon-name-part taxon-name-part-type="genus" reg="Callina">C.</tp:taxon-name-part> <tp:taxon-name-part taxon-name-part-type="species" reg="rotula">rotula</tp:taxon-name-part></tp:taxon-name></italic>.</p></tp:treatment-sec><tp:treatment-sec sec-type="Genital anatomy" id="SECID0E2SLM"><title>Genital anatomy.</title><p>The albumen gland is long and thin and is connected to an approximately twice as long sperm-oviduct that consists of a prostatic and a uterine portion. The prostatic part extends into a thin vas deferens which is approximately twice as long as the sperm-oviduct and which inserts into the penial complex. The distal portion of the uterine part extends into the free oviduct and transforms into a vagina at the level of the duct of the bursa copulatrix. The free oviduct is ⅔ as long as the vagina. The duct of the bursa copulatrix is very wide, approximately ½ as long as the penial complex and uniform in diameter. It ends into an oval bursa copulatrix. The transition area between the duct and the bursa itself is not sharply delimited but rather gradually widens. The spermatophore is unknown. One tuft of digitiform glands arises from the proximal part of the vagina. There are two to three, approximately equally long and very rarely branched glands. A vaginal appendix arises from the vagina’s wall just distal of the glandular tuft. Irregularly spaced pleats run longitudinally along the inner surface of the vagina, reaching the genital atrium but extending not as far as the genital orifice. The atrium is short and wide. Its internal walls are smooth. The penial complex consists of a flagellum, an epiphallus, and a penis that inserts into the genital atrium. The penial flagellum is short, cylindrical and has a pointed apex. It is ⅕ as long as the epiphallus. Its internal walls are completely smooth. The epiphallus is twice as long as the penis. Its internal walls are equipped with 20–25 very fine and elevated, longitudinal pleats. The retractor muscle is strong and approximately ½ as long as the epiphallus. The penis is cylindrical, it lacks any muscular or glandular sheath, and it is extremely thick-walled. The internal walls of the penis are smooth. The section where the large penial papilla is located is usually detectable from outside by virtue of a circular swelling corresponding to the origin of the papilla itself. The penial papilla almost reaches the genital atrium and is approximately as long as the penis. It is conical to subcylindrical in shape and has smooth external walls, with the opening emerging apically. The channel of the penial papilla is thin and narrow. The inner lumen of the penial papilla is occupied by a spongy and sturdy tissue which directly connects with the walls of the epiphallus. The longitudinal section of the penial papilla (Fig. <xref ref-type="fig" rid="F66">226</xref>) shows that its walls are the continuation of the penial walls that abruptly bend inwards. See Figs <xref ref-type="fig" rid="F66">220–226</xref>.</p><fig id="F66" position="float" orientation="portrait"><label>Figures 220–226.</label><caption><p>Genitalia and anatomy of <italic><tp:taxon-name><tp:taxon-name-part taxon-name-part-type="genus" reg="Callina">Callina</tp:taxon-name-part> <tp:taxon-name-part taxon-name-part-type="species" reg="bulverii">bulverii</tp:taxon-name-part></tp:taxon-name></italic>. S slope of Pico do Facho: <bold>220</bold> whole genitalia excluding part of <abbrev xmlns:xlink="http://www.w3.org/1999/xlink" xlink:title="ovispermiduct" id="ABBRID0E5TLM" xlink:type="simple">OSD</abbrev>, <abbrev xmlns:xlink="http://www.w3.org/1999/xlink" xlink:title="albumen gland" id="ABBRID0ECULM" xlink:type="simple">AG</abbrev> and gonads <bold>221</bold> ornamentation of the inner walls of the vagina, the penis and the genital atrium <bold>222</bold> cross section of the duct of the bursa copulatrix <bold>223</bold> penial papilla <bold>224</bold> inner walls of epiphallus <bold>225</bold> cross section of penial papilla <bold>226</bold> longitudinal section of penial papilla. Scale bars 1 mm.</p></caption><graphic xmlns:xlink="http://www.w3.org/1999/xlink" xlink:href="zookeys-732-001-g066.jpg" position="float" orientation="portrait" xlink:type="simple" id="oo_181423.jpg"/></fig><p>
              <xref ref-type="bibr" rid="B51">Schileyko (2005</xref>: 2018, fig. 2549) depicted the genital anatomy of <italic><tp:taxon-name><tp:taxon-name-part taxon-name-part-type="genus" reg="Callina">Callina</tp:taxon-name-part> <tp:taxon-name-part taxon-name-part-type="species" reg="bulverii">bulverii</tp:taxon-name-part></tp:taxon-name></italic>, but, except for the penis papilla, only dealt with the outer appearance of the genitalia. <xref ref-type="bibr" rid="B31">Mandahl-Barth (1950)</xref> also depicted some anatomical details of <italic><tp:taxon-name><tp:taxon-name-part taxon-name-part-type="genus" reg="Callina">C.</tp:taxon-name-part> <tp:taxon-name-part taxon-name-part-type="species" reg="bulverii">bulverii</tp:taxon-name-part></tp:taxon-name></italic>, i.e. the foot pedal gland, the digitiform glands, and the vaginal appendix.</p></tp:treatment-sec><tp:treatment-sec sec-type="Jaw and radula" id="SECID0E2VLM"><title>Jaw and radula.</title><p>The jaw has been depicted by <xref ref-type="bibr" rid="B31">Mandahl-Barth (1950)</xref>.</p></tp:treatment-sec><tp:treatment-sec sec-type="distribution" id="SECID0EFWLM"><title>Distribution.</title><p>
              <italic><tp:taxon-name><tp:taxon-name-part taxon-name-part-type="genus" reg="Callina">Callina</tp:taxon-name-part> <tp:taxon-name-part taxon-name-part-type="species" reg="bulverii">bulverii</tp:taxon-name-part></tp:taxon-name></italic> is endemic to the island of Porto Santo (Madeiran Archipelago, Portugal). It is restricted to the area delimited by the Pico do Facho, Calhau de Serra de Dentro, Portela and Porto dos Frades. It is not present on the small islets surrounding the eastern side of the main island, namely Ilhéu de Cima and Ilhéu de Cenouras. See distribution map in Fig. <xref ref-type="fig" rid="F67">227</xref>.</p><fig id="F67" position="float" orientation="portrait"><label>Figure 227.</label><caption><p>Distribution of <italic><tp:taxon-name><tp:taxon-name-part taxon-name-part-type="genus" reg="Callina">Callina</tp:taxon-name-part> <tp:taxon-name-part taxon-name-part-type="species" reg="bulverii">bulverii</tp:taxon-name-part></tp:taxon-name></italic>.</p></caption><graphic xmlns:xlink="http://www.w3.org/1999/xlink" xlink:href="zookeys-732-001-g067.jpg" position="float" orientation="portrait" xlink:type="simple" id="oo_181424.jpg"/></fig></tp:treatment-sec><tp:treatment-sec sec-type="Taxonomic remarks" id="SECID0ESXLM"><title>Taxonomic remarks.</title><p>Although the shell morphology is rather different from the two other <italic><tp:taxon-name><tp:taxon-name-part taxon-name-part-type="genus" reg="Callina">Callina</tp:taxon-name-part></tp:taxon-name></italic> species, the very similar genital anatomy and its position in the <italic>cox1</italic> tree clearly support the inclusion of the species in the genus <italic><tp:taxon-name><tp:taxon-name-part taxon-name-part-type="genus" reg="Callina">Callina</tp:taxon-name-part></tp:taxon-name></italic>. <xref ref-type="bibr" rid="B52">Seddon (2008</xref>: 78) thoroughly summarised the nomenclatural vicissitudes of the synonyms of <italic><tp:taxon-name><tp:taxon-name-part taxon-name-part-type="genus" reg="Callina">C.</tp:taxon-name-part> <tp:taxon-name-part taxon-name-part-type="species" reg="bulverii">bulverii</tp:taxon-name-part></tp:taxon-name></italic>.</p></tp:treatment-sec><tp:treatment-sec sec-type="Status and conservation" id="SECID0EXYLM"><title>Status and conservation.</title><p>
              <xref ref-type="bibr" rid="B60">Seddon (2011g)</xref> assessed the species as Critical Endangered (<abbrev xmlns:xlink="http://www.w3.org/1999/xlink" xlink:title="Critically Endangered" id="ABBRID0EBZLM" xlink:type="simple">CR</abbrev> B2a, b(iii, v)) but because of the wide distribution and high frequency the species should be considered Least Concern (<abbrev xmlns:xlink="http://www.w3.org/1999/xlink" xlink:title="Least Concern" id="ABBRID0EFZLM" xlink:type="simple">LC</abbrev>).</p><fig id="F68" position="float" orientation="portrait"><label>Figures 228–232.</label><caption><p>Comparison of the inner genitalia of <tp:taxon-name><tp:taxon-name-part taxon-name-part-type="genus" reg="Discula">Discula</tp:taxon-name-part> (<tp:taxon-name-part taxon-name-part-type="subgenus" reg="Discula">Discula</tp:taxon-name-part>)</tp:taxon-name> and <tp:taxon-name><tp:taxon-name-part taxon-name-part-type="genus" reg="Discula">Discula</tp:taxon-name-part> (<tp:taxon-name-part taxon-name-part-type="subgenus" reg="Mandahlia">Mandahlia</tp:taxon-name-part>)</tp:taxon-name> species. <bold>228–230</bold> <tp:taxon-name><tp:taxon-name-part taxon-name-part-type="genus" reg="Discula">Discula</tp:taxon-name-part> (<tp:taxon-name-part taxon-name-part-type="subgenus" reg="Mandahlia">Mandahlia</tp:taxon-name-part>) <tp:taxon-name-part taxon-name-part-type="species" reg="tectiformis">tectiformis</tp:taxon-name-part></tp:taxon-name> from summit slopes of Pico do Baixo: <bold>228</bold> cross sections of the penial complex <bold>229</bold> inner walls of penis, atrium and distal vagina <bold>230</bold> inner walls of epiphallus <bold>231–232</bold> <tp:taxon-name><tp:taxon-name-part taxon-name-part-type="genus" reg="Discula">Discula</tp:taxon-name-part> (<tp:taxon-name-part taxon-name-part-type="subgenus" reg="Discula">Discula</tp:taxon-name-part>) <tp:taxon-name-part taxon-name-part-type="species" reg="polymorpha">polymorpha</tp:taxon-name-part> <tp:taxon-name-part taxon-name-part-type="subspecies" reg="polymorpha">polymorpha</tp:taxon-name-part></tp:taxon-name> from Porto Moniz, Madeira: <bold>231</bold> inner walls of epiphallus, penis, and atrium <bold>232</bold> cross section of penial papilla.</p></caption><graphic xmlns:xlink="http://www.w3.org/1999/xlink" xlink:href="zookeys-732-001-g068.jpg" position="float" orientation="portrait" xlink:type="simple" id="oo_181426.jpg"/></fig></tp:treatment-sec><ref-list><ref id="B40"><mixed-citation xmlns:xlink="http://www.w3.org/1999/xlink" xlink:type="simple">
          <person-group><name name-style="western"><surname>Pfeiffer</surname><given-names>L</given-names></name></person-group> (<year>1847–1848</year>) Monographia heliceorum viventium, sistens descriptiones. Omnium huius familiae generum et specierum hodie cognitarum. Volumen primum. F. A. Brockhaus, Lipsiae, I–XXXII [= 1–32], 1–320 (1847), 321–484 (1848).</mixed-citation></ref><ref id="B47"><mixed-citation xmlns:xlink="http://www.w3.org/1999/xlink" xlink:type="simple">
          <person-group><name name-style="western"><surname>Reeve</surname><given-names>LA</given-names></name></person-group> (<year>1851–1854</year>) <source>Monograph of the genus <italic><tp:taxon-name><tp:taxon-name-part taxon-name-part-type="genus">Helix</tp:taxon-name-part></tp:taxon-name></italic>. Conchologia Iconica: or, illustrations of the shells of molluscous animals.</source> <publisher-name>Reeve</publisher-name>, <publisher-loc>London</publisher-loc>, <size units="page">7 pp</size>. [210 pls]</mixed-citation></ref><ref id="B65"><mixed-citation xmlns:xlink="http://www.w3.org/1999/xlink" xlink:type="simple">
          <person-group><name name-style="western"><surname>Tryon</surname><given-names>GW</given-names></name><name name-style="western"><surname>[Pilsbry]</surname><given-names>HA]</given-names></name></person-group> (<year>1888</year>) Manual of Conchology; structural and systematic. Second Series: <tp:taxon-name><tp:taxon-name-part taxon-name-part-type="infraclass">Pulmonata</tp:taxon-name-part></tp:taxon-name>, 4. Helicidæ: Vol. 2. Philadelphia, 1–296. [pls 1–69; author of pp. 120–296 is HA Pilsbry]</mixed-citation></ref><ref id="B43"><mixed-citation xmlns:xlink="http://www.w3.org/1999/xlink" xlink:type="simple">
          <person-group><name name-style="western"><surname>Pilsbry</surname><given-names>HA</given-names></name></person-group> (<year>1893–1895</year>) Guide to the study of Helices (<tp:taxon-name><tp:taxon-name-part taxon-name-part-type="family">Helicidae</tp:taxon-name-part></tp:taxon-name>, Vol. 7). In: Tryon GW, Pilsbry HA (Eds) Manual of Conchology. Structural and Systematic. Second Series: <tp:taxon-name><tp:taxon-name-part taxon-name-part-type="infraclass">Pulmonata</tp:taxon-name-part></tp:taxon-name>. Vol. IX. Conchological Department, Academy of Natural Sciences of Philadelphia, Philadelphia, 1–48, pls 1–14 (November 16 1893), 49–112, pls 15–28 (March 19 1894), 113–160, pls 29–40 (July 27 1894), frontspiece, i–xlviii, 161–366, pls 41–71, (February 2 1895), index 1–126 (April 1895).</mixed-citation></ref><ref id="B70"><mixed-citation xmlns:xlink="http://www.w3.org/1999/xlink" xlink:type="simple">
          <person-group><name name-style="western"><surname>Wood</surname><given-names>W</given-names></name></person-group> (<year>1828</year>) Index testaceologicus; or, a catalogue of shells, British and foreign, arranged according to the Linnean system; with the Latin and English names, references to authors, and places where found. Illustrated with 2300 figures. Second edition, corrected and revised. Wood, London, I–XXII, [1], 1–212, (supplement) III–IV, [1], 1–59, [1], pls 1–38.</mixed-citation></ref><ref id="B27"><mixed-citation xmlns:xlink="http://www.w3.org/1999/xlink" xlink:type="simple">
          <person-group><name name-style="western"><surname>Lowe</surname><given-names>RT</given-names></name></person-group> (<year>1831</year>) <article-title>Primitiæ faunæ et floræ Maderæ et Portus Sancti; sive species quædam novæ vel hactenus minus rite cognitæ animalium et plantarum in his insulis degentium breviter descriptæ.</article-title> <source>Transactions of the Cambridge Philosophical Society</source> <volume>4</volume>(<issue>1</issue>): <fpage>1</fpage>–<lpage>70</lpage>. [pls 1–6]</mixed-citation></ref><ref id="B2"><mixed-citation xmlns:xlink="http://www.w3.org/1999/xlink" xlink:type="simple">
          <person-group><name name-style="western"><surname>Albers</surname><given-names>JC</given-names></name></person-group> (<year>1854</year>) <source>Malacographia Maderensis sive enumeratio molluscorum quae in insulis Maderae et Portus Sancti aut viva exstant aut fossilia reperiuntur. Cum XVII tab. color. lapide incis.</source> <publisher-name>Reimer</publisher-name>, <publisher-loc>Berolini</publisher-loc>, <size units="page">94 pp</size>. [17 pls]</mixed-citation></ref><ref id="B37"><mixed-citation xmlns:xlink="http://www.w3.org/1999/xlink" xlink:type="simple">
          <person-group><name name-style="western"><surname>Paiva</surname><given-names>C de</given-names></name></person-group> (<year>1867</year>) Monographie molluscorum terrestrium fluviatilum, lacustrium insularum maderensium. Memorias da Académia Real das Sciências de Lisboa, Classe de Sciências Mathemáticas, Physicas e Naturaes (N. S.), 6(1): I–XIX, 1–168, 1–2, [pls 1–2]</mixed-citation></ref><ref id="B8"><mixed-citation xmlns:xlink="http://www.w3.org/1999/xlink" xlink:type="simple">
          <person-group><name name-style="western"><surname>Cockerell</surname><given-names>TDA</given-names></name></person-group> (<year>1922</year>) <article-title>Variation in <tp:taxon-name><tp:taxon-name-part taxon-name-part-type="phylum">Mollusca</tp:taxon-name-part></tp:taxon-name> of the Madeira Islands.</article-title> <source>Nautilus</source> <volume>36</volume>(<issue>2</issue>): <fpage>44</fpage>–<lpage>46</lpage>.</mixed-citation></ref><ref id="B51"><mixed-citation xmlns:xlink="http://www.w3.org/1999/xlink" xlink:type="simple">
          <person-group><name name-style="western"><surname>Schileyko</surname><given-names>AA</given-names></name></person-group> (<year>2005</year>) <tp:taxon-name><tp:taxon-name-part taxon-name-part-type="family">Helicodontidae</tp:taxon-name-part></tp:taxon-name>, <tp:taxon-name><tp:taxon-name-part taxon-name-part-type="family">Ciliellidae</tp:taxon-name-part></tp:taxon-name>, <tp:taxon-name><tp:taxon-name-part taxon-name-part-type="family">Hygromiidae</tp:taxon-name-part></tp:taxon-name>. Ruthenica, suppl. 2: Treatise on recent terrestrial pulmonate mollusks, part 14: 1907–2047.</mixed-citation></ref><ref id="B31"><mixed-citation xmlns:xlink="http://www.w3.org/1999/xlink" xlink:type="simple">
          <person-group><name name-style="western"><surname>Mandahl-Barth</surname><given-names>G</given-names></name></person-group> (<year>1950</year>) <article-title>Systematische Untersuchungen über die Heliciden-Fauna von Madeira.</article-title> <source>Abhandlungen der senckenbergischen naturforschenden Gesellschaft</source> <volume>469</volume>: <fpage>1</fpage>–<lpage>93</lpage>.</mixed-citation></ref><ref id="B52"><mixed-citation xmlns:xlink="http://www.w3.org/1999/xlink" xlink:type="simple">
          <person-group><name name-style="western"><surname>Seddon</surname><given-names>MB</given-names></name></person-group> (<year>2008</year>) <article-title>The landsnails of Madeira. An illustrated compendium of the landsnails and slugs of the Madeiran archipelago.</article-title> <source>Biotir Reports</source> <volume>2</volume>: <fpage>1</fpage>–<lpage>196</lpage>.</mixed-citation></ref><ref id="B60"><mixed-citation xmlns:xlink="http://www.w3.org/1999/xlink" xlink:type="simple">
          <person-group><name name-style="western"><surname>Seddon</surname><given-names>MB</given-names></name></person-group> (<year>2011g</year>) <italic><tp:taxon-name><tp:taxon-name-part taxon-name-part-type="genus">Discula</tp:taxon-name-part> <tp:taxon-name-part taxon-name-part-type="species">bulverii</tp:taxon-name-part></tp:taxon-name></italic>. The IUCN Red List of Threatened Species 2011, e.T6725A12800858.</mixed-citation></ref></ref-list></tp:taxon-treatment>
